# Supplementary material for: Streptococcal toxic shock syndrome caused by the dissemination of an invasive emm3/ST15 strain of Streptococcus pyogenes
Source: BMC Infect Dis. 2017 Dec 18;17:774. doi: 10.1186/s12879-017-2870-2 (PMC5735678; doi:10.1186/s12879-017-2870-2)
Supplement: Additional file 1: — General features of the isolate information and the genome sequences. In addition to KS030 genome sequence, all 483 available draft genome sequences related to ST15 type of Streptococcus pyogenes isolates have been retrieved from public short read archive databases, and the all those genome sequences were used for comparative genome analysis as described in the maintext. (XLSX 198 kb) [file 12879_2017_2870_MOESM1_ESM.xlsx]

## Sheet: Additional information 1
Additional information 1. General features of the isolate information and the genome sequences.
Cloclwise order in phylogenetic tree of Fig. 2	BioSample ID	Strain name	Country	Collection Date (year)	Host	Material source	Invasive	Data status (database of NCBI)	Total raw reads	Total contig length (bp)§	N50 (bp)§	Median coverage§	Number Of Contigs§	MLST typing¶	covR¶	covS¶	rocA¶
1	SAMEA2150131	N/A	United Kingdom	1935	Homo sapiens	N/A	N/A	Raw sequence read (from SRA database)	3396362	1790607	153770	182	68	15	intact	intact	pseudogene {fameshift (1228Adel)}
2	SAMEA2145741	N/A	United Kingdom	N/A	Homo sapiens	N/A	N/A	Raw sequence read (from SRA database)	3327792	1788617	153769	178	52	15	intact	intact	pseudogene {fameshift (1228Adel)}
3	SAMD00020392	M3-4	Japan	1984	Homo sapiens	pharynx	no (pharyngitis)	Raw sequence read (from SRA database)	2082336	1939080	170524	131	39	15	intact	intact	pseudogene {fameshift (1228Adel)}
4	SAMEA2142631	N/A	United Kingdom	1980	Homo sapiens	N/A	N/A	Raw sequence read (from SRA database)	3806892	1824058	170223	200	71	15	intact	intact	pseudogene {fameshift (1228Adel)}
5	SAMEA2149737	N/A	United Kingdom	1981	Homo sapiens	N/A	N/A	Raw sequence read (from SRA database)	3701180	1824320	153809	195	72	15	intact	intact	pseudogene {fameshift (1228Adel)}
6	SAMEA2145141	N/A	United Kingdom	1980	Homo sapiens	N/A	N/A	Raw sequence read (from SRA database)	3515810	1812491	170224	187	67	15	intact	intact	pseudogene {fameshift (1228Adel)}
7	SAMEA2146459	N/A	United Kingdom	2013	Homo sapiens	N/A	yes	Raw sequence read (from SRA database)	3675000	1803408	171493	196	43	15	intact	pseudogene {fameshift (77Tdel)}	pseudogene {fameshift (1228Adel)}
8	SAMEA1462274	N/A	United Kingdom	2007	Homo sapiens	N/A	yes	Raw sequence read (from SRA database)	3400058	1842481	200384	173	105	15	intact	intact	pseudogene {fameshift (1228Adel)}
9	SAMEA1462315	N/A	United Kingdom	2002	Homo sapiens	N/A	yes	Raw sequence read (from SRA database)	4217064	1921240	170257	207	112	15	intact	intact	pseudogene {fameshift (1228Adel)}
10	SAMN02603496	MGAS315	N/A	N/A	N/A	N/A	N/A	Sequence (from Assembly database)	N/A	1900521	1900521	N/A	1	15	intact	intact	pseudogene {fameshift (1228Adel)}
11	SAMN02567594	ABC020025676	United States	2004	Homo sapiens	N/A	N/A	Sequence (from Assembly database)	N/A	1899938	1896751	N/A	2	15	intact	pseudogene {fameshift (148_149insA)}	pseudogene {fameshift (1228Adel)}
12	SAMEA1462311	N/A	United Kingdom	2007	Homo sapiens	N/A	yes	Raw sequence read (from SRA database)	3863376	1884566	171635	191	98	15	intact	intact	pseudogene {fameshift (1228Adel)}
13	SAMEA1027119	N/A	United Kingdom	2009	Homo sapiens	N/A	yes	Raw sequence read (from SRA database)	15392492	1859543	132878	582	114	15	intact	intact	pseudogene {fameshift (1228Adel)}
14	SAMEA2143296	N/A	United Kingdom	2011	Homo sapiens	N/A	yes	Raw sequence read (from SRA database)	3055000	1859818	171609	157	72	15	intact	pseudogene {truncate (1435-1503del)}	pseudogene {fameshift (1228Adel)}
15	SAMEA1462302	N/A	United Kingdom	2007	Homo sapiens	N/A	no	Raw sequence read (from SRA database)	3512742	1837454	171462	177	78	15	intact	intact	pseudogene {fameshift (1228Adel)}
16	SAMEA1026977	N/A	United Kingdom	2008	Homo sapiens	N/A	no	Raw sequence read (from SRA database)	14291664	1820214	169407	547	83	15	intact	intact	pseudogene {fameshift (1228Adel)}
17	SAMEA1027024	N/A	United Kingdom	2008	Homo sapiens	N/A	no	Raw sequence read (from SRA database)	10182196	1820143	169197	392	83	15	intact	intact	pseudogene {fameshift (1228Adel)}
18	SAMEA2153509	N/A	United Kingdom	2012	Homo sapiens	N/A	yes	Raw sequence read (from SRA database)	3364570	1819967	170311	177	50	15	intact	intact	pseudogene {fameshift (1228Adel)}
19	SAMEA1027055	N/A	United Kingdom	2008	Homo sapiens	N/A	no	Raw sequence read (from SRA database)	11761930	1820138	169829	445	83	15	intact	intact	pseudogene {fameshift (1228Adel)}
20	SAMEA2162282	N/A	United Kingdom	2012	Homo sapiens	N/A	yes	Raw sequence read (from SRA database)	3651300	1878921	171621	182	82	15	intact	intact	pseudogene {fameshift (1228Adel)}
21	SAMEA1462309	N/A	United Kingdom	2011	Homo sapiens	N/A	yes	Raw sequence read (from SRA database)	4966932	1856969	171603	246	63	15	intact	intact	pseudogene {fameshift (1228Adel)}
22	SAMEA2151257	N/A	United Kingdom	2011	Homo sapiens	N/A	yes	Raw sequence read (from SRA database)	3803438	1858105	152898	197	71	15	intact	intact	pseudogene {fameshift (1228Adel)}
23	SAMN02567562	ABC020006298	United States	2001	Homo sapiens	N/A	N/A	Sequence (from Assembly database)	N/A	1851790	780447	N/A	3	15	intact	intact	pseudogene {fameshift (1228Adel)}
24	SAMN02567489	ABC020032182	United States	2006	Homo sapiens	N/A	N/A	Sequence (from Assembly database)	N/A	1853410	1343895	N/A	6	15	intact	intact	pseudogene {fameshift (1228Adel)}
25	SAMN02567454	ABC020005773	United States	2001	Homo sapiens	N/A	N/A	Sequence (from Assembly database)	N/A	1873543	177996	N/A	36	15	intact	intact	pseudogene {fameshift (1228Adel)}
26	SAMN02567464	ABC020014897	United States	2003	Homo sapiens	N/A	N/A	Sequence (from Assembly database)	N/A	1873446	1059641	N/A	7	15	intact	intact	pseudogene {fameshift (1228Adel)}
27	SAMN02567424	ABC020043540	United States	2008	Homo sapiens	N/A	N/A	Sequence (from Assembly database)	N/A	1854744	1057954	N/A	8	15	intact	intact	pseudogene {fameshift (1228Adel)}
28	SAMN02567560	ABC020004984	United States	2002	Homo sapiens	N/A	N/A	Sequence (from Assembly database)	N/A	1884106	1072360	N/A	7	15	intact	intact	pseudogene {fameshift (1228Adel)}
29	SAMN02567457	ABC020006103	United States	2001	Homo sapiens	N/A	N/A	Sequence (from Assembly database)	N/A	1866268	1061953	N/A	7	15	intact	intact	pseudogene {fameshift (1228Adel)}
30	SAMN02567468	ABC020017526	United States	2003	Homo sapiens	N/A	N/A	Sequence (from Assembly database)	N/A	1817448	1015082	N/A	5	15	intact	intact	pseudogene {fameshift (1228Adel)}
31	SAMN02567465	ABC020014925	United States	2003	Homo sapiens	N/A	N/A	Sequence (from Assembly database)	N/A	1864746	1137915	N/A	5	15	intact	intact	pseudogene {fameshift (1228Adel)}
32	SAMN02567419	ABC020030063	United States	2005	Homo sapiens	N/A	N/A	Sequence (from Assembly database)	N/A	1844873	1055285	N/A	8	15	intact	intact	pseudogene {fameshift (1228Adel)}
33	SAMN02567443	ABC020047076	United States	2009	Homo sapiens	N/A	N/A	Sequence (from Assembly database)	N/A	1901054	1061686	N/A	6	15	intact	intact	pseudogene {fameshift (1228Adel)}
34	SAMEA1027137	N/A	United Kingdom	2008	Homo sapiens	N/A	no	Raw sequence read (from SRA database)	9208078	1870754	140802	344	171	15	intact	intact	pseudogene {fameshift (1228Adel)}
35	SAMN02567513	ABC020044188	United States	2008	Homo sapiens	N/A	N/A	Sequence (from Assembly database)	N/A	1906120	1053821	N/A	10	15	intact	intact	pseudogene {fameshift (1228Adel)}
36	SAMN02567474	ABC020026287	United States	2004	Homo sapiens	N/A	N/A	Sequence (from Assembly database)	N/A	1870930	1355571	N/A	3	15	intact	intact	pseudogene {fameshift (1228Adel)}
37	SAMN02567444	ABC020047619	United States	2009	Homo sapiens	N/A	N/A	Sequence (from Assembly database)	N/A	1852327	1321183	N/A	5	15	intact	intact	pseudogene {fameshift (1228Adel)}
38	SAMEA2145488	N/A	Ireland	2006	Homo sapiens	N/A	yes	Raw sequence read (from SRA database)	3181298	1871807	171433	163	109	15	intact	intact	pseudogene {fameshift (1228Adel)}
39	SAMEA1026995	N/A	United Kingdom	2009	Homo sapiens	N/A	no	Raw sequence read (from SRA database)	7843964	1832232	140817	293	113	15	intact	intact	pseudogene {fameshift (1228Adel)}
40	SAMEA1027037	N/A	United Kingdom	2009	Homo sapiens	N/A	yes	Raw sequence read (from SRA database)	10668062	1832178	140817	407	115	15	intact	pseudogene {nonsense mutation (10C>T)}	pseudogene {fameshift (1228Adel)}
41	SAMEA1462292	N/A	United Kingdom	2007	Homo sapiens	N/A	yes	Raw sequence read (from SRA database)	4579880	1832387	171400	230	70	15	intact	intact	pseudogene {fameshift (1228Adel)}
42	SAMEA1027111	N/A	United Kingdom	2009	Homo sapiens	N/A	no	Raw sequence read (from SRA database)	11697652	1791543	175485	461	66	15	intact	intact	pseudogene {fameshift (1228Adel)}
43	SAMEA1462263	N/A	United Kingdom	2006	Homo sapiens	N/A	yes	Raw sequence read (from SRA database)	4231546	1832430	171412	212	70	15	intact	intact	pseudogene {fameshift (1228Adel)}
44	SAMEA1462268	N/A	United Kingdom	2006	Homo sapiens	N/A	yes	Raw sequence read (from SRA database)	3994728	1831266	171532	200	62	15	intact	intact	pseudogene {fameshift (1228Adel)}
45	SAMN02567477	ABC020026799	United States	2004	Homo sapiens	N/A	N/A	Sequence (from Assembly database)	N/A	1868152	1062280	N/A	7	15	intact	intact	pseudogene {fameshift (1228Adel)}
46	SAMN02567411	ABC020048885	United States	2009	Homo sapiens	N/A	N/A	Sequence (from Assembly database)	N/A	1750929	1221554	N/A	3	15	intact	intact	pseudogene {fameshift (1228Adel)}
47	SAMN02567408	ABC020041424	United States	2008	Homo sapiens	N/A	N/A	Sequence (from Assembly database)	N/A	1730798	935423	N/A	8	15	intact	pseudogene {fameshift (88_89insTTTTCTCTGCC)}	pseudogene {fameshift (1228Adel)}
48	SAMN02567505	ABC020038558	United States	2007	Homo sapiens	N/A	N/A	Sequence (from Assembly database)	N/A	1825955	1591346	N/A	3	15	intact	intact	pseudogene {fameshift (1228Adel)}
49	SAMN02567514	ABC020044193	United States	2008	Homo sapiens	N/A	N/A	Sequence (from Assembly database)	N/A	1827080	1022917	N/A	7	15	intact	intact	pseudogene {fameshift (1228Adel)}
50	SAMN02567412	ABC020049540	United States	2009	Homo sapiens	N/A	N/A	Sequence (from Assembly database)	N/A	1814579	1065189	N/A	2	15	intact	intact	pseudogene {fameshift (1228Adel)}
51	SAMEA1027042	N/A	United Kingdom	2009	Homo sapiens	N/A	yes	Raw sequence read (from SRA database)	17941424	1788751	169822	695	67	15	intact	intact	pseudogene {fameshift (1228Adel)}
52	SAMEA1027076	N/A	United Kingdom	2009	Homo sapiens	N/A	yes	Raw sequence read (from SRA database)	10344214	1792887	169431	406	78	15	intact	pseudogene {nonsense mutation (1210G>T)}	pseudogene {fameshift (1228Adel)}
53	SAMEA2148566	N/A	United Kingdom	2010	Homo sapiens	N/A	yes	Raw sequence read (from SRA database)	2439754	1788347	175724	131	39	15	intact	intact	pseudogene {fameshift (1228Adel)}
54	SAMN02567430	ABC020044203	United States	2008	Homo sapiens	N/A	N/A	Sequence (from Assembly database)	N/A	1830563	1017821	N/A	7	15	intact	intact	pseudogene {fameshift (1228Adel)}
55	SAMN02567625	ABC020046589	United States	2008	Homo sapiens	N/A	N/A	Sequence (from Assembly database)	N/A	1798083	1012214	N/A	5	15	intact	pseudogene {nonsense mutation (925G>T)}	pseudogene {fameshift (1228Adel)}
56	SAMEA1462306	N/A	United Kingdom	2006	Homo sapiens	N/A	yes	Raw sequence read (from SRA database)	4046152	1844009	171616	202	64	15	intact	intact	pseudogene {fameshift (1228Adel)}
57	SAMEA1026973	N/A	United Kingdom	2008	Homo sapiens	N/A	no	Raw sequence read (from SRA database)	10170822	1832659	169425	392	116	15	intact	intact	pseudogene {fameshift (1228Adel)}
58	SAMN02567420	ABC020033020	United States	2005	Homo sapiens	N/A	N/A	Sequence (from Assembly database)	N/A	1822778	1511334	N/A	4	15	intact	intact	pseudogene {fameshift (1228Adel)}
59	SAMEA1027122	N/A	United Kingdom	2009	Homo sapiens	N/A	yes	Raw sequence read (from SRA database)	13875736	1747809	216198	562	42	15	intact	intact	pseudogene {fameshift (1228Adel)}
60	SAMN02567622	ABC020044010	United States	2008	Homo sapiens	N/A	N/A	Sequence (from Assembly database)	N/A	1818013	1304800	N/A	4	15	intact	intact	pseudogene {fameshift (1228Adel)}
61	SAMEA2146626	N/A	United Kingdom	2012	Homo sapiens	N/A	yes	Raw sequence read (from SRA database)	3197308	1788171	175735	172	38	15	intact	intact	pseudogene {fameshift (1228Adel)}
62	SAMEA2145617	N/A	United Kingdom	2011	Homo sapiens	N/A	yes	Raw sequence read (from SRA database)	3742624	1788237	175735	201	37	15	intact	intact	pseudogene {fameshift (1228Adel)}
63	SAMEA2151492	N/A	United Kingdom	2012	Homo sapiens	N/A	yes	Raw sequence read (from SRA database)	3607366	1829797	132927	189	84	15	intact	intact	pseudogene {fameshift (1228Adel)}
64	SAMEA1027029	N/A	United Kingdom	2009	Homo sapiens	N/A	no	Raw sequence read (from SRA database)	12523296	1892917	140703	466	166	15	intact	intact	pseudogene {fameshift (1228Adel)}
65	SAMEA2163034	N/A	United Kingdom	2010	Homo sapiens	N/A	yes	Raw sequence read (from SRA database)	2972504	1883056	170292	151	115	15	intact	intact	pseudogene {fameshift (1228Adel)}
66	SAMEA2159852	N/A	United Kingdom	2012	Homo sapiens	N/A	yes	Raw sequence read (from SRA database)	3391974	1870663	171610	173	106	15	intact	intact	pseudogene {fameshift (1228Adel)}
67	SAMEA2144923	N/A	United Kingdom	2012	Homo sapiens	N/A	yes	Raw sequence read (from SRA database)	3506256	1870985	171536	180	110	15	intact	intact	pseudogene {fameshift (1228Adel)}
68	SAMEA1027009	N/A	United Kingdom	2009	Homo sapiens	N/A	no	Raw sequence read (from SRA database)	12156574	1843130	169218	464	111	15	intact	intact	pseudogene {fameshift (1228Adel)}
69	SAMEA1027102	N/A	United Kingdom	2009	Homo sapiens	N/A	yes	Raw sequence read (from SRA database)	13833150	1854522	169437	523	109	15	intact	intact	pseudogene {fameshift (1228Adel)}
70	SAMEA2152931	N/A	United Kingdom	2012	Homo sapiens	N/A	yes	Raw sequence read (from SRA database)	3527480	1892314	129388	179	115	15	intact	pseudogene {fameshift (1215GAAAAdel)}	pseudogene {fameshift (1228Adel)}
71	SAMEA1462326	N/A	United Kingdom	2011	Homo sapiens	N/A	yes	Raw sequence read (from SRA database)	3813360	1947248	171606	183	120	15	intact	intact	pseudogene {fameshift (1228Adel)}
72	SAMEA2145983	N/A	United Kingdom	2011	Homo sapiens	N/A	yes	Raw sequence read (from SRA database)	2592630	1891601	129388	131	107	15	intact	intact	pseudogene {fameshift (1228Adel)}
73	SAMEA2149319	N/A	United Kingdom	2010	Homo sapiens	N/A	yes	Raw sequence read (from SRA database)	2656182	1882360	170289	135	99	15	intact	pseudogene {fameshift (77Tdel)}	pseudogene {fameshift (1228Adel)}
74	SAMEA1462253	N/A	United Kingdom	2011	Homo sapiens	N/A	no	Raw sequence read (from SRA database)	4674470	1878534	171526	227	114	15	intact	intact	pseudogene {fameshift (1228Adel)}
75	SAMEA1027141	N/A	United Kingdom	2009	Homo sapiens	N/A	yes	Raw sequence read (from SRA database)	14382920	1867350	103602	538	166	15	intact	intact	pseudogene {fameshift (1228Adel)}
76	SAMEA1462307	N/A	United Kingdom	2007	Homo sapiens	N/A	yes	Raw sequence read (from SRA database)	3468612	1825934	171599	175	58	15	intact	intact	pseudogene {fameshift (1228Adel)}
77	SAMEA1027045	N/A	United Kingdom	2009	Homo sapiens	N/A	no	Raw sequence read (from SRA database)	12520848	1839150	169204	482	104	15	intact	intact	pseudogene {fameshift (1228Adel)}
78	SAMEA1027075	N/A	United Kingdom	2009	Homo sapiens	N/A	yes	Raw sequence read (from SRA database)	19945654	1832127	138993	768	129	15	intact	intact	pseudogene {fameshift (1228Adel)}
79	SAMEA1027115	N/A	United Kingdom	2009	Homo sapiens	N/A	yes	Raw sequence read (from SRA database)	12050508	1831707	138993	464	122	15	intact	intact	pseudogene {fameshift (1228Adel)}
80	SAMEA1027062	N/A	United Kingdom	2009	Homo sapiens	N/A	yes	Raw sequence read (from SRA database)	11746024	1845782	138993	449	126	15	intact	intact	pseudogene {fameshift (1228Adel)}
81	SAMEA2142955	N/A	United Kingdom	2010	Homo sapiens	N/A	yes	Raw sequence read (from SRA database)	3398316	1832855	132898	178	82	15	intact	intact	pseudogene {fameshift (1228Adel)}
82	SAMEA1026990	N/A	United Kingdom	2009	Homo sapiens	N/A	no	Raw sequence read (from SRA database)	11916764	1832340	138993	459	129	15	intact	intact	pseudogene {fameshift (1228Adel)}
83	SAMEA1027054	N/A	United Kingdom	2009	Homo sapiens	N/A	no	Raw sequence read (from SRA database)	10701534	1832118	138993	416	127	15	intact	intact	pseudogene {fameshift (1228Adel)}
84	SAMEA1027130	N/A	United Kingdom	2008	Homo sapiens	N/A	no	Raw sequence read (from SRA database)	13073938	1831843	138993	494	122	15	intact	intact	pseudogene {fameshift (1228Adel)}
85	SAMEA1027068	N/A	United Kingdom	2008	Homo sapiens	N/A	no	Raw sequence read (from SRA database)	8860544	1831562	138993	338	122	15	intact	intact	pseudogene {fameshift (1228Adel)}
86	SAMEA1027107	N/A	United Kingdom	2008	Homo sapiens	N/A	no	Raw sequence read (from SRA database)	10519262	1831314	138993	398	118	15	intact	intact	pseudogene {fameshift (1228Adel)}
87	SAMEA1027007	N/A	United Kingdom	2008	Homo sapiens	N/A	no	Raw sequence read (from SRA database)	13511370	1831494	138993	512	121	15	intact	intact	pseudogene {fameshift (1228Adel)}
88	SAMEA1027050	N/A	United Kingdom	2009	Homo sapiens	N/A	yes	Raw sequence read (from SRA database)	14955816	1832128	138993	582	127	15	intact	intact	pseudogene {fameshift (1228Adel)}
89	SAMEA1027094	N/A	N/A	N/A	N/A	N/A	N/A	Raw sequence read (from SRA database)	11526978	1826913	175666	430	29	15	intact	intact	pseudogene {fameshift (1228Adel)}
90	SAMEA2144245	N/A	United Kingdom	2010	Homo sapiens	N/A	yes	Raw sequence read (from SRA database)	3138982	1832493	171599	165	78	15	intact	intact	pseudogene {fameshift (1228Adel)}
91	SAMEA2153018	N/A	United Kingdom	2010	Homo sapiens	N/A	yes	Raw sequence read (from SRA database)	2638920	1869516	129551	135	103	15	intact	intact	pseudogene {fameshift (1228Adel)}
92	SAMEA2152742	N/A	United Kingdom	2012	Homo sapiens	N/A	yes	Raw sequence read (from SRA database)	3190080	1871460	129553	164	117	15	intact	intact	pseudogene {fameshift (1228Adel)}
93	SAMEA1027104	N/A	United Kingdom	2009	Homo sapiens	N/A	no	Raw sequence read (from SRA database)	14481536	1846466	138993	556	128	15	intact	intact	pseudogene {fameshift (1228Adel)}
94	SAMEA1026975	N/A	United Kingdom	2009	Homo sapiens	N/A	no	Raw sequence read (from SRA database)	16661456	1831146	138993	641	121	15	intact	intact	pseudogene {fameshift (1228Adel)}
95	SAMEA1027044	N/A	United Kingdom	2009	Homo sapiens	N/A	yes	Raw sequence read (from SRA database)	11595646	1869780	138973	439	175	15	intact	pseudogene {fameshift (88ATTTTCTCTGCdel)}	pseudogene {fameshift (1228Adel)}
96	SAMEA2158388	N/A	United Kingdom	2010	Homo sapiens	N/A	yes	Raw sequence read (from SRA database)	2939600	1869788	171551	151	108	15	intact	intact	pseudogene {fameshift (1228Adel)}
97	SAMEA1027003	N/A	United Kingdom	2009	Homo sapiens	N/A	yes	Raw sequence read (from SRA database)	12084212	1851630	138993	452	157	15	intact	intact	pseudogene {fameshift (1228Adel)}
98	SAMEA1027131	N/A	United Kingdom	2009	Homo sapiens	N/A	no	Raw sequence read (from SRA database)	15902940	1831238	138993	611	125	15	intact	intact	pseudogene {fameshift (1228Adel)}
99	SAMEA1027061	N/A	United Kingdom	2009	Homo sapiens	N/A	yes	Raw sequence read (from SRA database)	22991672	1868842	103620	847	168	15	intact	intact	pseudogene {fameshift (1228Adel)}
100	SAMEA1027065	N/A	United Kingdom	2009	Homo sapiens	N/A	yes	Raw sequence read (from SRA database)	10822086	1846034	138993	417	123	15	intact	intact	pseudogene {fameshift (1228Adel)}
101	SAMEA1027046	N/A	United Kingdom	2009	Homo sapiens	N/A	yes	Raw sequence read (from SRA database)	9061098	1831698	138993	347	122	15	intact	intact	pseudogene {fameshift (1228Adel)}
102	SAMEA1462265	N/A	United Kingdom	2007	Homo sapiens	N/A	yes	Raw sequence read (from SRA database)	3825380	1845458	171461	191	98	15	intact	intact	pseudogene {fameshift (1228Adel)}
103	SAMEA1027026	N/A	United Kingdom	2009	Homo sapiens	N/A	yes	Raw sequence read (from SRA database)	12877422	1830823	138993	497	116	15	intact	intact	pseudogene {fameshift (1228Adel)}
104	SAMEA1027086	N/A	United Kingdom	2009	Homo sapiens	N/A	yes	Raw sequence read (from SRA database)	14076650	1832046	169192	540	125	15	intact	intact	pseudogene {fameshift (1228Adel)}
105	SAMEA2144242	N/A	United Kingdom	2011	Homo sapiens	N/A	yes	Raw sequence read (from SRA database)	2596702	1832683	132905	135	81	15	intact	intact	pseudogene {fameshift (1228Adel)}
106	SAMEA1027073	N/A	United Kingdom	2009	Homo sapiens	N/A	yes	Raw sequence read (from SRA database)	10807394	1832250	169822	419	130	15	intact	intact	pseudogene {fameshift (1228Adel)}
107	SAMEA1026986	N/A	United Kingdom	2009	Homo sapiens	N/A	no	Raw sequence read (from SRA database)	8365278	1831732	138993	315	122	15	intact	intact	pseudogene {fameshift (1228Adel)}
108	SAMEA1026960	N/A	United Kingdom	2009	Homo sapiens	N/A	yes	Raw sequence read (from SRA database)	15390324	1831820	138993	594	123	15	intact	intact	pseudogene {fameshift (1228Adel)}
109	SAMEA1027101	N/A	United Kingdom	2009	Homo sapiens	N/A	yes	Raw sequence read (from SRA database)	12635456	1831957	169863	487	121	15	intact	intact	pseudogene {fameshift (1228Adel)}
110	SAMEA2154515	N/A	United Kingdom	2010	Homo sapiens	N/A	yes	Raw sequence read (from SRA database)	2621382	1833046	170280	137	84	15	intact	intact	pseudogene {fameshift (1228Adel)}
111	SAMEA1027082	N/A	United Kingdom	2008	Homo sapiens	N/A	yes	Raw sequence read (from SRA database)	14242590	1832020	138993	554	126	15	intact	intact	pseudogene {fameshift (1228Adel)}
112	SAMEA1026964	N/A	United Kingdom	2009	Homo sapiens	N/A	yes	Raw sequence read (from SRA database)	21973318	1831606	138993	830	121	15	pseudogene {frameshift (385Cdel)}	intact	pseudogene {fameshift (1228Adel)}
113	SAMEA1026967	N/A	United Kingdom	2009	Homo sapiens	N/A	no	Raw sequence read (from SRA database)	19755624	1831895	138993	764	127	15	intact	intact	pseudogene {fameshift (1228Adel)}
114	SAMEA1027074	N/A	United Kingdom	2009	Homo sapiens	N/A	yes	Raw sequence read (from SRA database)	11076678	1831516	169817	426	120	15	intact	intact	pseudogene {fameshift (1228Adel)}
115	SAMEA1027060	N/A	United Kingdom	2009	Homo sapiens	N/A	no	Raw sequence read (from SRA database)	9820936	1831141	138993	368	120	15	intact	intact	pseudogene {fameshift (1228Adel)}
116	SAMEA1027036	N/A	United Kingdom	2009	Homo sapiens	N/A	yes	Raw sequence read (from SRA database)	12164964	1832424	138993	464	129	15	intact	pseudogene {fameshift (77Tdel)}	pseudogene {fameshift (1228Adel)}
117	SAMEA1027013	N/A	United Kingdom	2009	Homo sapiens	N/A	no	Raw sequence read (from SRA database)	14520510	1831472	138993	560	123	15	intact	intact	pseudogene {fameshift (1228Adel)}
118	SAMEA1026963	N/A	United Kingdom	2009	Homo sapiens	N/A	yes	Raw sequence read (from SRA database)	22890810	1831849	138993	868	124	15	intact	pseudogene {fameshift (377Tdel)}	pseudogene {fameshift (1228Adel)}
119	SAMEA1027000	N/A	United Kingdom	2008	Homo sapiens	N/A	no	Raw sequence read (from SRA database)	7572160	1840829	138993	284	139	15	intact	intact	pseudogene {fameshift (1228Adel)}
120	SAMEA1026989	N/A	United Kingdom	2008	Homo sapiens	N/A	no	Raw sequence read (from SRA database)	10541868	1831937	138993	405	123	15	intact	intact	pseudogene {fameshift (1228Adel)}
121	SAMEA1027150	N/A	United Kingdom	2009	Homo sapiens	N/A	yes	Raw sequence read (from SRA database)	13208622	1833146	138993	510	129	15	intact	intact	pseudogene {fameshift (1228Adel)}
122	SAMEA1026979	N/A	United Kingdom	2008	Homo sapiens	N/A	no	Raw sequence read (from SRA database)	9995756	1831673	169447	379	120	15	intact	intact	pseudogene {fameshift (1228Adel)}
123	SAMEA1027030	N/A	United Kingdom	2009	Homo sapiens	N/A	yes	Raw sequence read (from SRA database)	16386880	1883716	138965	617	170	15	intact	intact	pseudogene {fameshift (1228Adel)}
124	SAMEA1963897	N/A	United Kingdom	2010	Homo sapiens	N/A	yes	Raw sequence read (from SRA database)	3065012	1884751	171549	156	110	15	intact	intact	pseudogene {fameshift (1228Adel)}
125	SAMD00020391	M3-3	Japan	1994	Homo sapiens	pharynx	no (pharyngitis)	Raw sequence read (from SRA database)	1194050	1870522	159925	86	41	15	intact	intact	pseudogene {fameshift (1228Adel)}
126	SAMD00020390	M3-1	Japan	1985	Homo sapiens	pharynx	no (pharyngitis)	Raw sequence read (from SRA database)	793124	1864483	138840	60	40	15	intact	intact	pseudogene {fameshift (1228Adel)}
127	SAMD00020393	M3-a	Japan	1994	Homo sapiens	N/A	yes (streptococcal toxic shock syndrome)	Raw sequence read (from SRA database)	383946	1860922	117125	30	37	15	intact	intact	pseudogene {fameshift (1228Adel)}
128	SAMD00000355	M3-b	Japan	1994	Homo sapiens	N/A	yes (streptococcal toxic shock syndrome)	Raw sequence read (from SRA database)	446710	1865685	138877	35	33	15	intact	intact	pseudogene {fameshift (1228Adel)}
129	SAMD00020394	M3-e	Japan	1993	Homo sapiens	N/A	yes (streptococcal toxic shock syndrome)	Raw sequence read (from SRA database)	554878	1867776	132285	42	37	15	intact	intact	pseudogene {fameshift (1228Adel)}
130	SAMD00061102	SSI-1	Japan	1994	Homo sapiens	N/A	yes (streptococcal toxic shock syndrome)	Sequence (from Assembly database)	N/A	1894275	1894275	N/A	1	15	intact	intact	pseudogene {fameshift (1228Adel)}
131	SAMEA1462298	N/A	United Kingdom	2001	Homo sapiens	N/A	yes	Raw sequence read (from SRA database)	4589712	1859025	171461	226	64	406	intact	intact	pseudogene {fameshift (1228Adel)}
132	SAMEA1462335	N/A	United Kingdom	2006	Homo sapiens	N/A	yes	Raw sequence read (from SRA database)	4274892	1859358	171604	212	64	406	intact	intact	pseudogene {fameshift (1228Adel)}
133	SAMEA1462254	N/A	United Kingdom	2001	Homo sapiens	N/A	yes	Raw sequence read (from SRA database)	3299806	1900514	171548	159	78	406	intact	intact	pseudogene {fameshift (1228Adel)}
134	SAMEA1462271	N/A	United Kingdom	2002	Homo sapiens	N/A	yes	Raw sequence read (from SRA database)	4822284	1902033	171409	233	88	406	intact	intact	pseudogene {fameshift (1228Adel)}
135	SAMN02567624	ABC020044412	United States	2001	Homo sapiens	N/A	N/A	Sequence (from Assembly database)	N/A	1894218	1891031	N/A	2	406	intact	intact	pseudogene {fameshift (1228Adel)}
136	SAMN03081524	STAB902	N/A	N/A	Homo sapiens	N/A	N/A	Sequence (from Assembly database)	N/A	1892124	1892124	N/A	1	406	intact	intact	pseudogene {fameshift (1228Adel)}
137	SAMEA2155286	N/A	United Kingdom	2013	Homo sapiens	N/A	yes	Raw sequence read (from SRA database)	3697642	1821432	170230	194	60	406	intact	intact	pseudogene {fameshift (1228Adel)}
138	SAMEA2153505	N/A	United Kingdom	2012	Homo sapiens	N/A	no	Raw sequence read (from SRA database)	3269140	1821133	153522	173	57	406	intact	intact	pseudogene {fameshift (1228Adel)}
139	SAMEA2142395	N/A	United Kingdom	2007	Homo sapiens	N/A	yes	Raw sequence read (from SRA database)	2890242	1860071	171558	148	73	406	intact	intact	pseudogene {fameshift (1228Adel)}
140	SAMEA2148181	N/A	United Kingdom	2010	Homo sapiens	N/A	yes	Raw sequence read (from SRA database)	2797060	1859687	170225	142	70	406	intact	intact	pseudogene {fameshift (1228Adel)}
141	SAMEA2158075	N/A	United Kingdom	2006	Homo sapiens	N/A	yes	Raw sequence read (from SRA database)	3059954	1860080	170218	157	74	406	intact	intact	pseudogene {fameshift (1228Adel)}
142	SAMEA2144345	N/A	United Kingdom	2005	Homo sapiens	N/A	yes	Raw sequence read (from SRA database)	3076712	1860408	132898	158	74	406	intact	intact	pseudogene {fameshift (1228Adel)}
143	SAMEA2159788	N/A	United Kingdom	2006	Homo sapiens	N/A	yes	Raw sequence read (from SRA database)	3428628	1860331	170222	177	76	406	intact	intact	pseudogene {fameshift (1228Adel)}
144	SAMEA2161528	N/A	United Kingdom	2007	Homo sapiens	N/A	yes	Raw sequence read (from SRA database)	2888092	1859964	170233	148	71	406	intact	intact	pseudogene {fameshift (1228Adel)}
145	SAMEA1462323	N/A	United Kingdom	2006	Homo sapiens	N/A	yes	Raw sequence read (from SRA database)	5262290	1860140	171390	260	72	406	intact	intact	pseudogene {fameshift (1228Adel)}
146	SAMEA1462280	N/A	United Kingdom	2004	Homo sapiens	N/A	no	Raw sequence read (from SRA database)	3154920	1856595	171417	156	59	406	intact	intact	pseudogene {fameshift (1228Adel)}
147	SAMEA2159571	N/A	United Kingdom	2003	Homo sapiens	N/A	yes	Raw sequence read (from SRA database)	3239240	1859186	170218	166	74	406	intact	intact	pseudogene {fameshift (1228Adel)}
148	SAMEA1462321	N/A	United Kingdom	2002	Homo sapiens	N/A	yes	Raw sequence read (from SRA database)	4775044	1860215	170218	234	69	406	intact	intact	pseudogene {fameshift (1228Adel)}
149	SAMEA1462304	N/A	United Kingdom	2002	Homo sapiens	N/A	no	Raw sequence read (from SRA database)	4128744	1859743	171386	204	68	406	intact	intact	pseudogene {fameshift (1228Adel)}
150	SAMEA1462247	N/A	United Kingdom	2004	Homo sapiens	N/A	no	Raw sequence read (from SRA database)	3257052	1858825	132893	160	62	406	intact	intact	pseudogene {fameshift (1228Adel)}
151	SAMEA1462261	N/A	United Kingdom	2001	Homo sapiens	N/A	yes	Raw sequence read (from SRA database)	3831218	1859538	132897	188	66	406	intact	pseudogene {fameshift (77Tdel)}	pseudogene {fameshift (1228Adel)}
152	SAMEA2163220	N/A	United Kingdom	2010	Homo sapiens	N/A	no	Raw sequence read (from SRA database)	2627358	1860593	132935	135	74	406	intact	intact	pseudogene {fameshift (1228Adel)}
153	SAMEA1462291	N/A	United Kingdom	2001	Homo sapiens	N/A	no	Raw sequence read (from SRA database)	3902484	1859125	171509	192	63	406	intact	intact	pseudogene {fameshift (1228Adel)}
154	SAMEA2147527	N/A	United Kingdom	2005	Homo sapiens	N/A	yes	Raw sequence read (from SRA database)	3260638	1860796	171551	167	74	406	intact	intact (88-103attttctctgccttta>cttt)	pseudogene {fameshift (1228Adel)}
155	SAMEA2156365	N/A	United Kingdom	2013	Homo sapiens	N/A	yes	Raw sequence read (from SRA database)	3731350	1860803	132928	193	77	406	intact	intact	pseudogene {fameshift (1228Adel)}
156	SAMEA1027048	N/A	United Kingdom	2008	Homo sapiens	N/A	no	Raw sequence read (from SRA database)	16584614	1860349	132857	621	121	406	intact	intact	pseudogene {fameshift (1228Adel)}
157	SAMEA2146021	N/A	United Kingdom	2006	Homo sapiens	N/A	no	Raw sequence read (from SRA database)	3161142	1861084	132924	163	76	406	intact	intact	pseudogene {fameshift (1228Adel)}
158	SAMEA2151853	N/A	United Kingdom	2007	Homo sapiens	N/A	no	Raw sequence read (from SRA database)	3346370	1860962	171548	172	78	406	intact	intact	pseudogene {fameshift (1228Adel)}
159	SAMEA1027018	N/A	United Kingdom	2009	Homo sapiens	N/A	no	Raw sequence read (from SRA database)	12100990	1820613	170054	470	88	406	intact	intact	pseudogene {fameshift (1228Adel)}
160	SAMEA1027069	N/A	United Kingdom	2009	Homo sapiens	N/A	yes	Raw sequence read (from SRA database)	18068828	1859865	132868	678	117	406	intact	pseudogene {fameshift (1215GAAAAdel)}	pseudogene {fameshift (1228Adel)}
161	SAMEA1027110	N/A	United Kingdom	2009	Homo sapiens	N/A	no	Raw sequence read (from SRA database)	11998794	1860109	132857	454	119	406	intact	intact	pseudogene {fameshift (1228Adel)}
162	SAMEA1462282	N/A	United Kingdom	2007	Homo sapiens	N/A	no	Raw sequence read (from SRA database)	4191988	1862970	171390	206	76	406	intact	intact	pseudogene {fameshift (1228Adel)}
163	SAMEA1027100	N/A	United Kingdom	2008	Homo sapiens	N/A	no	Raw sequence read (from SRA database)	11150892	1859057	175510	413	107	406	intact	intact	pseudogene {fameshift (1228Adel)}
164	SAMEA1027157	N/A	United Kingdom	2008	Homo sapiens	N/A	no	Raw sequence read (from SRA database)	8649940	1859626	132851	319	116	406	intact	intact	pseudogene {fameshift (1228Adel)}
165	SAMEA1026987	N/A	United Kingdom	2009	Homo sapiens	N/A	yes	Raw sequence read (from SRA database)	16393604	1859956	132852	611	117	406	intact	intact	pseudogene {fameshift (1228Adel)}
166	SAMEA1027158	N/A	United Kingdom	2009	Homo sapiens	N/A	no	Raw sequence read (from SRA database)	10600808	1859644	169507	399	116	406	intact	intact	pseudogene {fameshift (1228Adel)}
167	SAMEA2158929	N/A	United Kingdom	2012	Homo sapiens	N/A	N/A	Raw sequence read (from SRA database)	3337264	1860490	170290	172	75	406	intact	intact	pseudogene {fameshift (1228Adel)}
168	SAMEA1026971	N/A	United Kingdom	2009	Homo sapiens	N/A	no	Raw sequence read (from SRA database)	21035444	1859824	132854	800	115	406	intact	intact	pseudogene {fameshift (1228Adel)}
169	SAMEA1027077	N/A	United Kingdom	2009	Homo sapiens	N/A	yes	Raw sequence read (from SRA database)	12860192	1859383	132847	486	113	406	intact	intact	pseudogene {fameshift (1228Adel)}
170	SAMEA2161689	N/A	United Kingdom	2007	Homo sapiens	N/A	yes	Raw sequence read (from SRA database)	3144284	1860789	170235	162	75	406	intact	intact	pseudogene {fameshift (1228Adel)}
171	SAMEA1027140	N/A	United Kingdom	2008	Homo sapiens	N/A	no	Raw sequence read (from SRA database)	9475274	1820398	169514	363	85	406	intact	intact	pseudogene {fameshift (1228Adel)}
172	SAMEA1027058	N/A	United Kingdom	2008	Homo sapiens	N/A	no	Raw sequence read (from SRA database)	8301854	1859248	170086	308	114	406	intact	pseudogene {nonsense mutation (16C>T)}	pseudogene {fameshift (1228Adel)}
173	SAMEA1027093	N/A	United Kingdom	2008	Homo sapiens	N/A	no	Raw sequence read (from SRA database)	13753416	1859394	132875	513	114	406	intact	pseudogene {nonsense mutation (16C>T)}	pseudogene {fameshift (1228Adel)}
174	SAMEA1027078	N/A	United Kingdom	2008	Homo sapiens	N/A	no	Raw sequence read (from SRA database)	8026438	1859545	132847	300	120	406	intact	pseudogene {nonsense mutation (16C>T)}	pseudogene {fameshift (1228Adel)}
175	SAMEA2148256	N/A	United Kingdom	2011	Homo sapiens	N/A	yes	Raw sequence read (from SRA database)	2794104	1859777	170218	142	69	406	intact	intact	pseudogene {fameshift (1228Adel)}
176	SAMEA1027133	N/A	United Kingdom	2009	Homo sapiens	N/A	no	Raw sequence read (from SRA database)	13871754	1860187	132852	527	119	406	intact	intact	pseudogene {fameshift (1228Adel)}
177	SAMEA1027126	N/A	United Kingdom	2009	Homo sapiens	N/A	yes	Raw sequence read (from SRA database)	11420564	1859512	170069	435	115	406	intact	intact	pseudogene {fameshift (1228Adel)}
178	SAMEA1027017	N/A	United Kingdom	2008	Homo sapiens	N/A	no	Raw sequence read (from SRA database)	10474114	1860103	132857	394	116	406	intact	intact	pseudogene {fameshift (1228Adel)}
179	SAMEA1027025	N/A	United Kingdom	2008	Homo sapiens	N/A	no	Raw sequence read (from SRA database)	13713318	1860007	132857	512	115	406	intact	intact	pseudogene {fameshift (1228Adel)}
180	SAMEA1027063	N/A	United Kingdom	2008	Homo sapiens	N/A	no	Raw sequence read (from SRA database)	10157862	1860198	132850	380	120	406	intact	intact	pseudogene {fameshift (1228Adel)}
181	SAMEA1027057	N/A	United Kingdom	2009	Homo sapiens	N/A	yes	Raw sequence read (from SRA database)	11316802	1860001	170055	430	117	406	intact	intact	pseudogene {fameshift (1228Adel)}
182	SAMEA1027066	N/A	United Kingdom	2009	Homo sapiens	N/A	no	Raw sequence read (from SRA database)	8170264	1859561	169536	307	112	406	intact	intact	pseudogene {fameshift (1228Adel)}
183	SAMEA1027103	N/A	United Kingdom	2008	Homo sapiens	N/A	no	Raw sequence read (from SRA database)	10919064	1860404	132853	401	119	406	intact	intact	pseudogene {fameshift (1228Adel)}
184	SAMEA1027015	N/A	United Kingdom	2009	Homo sapiens	N/A	yes	Raw sequence read (from SRA database)	13937628	1859578	170053	528	111	406	intact	intact	pseudogene {fameshift (1228Adel)}
185	SAMEA1027067	N/A	United Kingdom	2009	Homo sapiens	N/A	yes	Raw sequence read (from SRA database)	14172872	1860014	132854	539	117	406	intact	intact	pseudogene {fameshift (1228Adel)}
186	SAMEA1027034	N/A	United Kingdom	2009	Homo sapiens	N/A	yes	Raw sequence read (from SRA database)	10370614	1860039	169510	396	118	406	intact	intact	pseudogene {fameshift (1228Adel)}
187	SAMEA1026985	N/A	United Kingdom	2009	Homo sapiens	N/A	no	Raw sequence read (from SRA database)	18698838	1859977	132860	705	116	406	intact	intact	pseudogene {fameshift (1228Adel)}
188	SAMEA2147011	N/A	United Kingdom	2006	Homo sapiens	N/A	yes	Raw sequence read (from SRA database)	2902926	1858833	132907	150	72	15*	pseudogene {frameshift (397ATTTdel)}	intact	pseudogene {fameshift (1228Adel)}
189	SAMEA2160978	N/A	United Kingdom	2003	Homo sapiens	N/A	yes	Raw sequence read (from SRA database)	3609682	1860171	170299	183	71	15	intact	intact	pseudogene {fameshift (1228Adel)}
190	SAMEA1462259	N/A	United Kingdom	2003	Homo sapiens	N/A	yes	Raw sequence read (from SRA database)	3717780	1858780	171604	182	61	15	intact	intact	pseudogene {fameshift (1228Adel)}
191	SAMEA1462300	N/A	United Kingdom	2002	Homo sapiens	N/A	no	Raw sequence read (from SRA database)	3337426	1858109	171498	163	58	15	intact	intact	pseudogene {fameshift (1228Adel)}
192	SAMEA2161416	N/A	United Kingdom	2007	Homo sapiens	N/A	N/A	Raw sequence read (from SRA database)	3381194	1861205	170290	174	79	15	intact	intact	pseudogene {fameshift (1228Adel)}
193	SAMN02567576	ABC020015292	United States	2003	Homo sapiens	N/A	N/A	Sequence (from Assembly database)	N/A	1894054	1890867	N/A	2	15	intact	intact	pseudogene {fameshift (1228Adel)}
194	SAMEA1027071	N/A	United Kingdom	2004	Homo sapiens	N/A	yes	Raw sequence read (from SRA database)	13218286	1861047	132848	493	126	15	intact	intact	pseudogene {fameshift (1228Adel)}
195	SAMEA2151454	N/A	United Kingdom	2003	Homo sapiens	N/A	yes	Raw sequence read (from SRA database)	2977576	1861092	170290	153	77	15	intact	intact	pseudogene {fameshift (1228Adel)}
196	SAMEA1462338	N/A	United Kingdom	2003	Homo sapiens	N/A	no	Raw sequence read (from SRA database)	3296510	1858897	132928	162	61	15	intact	intact	pseudogene {fameshift (1228Adel)}
197	SAMEA1462284	N/A	United Kingdom	2003	Homo sapiens	N/A	no	Raw sequence read (from SRA database)	4241986	1860254	170327	209	73	15	intact	intact	pseudogene {fameshift (1228Adel)}
198	SAMEA2146617	N/A	United Kingdom	2006	Homo sapiens	N/A	no	Raw sequence read (from SRA database)	3194210	1860320	170291	163	69	15	intact	intact	pseudogene {fameshift (1228Adel)}
199	SAMEA2149805	N/A	United Kingdom	2006	Homo sapiens	N/A	yes	Raw sequence read (from SRA database)	3215594	1861047	132902	165	77	15	intact	intact	pseudogene {fameshift (1228Adel)}
200	SAMEA1026982	N/A	United Kingdom	2009	Homo sapiens	N/A	yes	Raw sequence read (from SRA database)	15508134	1859852	132852	589	112	15	intact	intact	pseudogene {fameshift (1228Adel)}
201	SAMEA2162040	N/A	United Kingdom	2012	Homo sapiens	N/A	yes	Raw sequence read (from SRA database)	2994752	1860826	170290	155	74	15	intact	intact	pseudogene {fameshift (1228Adel)}
202	SAMEA1462273	N/A	United Kingdom	2011	Homo sapiens	N/A	yes	Raw sequence read (from SRA database)	4062916	1860272	171463	199	70	15	intact	intact	pseudogene {fameshift (1228Adel)}
203	SAMEA1026966	N/A	United Kingdom	2009	Homo sapiens	N/A	no	Raw sequence read (from SRA database)	11493458	1860180	169839	431	118	15	intact	intact	pseudogene {fameshift (1228Adel)}
204	SAMEA1026972	N/A	United Kingdom	2009	Homo sapiens	N/A	yes	Raw sequence read (from SRA database)	18095002	1860684	132860	671	120	15	intact	intact	pseudogene {fameshift (1228Adel)}
205	SAMEA1027106	N/A	United Kingdom	2009	Homo sapiens	N/A	yes	Raw sequence read (from SRA database)	12919470	1860191	132857	483	118	15	pseudogene {nonsense mutation (594T>G)}	intact	pseudogene {fameshift (1228Adel)}
206	SAMEA2152541	N/A	United Kingdom	2012	Homo sapiens	N/A	yes	Raw sequence read (from SRA database)	3152600	1860307	170267	163	74	15	intact	intact	pseudogene {fameshift (1228Adel)}
207	SAMEA4520962	ISR1	N/A	2015	Homo sapiens	Blood culture	yes	Sequence (from Assembly database)	N/A	1823729	171252	N/A	29	15	intact	intact	pseudogene {fameshift (1228Adel)}
208	SAMD00084336	KS030	Japan	2017	Homo sapiens	endotracheal aspirates	yes (streptococcal toxic shock syndrome)	Sequence (in this stury)	N/A	1900008	1900008	N/A	1	15	intact	intact	pseudogene {fameshift (1228Adel)}
209	SAMEA2144795	N/A	United Kingdom	2013	Homo sapiens	N/A	yes	Raw sequence read (from SRA database)	3568422	1860684	170309	183	77	15	intact	intact	pseudogene {fameshift (1228Adel)}
210	SAMEA2151765	N/A	United Kingdom	2005	Homo sapiens	N/A	no	Raw sequence read (from SRA database)	3036616	1859994	170291	156	70	15	intact	intact	pseudogene {fameshift (1228Adel)}
211	SAMEA1027019	N/A	United Kingdom	2008	Homo sapiens	N/A	no	Raw sequence read (from SRA database)	9762120	1860307	169853	362	115	15	intact	intact	pseudogene {fameshift (1228Adel)}
212	SAMEA2157427	N/A	United Kingdom	2010	Homo sapiens	N/A	yes	Raw sequence read (from SRA database)	2668508	1860361	170289	137	70	15	intact	intact	pseudogene {fameshift (1228Adel)}
213	SAMEA1026974	N/A	United Kingdom	2009	Homo sapiens	N/A	yes	Raw sequence read (from SRA database)	10587928	1860063	169823	404	116	15	intact	intact	pseudogene {fameshift (1228Adel)}
214	SAMEA2150474	N/A	United Kingdom	2010	Homo sapiens	N/A	yes	Raw sequence read (from SRA database)	2589782	1859473	170291	133	66	15	intact	pseudogene {fameshift (88_89insTTTTCTCTGCA)}	pseudogene {fameshift (1228Adel)}
215	SAMEA2155493	N/A	United Kingdom	2010	Homo sapiens	N/A	yes	Raw sequence read (from SRA database)	2951708	1860716	170303	152	73	15	intact	intact	pseudogene {fameshift (1228Adel)}
216	SAMEA2156927	N/A	United Kingdom	2010	Homo sapiens	N/A	yes	Raw sequence read (from SRA database)	2612532	1860107	171475	134	69	15	intact	pseudogene {fameshift (88_89insTTTTCTCTGCC)}	pseudogene {fameshift (1228Adel)}
217	SAMEA1027083	N/A	United Kingdom	2009	Homo sapiens	N/A	yes	Raw sequence read (from SRA database)	12564662	1860678	132856	478	122	15	intact	intact	pseudogene {fameshift (1228Adel)}
218	SAMEA2162596	N/A	United Kingdom	2007	Homo sapiens	N/A	yes	Raw sequence read (from SRA database)	2885356	1860780	132918	148	74	15	intact	intact	pseudogene {fameshift (1228Adel)}
219	SAMEA1027043	N/A	United Kingdom	2009	Homo sapiens	N/A	yes	Raw sequence read (from SRA database)	12197996	1860510	132865	452	120	15	intact	intact	pseudogene {fameshift (1228Adel)}
220	SAMEA1027147	N/A	United Kingdom	2009	Homo sapiens	N/A	yes	Raw sequence read (from SRA database)	13768304	1860169	169849	522	116	15	intact	intact	pseudogene {fameshift (1228Adel)}
221	SAMEA1027021	N/A	United Kingdom	2009	Homo sapiens	N/A	yes	Raw sequence read (from SRA database)	16886386	1860687	169422	620	119	15	intact	pseudogene {fameshift (77Tdel)}	pseudogene {fameshift (1228Adel)}
222	SAMEA1027023	N/A	United Kingdom	2009	Homo sapiens	N/A	yes	Raw sequence read (from SRA database)	23322160	1860284	132852	868	117	15	intact	intact	pseudogene {fameshift (1228Adel)}
223	SAMEA2146672	N/A	United Kingdom	2012	Homo sapiens	N/A	no	Raw sequence read (from SRA database)	3404666	1860833	171574	175	73	15	intact	intact	pseudogene {fameshift (1228Adel)}
224	SAMEA2160996	N/A	United Kingdom	2013	Homo sapiens	N/A	yes	Raw sequence read (from SRA database)	3361420	1861198	170304	173	75	15	intact	pseudogene {fameshift (88_89insTTTTCTCTGCA)}	pseudogene {fameshift (1228Adel)}
225	SAMEA2148343	N/A	United Kingdom	2013	Homo sapiens	N/A	yes	Raw sequence read (from SRA database)	3558876	1860660	170291	182	73	15	intact	intact	pseudogene {fameshift (1228Adel)}
226	SAMEA2153551	N/A	United Kingdom	2011	Homo sapiens	N/A	yes	Raw sequence read (from SRA database)	3574760	1859723	171463	184	68	15	intact	intact	pseudogene {fameshift (1228Adel)}
227	SAMEA2155414	N/A	United Kingdom	2012	Homo sapiens	N/A	yes	Raw sequence read (from SRA database)	3365788	1860464	170305	173	71	15	intact	intact	pseudogene {fameshift (1228Adel)}
228	SAMEA2158356	N/A	United Kingdom	2013	Homo sapiens	N/A	yes	Raw sequence read (from SRA database)	3258252	1860584	170291	167	73	15	intact	intact	pseudogene {fameshift (1228Adel)}
229	SAMEA2150580	N/A	United Kingdom	2012	Homo sapiens	N/A	yes	Raw sequence read (from SRA database)	3451942	1821539	170292	182	57	15	intact	intact	pseudogene {fameshift (1228Adel)}
230	SAMEA1027143	N/A	United Kingdom	2009	Homo sapiens	N/A	no	Raw sequence read (from SRA database)	17258538	1860772	169825	656	125	15	intact	intact	pseudogene {fameshift (1228Adel)}
231	SAMEA1027123	N/A	United Kingdom	2008	Homo sapiens	N/A	no	Raw sequence read (from SRA database)	11961320	1860691	132856	442	124	15	intact	pseudogene {fameshift (1215GAAAAdel)}	pseudogene {fameshift (1228Adel)}
232	SAMEA2150500	N/A	United Kingdom	2012	Homo sapiens	N/A	no	Raw sequence read (from SRA database)	3428730	1821788	153521	179	62	15	intact	intact	pseudogene {fameshift (1228Adel)}
233	SAMEA2146069	N/A	United Kingdom	2012	Homo sapiens	N/A	yes	Raw sequence read (from SRA database)	3817302	1821261	170292	201	59	15	intact	intact	pseudogene {fameshift (1228Adel)}
234	SAMEA1462314	N/A	United Kingdom	2007	Homo sapiens	N/A	yes	Raw sequence read (from SRA database)	3657432	1866642	171463	180	75	15	intact	pseudogene {fameshift (1215GAAAAdel)}	pseudogene {fameshift (1228Adel)}
235	SAMEA2157374	N/A	United Kingdom	2010	Homo sapiens	N/A	yes	Raw sequence read (from SRA database)	3527630	1953142	170309	174	70	15	intact	intact	pseudogene {fameshift (1228Adel)}
236	SAMEA1027139	N/A	United Kingdom	2009	Homo sapiens	N/A	yes	Raw sequence read (from SRA database)	16190414	1860217	132856	613	116	15	intact	intact	pseudogene {fameshift (1228Adel)}
237	SAMEA1027091	N/A	United Kingdom	2009	Homo sapiens	N/A	yes	Raw sequence read (from SRA database)	11371770	1859753	132852	431	113	15	intact	intact	pseudogene {fameshift (1228Adel)}
238	SAMEA2161098	N/A	United Kingdom	2006	Homo sapiens	N/A	yes	Raw sequence read (from SRA database)	2962468	1860736	170329	152	72	15	intact	intact	pseudogene {fameshift (1228Adel)}
239	SAMEA2151203	N/A	United Kingdom	2007	Homo sapiens	N/A	yes	Raw sequence read (from SRA database)	3000030	1860708	170290	155	71	15	intact	intact	pseudogene {fameshift (1228Adel)}
240	SAMEA1027035	N/A	United Kingdom	2009	Homo sapiens	N/A	yes	Raw sequence read (from SRA database)	23065438	1859883	132858	862	114	15	intact	intact	pseudogene {fameshift (1228Adel)}
241	SAMEA1027109	N/A	United Kingdom	2009	Homo sapiens	N/A	yes	Raw sequence read (from SRA database)	11692090	1860178	132844	437	116	15	intact	intact	pseudogene {fameshift (1228Adel)}
242	SAMEA1027138	N/A	United Kingdom	2009	Homo sapiens	N/A	yes	Raw sequence read (from SRA database)	11775274	1860151	132855	443	118	15	intact	intact	pseudogene {fameshift (1228Adel)}
243	SAMEA1027127	N/A	United Kingdom	2009	Homo sapiens	N/A	yes	Raw sequence read (from SRA database)	15868566	1860060	169822	584	115	15	intact	intact	pseudogene {fameshift (1228Adel)}
244	SAMEA1027012	N/A	United Kingdom	2009	Homo sapiens	N/A	yes	Raw sequence read (from SRA database)	17520312	1860289	132862	653	117	15	intact	intact	pseudogene {fameshift (1228Adel)}
245	SAMEA1462329	N/A	United Kingdom	2011	Homo sapiens	N/A	yes	Raw sequence read (from SRA database)	4437036	1902584	171600	222	99	15	intact	intact	pseudogene {fameshift (1228Adel)}
246	SAMEA1969440	N/A	United Kingdom	2012	Homo sapiens	N/A	yes	Raw sequence read (from SRA database)	3608514	1860822	132915	186	75	15	intact	intact	pseudogene {fameshift (1228Adel)}
247	SAMEA2150897	N/A	United Kingdom	2012	Homo sapiens	N/A	yes	Raw sequence read (from SRA database)	3291356	1860118	171606	169	69	15	intact	intact	pseudogene {fameshift (1228Adel)}
248	SAMEA2149205	N/A	United Kingdom	2011	Homo sapiens	N/A	yes	Raw sequence read (from SRA database)	2659014	1859915	170292	137	68	15	intact	pseudogene {fameshift (77Tdel)}	pseudogene {fameshift (1228Adel)}
249	SAMEA1027070	N/A	United Kingdom	2009	Homo sapiens	N/A	no	Raw sequence read (from SRA database)	8989552	1859564	132854	335	112	15	intact	intact	pseudogene {fameshift (1228Adel)}
250	SAMEA2157406	N/A	United Kingdom	2010	Homo sapiens	N/A	yes	Raw sequence read (from SRA database)	2995458	1860356	132895	151	72	15	intact	intact	pseudogene {fameshift (1228Adel)}
251	SAMEA2156790	N/A	United Kingdom	2010	Homo sapiens	N/A	yes	Raw sequence read (from SRA database)	2682974	1860199	170292	138	71	15	intact	pseudogene {fameshift (77Tdel)}	pseudogene {fameshift (1228Adel)}
252	SAMEA2155175	N/A	United Kingdom	2011	Homo sapiens	N/A	yes	Raw sequence read (from SRA database)	2778632	1859859	171606	143	70	15	intact	intact	pseudogene {fameshift (1228Adel)}
253	SAMEA1027116	N/A	United Kingdom	2009	Homo sapiens	N/A	no	Raw sequence read (from SRA database)	11241230	1860334	132851	426	121	15	intact	intact	pseudogene {fameshift (1228Adel)}
254	SAMEA1027087	N/A	United Kingdom	2008	Homo sapiens	N/A	no	Raw sequence read (from SRA database)	8805604	1860438	132868	327	119	15	intact	intact	pseudogene {fameshift (1228Adel)}
255	SAMEA1027118	N/A	United Kingdom	2008	Homo sapiens	N/A	no	Raw sequence read (from SRA database)	8703368	1859493	132867	328	110	15	intact	intact	pseudogene {fameshift (1228Adel)}
256	SAMEA1026992	N/A	United Kingdom	2009	Homo sapiens	N/A	yes	Raw sequence read (from SRA database)	12009418	1860433	132858	458	119	15	intact	intact	pseudogene {fameshift (1228Adel)}
257	SAMEA1026997	N/A	United Kingdom	2008	Homo sapiens	N/A	yes	Raw sequence read (from SRA database)	15252792	1860124	132862	580	118	15	intact	intact	pseudogene {fameshift (1228Adel)}
258	SAMEA1027144	N/A	United Kingdom	2009	Homo sapiens	N/A	yes	Raw sequence read (from SRA database)	12367564	1859966	132868	469	115	15	intact	intact	pseudogene {fameshift (1228Adel)}
259	SAMEA1027020	N/A	United Kingdom	2009	Homo sapiens	N/A	no	Raw sequence read (from SRA database)	10761322	1860373	169813	410	121	15	intact	intact	pseudogene {fameshift (1228Adel)}
260	SAMEA1027072	N/A	United Kingdom	2008	Homo sapiens	N/A	no	Raw sequence read (from SRA database)	11214842	1859975	132875	415	114	15	intact	intact	pseudogene {fameshift (1228Adel)}
261	SAMEA1026988	N/A	United Kingdom	2008	Homo sapiens	N/A	no	Raw sequence read (from SRA database)	8397092	1859582	132863	318	112	15	intact	intact	pseudogene {fameshift (1228Adel)}
262	SAMEA1462260	N/A	United Kingdom	2011	Homo sapiens	N/A	yes	Raw sequence read (from SRA database)	3554536	1858076	171604	175	57	15	intact	intact	pseudogene {fameshift (1228Adel)}
263	SAMEA1027096	N/A	United Kingdom	2009	Homo sapiens	N/A	no	Raw sequence read (from SRA database)	14347974	1860417	169808	545	122	15	intact	intact	pseudogene {fameshift (1228Adel)}
264	SAMEA1027039	N/A	United Kingdom	2009	Homo sapiens	N/A	no	Raw sequence read (from SRA database)	15043384	1860958	132849	575	125	15	intact	intact	pseudogene {fameshift (1228Adel)}
265	SAMEA1965067	N/A	United Kingdom	2009	Homo sapiens	N/A	yes	Raw sequence read (from SRA database)	2684866	1860423	170318	138	70	15	intact	intact	pseudogene {fameshift (1228Adel)}
266	SAMEA1462341	N/A	United Kingdom	2011	Homo sapiens	N/A	yes	Raw sequence read (from SRA database)	3593708	1877733	132905	176	88	15	intact	pseudogene {fameshift (77Tdel)}	pseudogene {fameshift (1228Adel)}
267	SAMEA1462334	N/A	United Kingdom	2011	Homo sapiens	N/A	no	Raw sequence read (from SRA database)	3676414	1858441	175734	180	59	15	intact	intact	pseudogene {fameshift (1228Adel)}
268	SAMEA2162824	N/A	United Kingdom	2011	Homo sapiens	N/A	no	Raw sequence read (from SRA database)	3325726	1860223	170320	172	72	15	intact	intact	pseudogene {fameshift (1228Adel)}
269	SAMEA2149736	N/A	United Kingdom	2011	Homo sapiens	N/A	yes	Raw sequence read (from SRA database)	3332204	1859916	171592	172	68	15	intact	pseudogene {fameshift (88_89insTTTTCTCTGCA)}	pseudogene {fameshift (1228Adel)}
270	SAMEA2145274	N/A	United Kingdom	2012	Homo sapiens	N/A	yes	Raw sequence read (from SRA database)	3155614	1860091	170291	163	71	15	intact	pseudogene {nonsense mutation (1109G>A)}	pseudogene {fameshift (1228Adel)}
271	SAMEA2143427	N/A	United Kingdom	2012	Homo sapiens	N/A	yes	Raw sequence read (from SRA database)	3327004	1860603	170291	172	75	15	intact	intact	pseudogene {fameshift (1228Adel)}
272	SAMEA1027142	N/A	United Kingdom	2004	Homo sapiens	N/A	yes	Raw sequence read (from SRA database)	11423454	1860080	132840	424	120	15*	intact	intact	pseudogene {fameshift (1228Adel)}
273	SAMN02567570	ABC020013551	United States	2002	Homo sapiens	N/A	N/A	Sequence (from Assembly database)	N/A	1895430	1892243	N/A	2	15*	intact	intact	pseudogene {fameshift (1228Adel)}
274	SAMEA1462319	N/A	United Kingdom	2001	Homo sapiens	N/A	no	Raw sequence read (from SRA database)	3864904	1862961	170290	193	69	315	intact	pseudogene {nonsense mutation (148G>T)}	pseudogene {fameshift (1228Adel)}
275	SAMEA2144194	N/A	United Kingdom	2005	Homo sapiens	N/A	yes	Raw sequence read (from SRA database)	3110888	1860327	170295	161	72	315	intact	intact	pseudogene {fameshift (1228Adel)}
276	SAMEA1027097	N/A	United Kingdom	2008	Homo sapiens	N/A	no	Raw sequence read (from SRA database)	8384832	1859433	169202	318	116	315	intact	intact	pseudogene {fameshift (1228Adel)}
277	SAMEA2159883	N/A	United Kingdom	2013	Homo sapiens	N/A	yes	Raw sequence read (from SRA database)	3570248	1860981	132898	184	77	315	intact	pseudogene {truncate (1457-1503del)}	pseudogene {fameshift (1228Adel)}
278	SAMEA2151596	N/A	United Kingdom	2012	Homo sapiens	N/A	yes	Raw sequence read (from SRA database)	3268336	1820357	171504	171	52	315	intact	intact	pseudogene {fameshift (1228Adel)}
279	SAMEA2162321	N/A	United Kingdom	2013	Homo sapiens	N/A	no	Raw sequence read (from SRA database)	3561332	1820364	170307	187	54	315	intact	intact	pseudogene {fameshift (1228Adel)}
280	SAMEA2147634	N/A	United Kingdom	2012	Homo sapiens	N/A	yes	Raw sequence read (from SRA database)	3173998	1819972	170313	167	50	315	intact	intact	pseudogene {fameshift (1228Adel)}
281	SAMEA2162638	N/A	United Kingdom	2012	Homo sapiens	N/A	yes	Raw sequence read (from SRA database)	3073500	1860278	171462	159	71	315	intact	intact	pseudogene {fameshift (1228Adel)}
282	SAMEA1462278	N/A	United Kingdom	2011	Homo sapiens	N/A	yes	Raw sequence read (from SRA database)	3772346	1862222	132883	186	70	315	intact	intact	pseudogene {fameshift (1228Adel)}
283	SAMEA1462318	N/A	United Kingdom	2011	Homo sapiens	N/A	yes	Raw sequence read (from SRA database)	4158298	1859474	171462	207	66	315	intact	pseudogene {nonsense mutation (457C>T)}	pseudogene {fameshift (1228Adel)}
284	SAMEA2155634	N/A	United Kingdom	2007	Homo sapiens	N/A	yes	Raw sequence read (from SRA database)	3118490	1860391	171462	161	71	315	intact	intact	pseudogene {fameshift (1228Adel)}
285	SAMEA1462296	N/A	United Kingdom	2007	Homo sapiens	N/A	yes	Raw sequence read (from SRA database)	3946736	1859497	171564	194	65	315	intact	intact	pseudogene {fameshift (1228Adel)}
286	SAMEA1027031	N/A	United Kingdom	2008	Homo sapiens	N/A	no	Raw sequence read (from SRA database)	10566584	1859804	132844	395	115	315	intact	intact	pseudogene {fameshift (1228Adel)}
287	SAMEA1027159	N/A	United Kingdom	2008	Homo sapiens	N/A	no	Raw sequence read (from SRA database)	8197274	1859874	132880	304	113	315	intact	intact	pseudogene {fameshift (1228Adel)}
288	SAMEA2142432	N/A	United Kingdom	2003	Homo sapiens	N/A	yes	Raw sequence read (from SRA database)	3561686	1824093	170271	187	66	315	intact	pseudogene {fameshift (1129_1130insA)}	pseudogene {fameshift (1228Adel)}
289	SAMEA1462275	N/A	United Kingdom	2005	Homo sapiens	N/A	yes	Raw sequence read (from SRA database)	3124696	1857505	171574	153	58	315	intact	intact	pseudogene {fameshift (1228Adel)}
290	SAMEA1462313	N/A	United Kingdom	2003	Homo sapiens	N/A	yes	Raw sequence read (from SRA database)	3828842	1857882	171456	189	63	315	intact	intact	pseudogene {fameshift (1228Adel)}
291	SAMEA1462286	N/A	United Kingdom	2005	Homo sapiens	N/A	yes	Raw sequence read (from SRA database)	3242836	1849536	171603	160	76	315	pseudogene {frameshift (199Cdel)}	intact	pseudogene {fameshift (1228Adel)}
292	SAMEA1462287	N/A	United Kingdom	2005	Homo sapiens	N/A	yes	Raw sequence read (from SRA database)	4140858	1818788	170289	209	49	315*	intact	pseudogene {fameshift (945GCdel)}	pseudogene {fameshift (1228Adel)}
293	SAMEA1027001	N/A	United Kingdom	2008	Homo sapiens	N/A	no	Raw sequence read (from SRA database)	8144042	1819225	169450	313	87	315	intact	intact	pseudogene {fameshift (1228Adel)}
294	SAMEA1027041	N/A	United Kingdom	2008	Homo sapiens	N/A	no	Raw sequence read (from SRA database)	13834948	1818574	170648	537	80	315	intact	intact	pseudogene {fameshift (1228Adel)}
295	SAMEA2142996	N/A	United Kingdom	2003	Homo sapiens	N/A	yes	Raw sequence read (from SRA database)	2931104	1858769	170289	151	70	315	intact	intact	pseudogene {fameshift (1228Adel)}
296	SAMEA1462258	N/A	United Kingdom	2004	Homo sapiens	N/A	no	Raw sequence read (from SRA database)	3696482	1857472	171598	182	60	315	intact	pseudogene {nonsense mutation (811C>T)}	pseudogene {fameshift (1228Adel)}
297	SAMEA2146413	N/A	United Kingdom	2003	Homo sapiens	N/A	no	Raw sequence read (from SRA database)	3386146	1858859	170289	174	69	315	intact	intact	pseudogene {fameshift (1228Adel)}
298	SAMEA755127	N/A	United Kingdom	2004	Homo sapiens	N/A	yes	Raw sequence read (from SRA database)	3822254	1857425	170114	138	99	315	intact	intact	pseudogene {fameshift (1228Adel)}
299	SAMEA1462250	N/A	United Kingdom	2001	Homo sapiens	N/A	no	Raw sequence read (from SRA database)	5571996	1858780	170290	276	68	315	intact	intact	pseudogene {fameshift (1228Adel)}
300	SAMEA2156677	N/A	United Kingdom	2003	Homo sapiens	N/A	yes	Raw sequence read (from SRA database)	4008258	1858930	132886	206	72	315	intact	pseudogene {fameshift (888_998insT)}	pseudogene {fameshift (1228Adel)}
301	SAMEA1462276	N/A	United Kingdom	2003	Homo sapiens	N/A	no	Raw sequence read (from SRA database)	4234648	1869183	171596	209	85	315	intact	intact	pseudogene {fameshift (1228Adel)}
302	SAMEA1462293	N/A	United Kingdom	2004	Homo sapiens	N/A	no	Raw sequence read (from SRA database)	3693694	1894541	171463	179	122	315	intact	intact	pseudogene {fameshift (1228Adel)}
303	SAMEA1462277	N/A	United Kingdom	2002	Homo sapiens	N/A	no	Raw sequence read (from SRA database)	4477854	1859605	132915	223	67	315	intact	intact	pseudogene {fameshift (1228Adel)}
304	SAMEA1027149	N/A	United Kingdom	2008	Homo sapiens	N/A	no	Raw sequence read (from SRA database)	11104620	1858853	132865	420	116	315	intact	intact	pseudogene {fameshift (1228Adel)}
305	SAMEA1462299	N/A	United Kingdom	2006	Homo sapiens	N/A	yes	Raw sequence read (from SRA database)	4229968	1858207	170312	208	64	315	intact	pseudogene {fameshift (76_77insT)}	pseudogene {fameshift (1228Adel)}
306	SAMEA2157305	N/A	United Kingdom	2006	Homo sapiens	N/A	N/A	Raw sequence read (from SRA database)	3088552	1859025	170304	158	71	315	intact	intact	pseudogene {fameshift (1228Adel)}
307	SAMEA1462285	N/A	United Kingdom	2003	Homo sapiens	N/A	yes	Raw sequence read (from SRA database)	4790834	1857861	171595	235	62	315	intact	intact	pseudogene {fameshift (1228Adel)}
308	SAMEA2151718	N/A	United Kingdom	2005	Homo sapiens	N/A	yes	Raw sequence read (from SRA database)	3066336	1858258	170280	158	67	315	intact	intact	pseudogene {fameshift (1228Adel)}
309	SAMEA2157264	N/A	United Kingdom	2006	Homo sapiens	N/A	yes	Raw sequence read (from SRA database)	3176980	1858535	170290	164	68	315	intact	intact	pseudogene {fameshift (1228Adel)}
310	SAMEA2147269	N/A	United Kingdom	2006	Homo sapiens	N/A	yes	Raw sequence read (from SRA database)	3065988	1858369	170301	158	68	315	intact	intact	pseudogene {fameshift (1228Adel)}
311	SAMEA2142694	N/A	United Kingdom	2006	Homo sapiens	N/A	no	Raw sequence read (from SRA database)	3032306	1858639	132919	153	70	315	intact	intact	pseudogene {fameshift (1228Adel)}
312	SAMEA2153380	N/A	United Kingdom	2007	Homo sapiens	N/A	yes	Raw sequence read (from SRA database)	2886932	1858331	170328	148	67	315	intact	intact	pseudogene {fameshift (1228Adel)}
313	SAMEA1027032	N/A	United Kingdom	2008	Homo sapiens	N/A	no	Raw sequence read (from SRA database)	8157360	1858000	132840	306	109	315	intact	intact	pseudogene {fameshift (1228Adel)}
314	SAMEA1462266	N/A	United Kingdom	2004	Homo sapiens	N/A	no	Raw sequence read (from SRA database)	4342108	1822226	171614	218	55	315	intact	intact	pseudogene {fameshift (1228Adel)}
315	SAMEA1027051	N/A	United Kingdom	2004	Homo sapiens	N/A	yes	Raw sequence read (from SRA database)	11500218	1858746	132850	432	115	315	intact	pseudogene {fameshift (88_89insTTTTCTCTGCA)}	pseudogene {fameshift (1228Adel)}
316	SAMEA1027105	N/A	United Kingdom	2004	Homo sapiens	N/A	yes	Raw sequence read (from SRA database)	12314998	1859136	132855	467	120	315	intact	pseudogene {fameshift (88_89insTTTTCTCTGCA)}	pseudogene {fameshift (1228Adel)}
317	SAMEA2159293	N/A	United Kingdom	2006	Homo sapiens	N/A	yes	Raw sequence read (from SRA database)	3063044	1859520	170290	158	71	315	intact	intact	pseudogene {fameshift (1228Adel)}
318	SAMEA1462301	N/A	United Kingdom	2006	Homo sapiens	N/A	yes	Raw sequence read (from SRA database)	4920444	1860628	170290	243	73	315	intact	intact	pseudogene {fameshift (1228Adel)}
319	SAMEA1462339	N/A	United Kingdom	2007	Homo sapiens	N/A	no	Raw sequence read (from SRA database)	3873610	1858008	171462	190	63	315	intact	intact	pseudogene {fameshift (1228Adel)}
320	SAMEA2142902	N/A	United Kingdom	2007	Homo sapiens	N/A	yes	Raw sequence read (from SRA database)	3322358	1859879	132891	171	75	315	intact	intact	pseudogene {fameshift (1228Adel)}
321	SAMEA2146046	N/A	United Kingdom	2007	Homo sapiens	N/A	yes	Raw sequence read (from SRA database)	3354568	1859724	170306	173	73	315	intact	intact	pseudogene {fameshift (1228Adel)}
322	SAMEA1027129	N/A	United Kingdom	2004	Homo sapiens	N/A	yes	Raw sequence read (from SRA database)	15454330	1860058	132863	583	112	315	intact	intact	pseudogene {fameshift (1228Adel)}
323	SAMEA2152832	N/A	United Kingdom	2003	Homo sapiens	N/A	yes	Raw sequence read (from SRA database)	3747300	1860231	132889	192	74	315	intact	intact	pseudogene {fameshift (1228Adel)}
324	SAMEA2148565	N/A	United Kingdom	2003	Homo sapiens	N/A	yes	Raw sequence read (from SRA database)	3531822	1859988	170290	181	71	315	intact	intact	pseudogene {fameshift (1228Adel)}
325	SAMEA1462295	N/A	United Kingdom	2002	Homo sapiens	N/A	no	Raw sequence read (from SRA database)	5069522	1860279	170308	251	69	315	intact	intact	pseudogene {fameshift (1228Adel)}
326	SAMEA1462288	N/A	United Kingdom	2002	Homo sapiens	N/A	no	Raw sequence read (from SRA database)	3912132	1820628	171389	198	51	315	intact	intact	pseudogene {fameshift (1228Adel)}
327	SAMEA1462310	N/A	United Kingdom	2002	Homo sapiens	N/A	no	Raw sequence read (from SRA database)	2878256	1820394	171591	145	50	315	intact	intact	pseudogene {fameshift (1228Adel)}
328	SAMEA1462312	N/A	United Kingdom	2002	Homo sapiens	N/A	no	Raw sequence read (from SRA database)	3582778	1820388	171098	181	48	315	intact	intact	pseudogene {fameshift (1228Adel)}
329	SAMEA1462267	N/A	United Kingdom	2001	Homo sapiens	N/A	no	Raw sequence read (from SRA database)	4768260	1859713	171462	232	66	315	intact	intact	pseudogene {fameshift (1228Adel)}
330	SAMEA1462279	N/A	United Kingdom	2001	Homo sapiens	N/A	yes	Raw sequence read (from SRA database)	4310258	1859068	171603	211	61	315	intact	pseudogene {fameshift (77Tdel)}	pseudogene {fameshift (1228Adel)}
331	SAMEA2160599	N/A	United Kingdom	2006	Homo sapiens	N/A	yes	Raw sequence read (from SRA database)	3223028	1860696	170290	166	73	315	intact	pseudogene {fameshift (88_89insTTTTCTCTGCA)}	pseudogene {fameshift (1228Adel)}
332	SAMEA2152738	N/A	United Kingdom	2006	Homo sapiens	N/A	yes	Raw sequence read (from SRA database)	2988944	1859988	170298	154	68	315	intact	pseudogene {fameshift (77Tdel)}	pseudogene {fameshift (1228Adel)}
333	SAMEA1462283	N/A	United Kingdom	2005	Homo sapiens	N/A	yes	Raw sequence read (from SRA database)	3329746	1859095	171482	160	63	315	intact	intact	pseudogene {fameshift (1228Adel)}
334	SAMEA1462249	N/A	United Kingdom	2005	Homo sapiens	N/A	yes	Raw sequence read (from SRA database)	3101396	1858826	171604	153	61	315	intact	intact	pseudogene {fameshift (1228Adel)}
335	SAMEA1462336	N/A	United Kingdom	2001	Homo sapiens	N/A	yes	Raw sequence read (from SRA database)	4167008	1872265	171592	205	84	315	intact	intact	pseudogene {fameshift (1228Adel)}
336	SAMEA1462328	N/A	United Kingdom	2002	Homo sapiens	N/A	yes	Raw sequence read (from SRA database)	5060218	1860850	132895	250	73	315	intact	pseudogene {fameshift (77Tdel)}	pseudogene {fameshift (1228Adel)}
337	SAMEA755133	N/A	United Kingdom	2004	Homo sapiens	N/A	yes	Raw sequence read (from SRA database)	8556596	1859791	132846	318	111	315	intact	intact	pseudogene {fameshift (1228Adel)}
338	SAMEA1462251	N/A	United Kingdom	2004	Homo sapiens	N/A	no	Raw sequence read (from SRA database)	4521290	1819191	171462	226	51	315	intact	intact	pseudogene {fameshift (1228Adel)}
339	SAMEA1462262	N/A	United Kingdom	2004	Homo sapiens	N/A	no	Raw sequence read (from SRA database)	4501752	1820666	171566	228	50	315	intact	intact	pseudogene {fameshift (1228Adel)}
340	SAMEA755129	N/A	United Kingdom	2004	Homo sapiens	N/A	yes	Raw sequence read (from SRA database)	11543352	1820076	169434	438	79	315	intact	intact	pseudogene {fameshift (1228Adel)}
341	SAMEA1462255	N/A	United Kingdom	2005	Homo sapiens	N/A	yes	Raw sequence read (from SRA database)	4469074	1820703	171448	227	51	315	intact	intact	pseudogene {fameshift (1228Adel)}
342	SAMEA2155068	N/A	United Kingdom	2005	Homo sapiens	N/A	yes	Raw sequence read (from SRA database)	3097652	1820724	155989	163	54	315	intact	pseudogene {fameshift (492TTCTdel)}	pseudogene {fameshift (1228Adel)}
343	SAMEA2146918	N/A	United Kingdom	2005	Homo sapiens	N/A	no	Raw sequence read (from SRA database)	2505328	1820521	155972	131	51	315	intact	intact	pseudogene {fameshift (1228Adel)}
344	SAMEA2157377	N/A	United Kingdom	2005	Homo sapiens	N/A	no	Raw sequence read (from SRA database)	2723030	1820761	171577	141	52	315	intact	intact	pseudogene {fameshift (1228Adel)}
345	SAMEA1462264	N/A	United Kingdom	2005	Homo sapiens	N/A	yes	Raw sequence read (from SRA database)	3199720	1819954	171607	161	47	315	intact	intact	pseudogene {fameshift (1228Adel)}
346	SAMEA2143408	N/A	United Kingdom	2011	Homo sapiens	N/A	yes	Raw sequence read (from SRA database)	2688176	1820658	171614	141	51	315	intact	intact	pseudogene {fameshift (1228Adel)}
347	SAMEA1027121	N/A	United Kingdom	2008	Homo sapiens	N/A	no	Raw sequence read (from SRA database)	15735894	1820953	169430	606	89	315	intact	intact	pseudogene {fameshift (1228Adel)}
348	SAMEA1027002	N/A	United Kingdom	2009	Homo sapiens	N/A	yes	Raw sequence read (from SRA database)	11997412	1820944	169211	468	90	315	intact	pseudogene {fameshift (77Tdel)}	pseudogene {fameshift (1228Adel)}
349	SAMEA1027151	N/A	United Kingdom	2009	Homo sapiens	N/A	yes	Raw sequence read (from SRA database)	10800854	1820965	169831	412	88	315	intact	pseudogene {fameshift (77Tdel)}	pseudogene {fameshift (1228Adel)}
350	SAMEA1462317	N/A	United Kingdom	2007	Homo sapiens	N/A	yes	Raw sequence read (from SRA database)	3651098	1854529	171462	183	74	315	intact	intact	pseudogene {fameshift (1228Adel)}
351	SAMEA2155083	N/A	United Kingdom	2007	Homo sapiens	N/A	yes	Raw sequence read (from SRA database)	3001672	1820793	170324	158	53	315	intact	intact	pseudogene {fameshift (1228Adel)}
352	SAMEA2163588	N/A	United Kingdom	2007	Homo sapiens	N/A	yes	Raw sequence read (from SRA database)	3072612	1820758	170283	162	52	315	intact	intact	pseudogene {fameshift (1228Adel)}
353	SAMEA1027146	N/A	United Kingdom	2009	Homo sapiens	N/A	yes	Raw sequence read (from SRA database)	15329016	1820725	169825	595	88	315	intact	intact	pseudogene {fameshift (1228Adel)}
354	SAMEA1027117	N/A	United Kingdom	2009	Homo sapiens	N/A	yes	Raw sequence read (from SRA database)	11961702	1821004	169838	466	89	315	intact	intact	pseudogene {fameshift (1228Adel)}
355	SAMEA1462342	N/A	United Kingdom	2001	Homo sapiens	N/A	no	Raw sequence read (from SRA database)	5008310	1858098	170282	251	64	315	intact	intact	pseudogene {fameshift (1228Adel)}
356	SAMEA2161665	N/A	United Kingdom	2005	Homo sapiens	N/A	yes	Raw sequence read (from SRA database)	2627066	1861137	132893	135	74	315	intact	intact	pseudogene {fameshift (1228Adel)}
357	SAMEA1462330	N/A	United Kingdom	2002	Homo sapiens	N/A	yes	Raw sequence read (from SRA database)	4113676	1877867	132914	205	99	315	intact	intact	pseudogene {fameshift (1228Adel)}
358	SAMEA1026981	N/A	United Kingdom	2004	Homo sapiens	N/A	yes	Raw sequence read (from SRA database)	14852260	1860079	132852	557	115	315	intact	pseudogene {fameshift (88_89insTTTTCTCTGCA)}	pseudogene {fameshift (1228Adel)}
359	SAMEA1462331	N/A	United Kingdom	2006	Homo sapiens	N/A	yes	Raw sequence read (from SRA database)	5724456	1860524	171444	284	71	315	intact	intact	pseudogene {fameshift (1228Adel)}
360	SAMEA755135	N/A	United Kingdom	2004	Homo sapiens	N/A	yes	Raw sequence read (from SRA database)	7775254	1859602	132855	288	111	315	intact	intact	pseudogene {fameshift (1228Adel)}
361	SAMEA2160903	N/A	United Kingdom	2005	Homo sapiens	N/A	yes	Raw sequence read (from SRA database)	3154746	1860325	132911	163	72	315	intact	pseudogene {fameshift (76_77insT)}	pseudogene {fameshift (1228Adel)}
362	SAMEA755143	N/A	United Kingdom	2004	Homo sapiens	N/A	yes	Raw sequence read (from SRA database)	6807954	1819988	170667	258	78	315	intact	intact	pseudogene {fameshift (1228Adel)}
363	SAMEA1462324	N/A	United Kingdom	2003	Homo sapiens	N/A	yes	Raw sequence read (from SRA database)	3578486	1798188	171588	185	71	315	intact	intact	pseudogene {fameshift (1228Adel)}
364	SAMEA755134	N/A	United Kingdom	2004	Homo sapiens	N/A	yes	Raw sequence read (from SRA database)	7721330	1782675	170644	302	60	315	intact	intact	pseudogene {fameshift (1228Adel)}
365	SAMEA1027056	N/A	United Kingdom	2004	Homo sapiens	N/A	yes	Raw sequence read (from SRA database)	12021948	1782782	169411	470	64	315	intact	intact	pseudogene {fameshift (1228Adel)}
366	SAMEA755142	N/A	United Kingdom	2004	Homo sapiens	N/A	yes	Raw sequence read (from SRA database)	7978682	1822175	150945	300	90	315	intact	intact	pseudogene {fameshift (1228Adel)}
367	SAMEA755131	N/A	United Kingdom	2004	Homo sapiens	N/A	yes	Raw sequence read (from SRA database)	7627180	1822305	150972	289	89	315	intact	intact	pseudogene {fameshift (1228Adel)}
368	SAMEA755123	N/A	United Kingdom	2004	Homo sapiens	N/A	yes	Raw sequence read (from SRA database)	7306746	1821979	152428	278	89	315	intact	pseudogene {fameshift (88_89insTTTTCTCTGCC)}	pseudogene {fameshift (1228Adel)}
369	SAMEA755132	N/A	United Kingdom	2004	Homo sapiens	N/A	yes	Raw sequence read (from SRA database)	8067766	1822104	150961	303	88	315	intact	intact	pseudogene {fameshift (1228Adel)}
370	SAMEA1462316	N/A	United Kingdom	2003	Homo sapiens	N/A	no	Raw sequence read (from SRA database)	3481604	1859431	132914	172	65	315	intact	intact	pseudogene {fameshift (1228Adel)}
371	SAMEA2145598	N/A	United Kingdom	2003	Homo sapiens	N/A	no	Raw sequence read (from SRA database)	3010184	1860435	132886	151	71	315	intact	intact	pseudogene {fameshift (1228Adel)}
372	SAMEA755124	N/A	United Kingdom	2004	Homo sapiens	N/A	yes	Raw sequence read (from SRA database)	6295892	1859312	170654	234	106	315	intact	pseudogene {fameshift (1369_1370insTG)}	pseudogene {fameshift (1228Adel)}
373	SAMEA2144146	N/A	United Kingdom	2006	Homo sapiens	N/A	yes	Raw sequence read (from SRA database)	3534246	1860425	170290	182	70	315	intact	intact	pseudogene {fameshift (1228Adel)}
374	SAMEA755136	N/A	United Kingdom	2004	Homo sapiens	N/A	yes	Raw sequence read (from SRA database)	10058028	1860064	132880	373	114	315	intact	intact	pseudogene {fameshift (1228Adel)}
375	SAMEA1462308	N/A	United Kingdom	2001	Homo sapiens	N/A	no	Raw sequence read (from SRA database)	4656070	1860004	171467	229	66	315	intact	intact	pseudogene {fameshift (1228Adel)}
376	SAMEA1462320	N/A	United Kingdom	2003	Homo sapiens	N/A	no	Raw sequence read (from SRA database)	3320582	1838520	153521	167	79	315	intact	intact	pseudogene {fameshift (1228Adel)}
377	SAMEA755126	N/A	United Kingdom	2004	Homo sapiens	N/A	yes	Raw sequence read (from SRA database)	7713630	1859544	132867	288	110	315	intact	intact	pseudogene {fameshift (1228Adel)}
378	SAMEA755139	N/A	United Kingdom	2003	Homo sapiens	N/A	yes	Raw sequence read (from SRA database)	5702498	1907265	132875	209	181	315	intact	pseudogene {fameshift (77Tdel)}	pseudogene {fameshift (1228Adel)}
379	SAMEA1027145	N/A	United Kingdom	2004	Homo sapiens	N/A	yes	Raw sequence read (from SRA database)	12670246	1820984	169311	490	90	315	intact	intact	pseudogene {fameshift (1228Adel)}
380	SAMEA755141	N/A	United Kingdom	2004	Homo sapiens	N/A	yes	Raw sequence read (from SRA database)	5724618	1858338	132871	211	104	315	intact	intact	pseudogene {fameshift (1228Adel)}
381	SAMEA755130	N/A	United Kingdom	2004	Homo sapiens	N/A	yes	Raw sequence read (from SRA database)	9200690	1859328	169930	341	110	315	pseudogene {nonsense mutation (391C>T)}	intact	pseudogene {fameshift (1228Adel)}
382	SAMEA1462252	N/A	United Kingdom	2003	Homo sapiens	N/A	yes	Raw sequence read (from SRA database)	3871962	1859444	171462	190	64	315	intact	intact	pseudogene {fameshift (1228Adel)}
383	SAMEA2158422	N/A	United Kingdom	2003	Homo sapiens	N/A	no	Raw sequence read (from SRA database)	3089116	1860478	171598	159	72	315	intact	intact	pseudogene {fameshift (1228Adel)}
384	SAMEA1462281	N/A	United Kingdom	2005	Homo sapiens	N/A	yes	Raw sequence read (from SRA database)	3843486	1873495	171462	189	92	315	intact	intact	pseudogene {fameshift (1228Adel)}
385	SAMEA1462337	N/A	United Kingdom	2003	Homo sapiens	N/A	yes	Raw sequence read (from SRA database)	3512570	1858623	171629	172	59	315	intact	intact	pseudogene {fameshift (1228Adel)}
386	SAMEA2159395	N/A	United Kingdom	2003	Homo sapiens	N/A	yes	Raw sequence read (from SRA database)	3295202	1860347	171460	169	70	315	intact	intact	pseudogene {fameshift (1228Adel)}
387	SAMEA2153043	N/A	United Kingdom	2003	Homo sapiens	N/A	yes	Raw sequence read (from SRA database)	3895026	1861005	132917	196	75	315	intact	intact	pseudogene {fameshift (1228Adel)}
388	SAMEA1026999	N/A	United Kingdom	2009	Homo sapiens	N/A	no	Raw sequence read (from SRA database)	10150514	1821367	169830	394	94	315	intact	intact	pseudogene {fameshift (1228Adel)}
389	SAMEA2153355	N/A	United Kingdom	2005	Homo sapiens	N/A	yes	Raw sequence read (from SRA database)	2952018	1786123	170307	158	48	315	intact	intact	pseudogene {fameshift (1228Adel)}
390	SAMEA1027090	N/A	United Kingdom	2004	Homo sapiens	N/A	yes	Raw sequence read (from SRA database)	13350930	1860143	132858	492	117	315	intact	intact	pseudogene {fameshift (1228Adel)}
391	SAMEA1462270	N/A	United Kingdom	2004	Homo sapiens	N/A	no	Raw sequence read (from SRA database)	3368690	1859173	132906	164	62	315	intact	intact	pseudogene {fameshift (1228Adel)}
392	SAMEA1027040	N/A	United Kingdom	2004	Homo sapiens	N/A	yes	Raw sequence read (from SRA database)	9025496	1820597	170067	339	86	315	intact	intact	pseudogene {fameshift (1228Adel)}
393	SAMEA1026965	N/A	United Kingdom	2004	Homo sapiens	N/A	yes	Raw sequence read (from SRA database)	8758226	1820477	169841	325	85	315	intact	intact	pseudogene {fameshift (1228Adel)}
394	SAMEA1462256	N/A	United Kingdom	2005	Homo sapiens	N/A	yes	Raw sequence read (from SRA database)	3106318	1858107	171614	153	58	315	intact	intact	pseudogene {fameshift (1228Adel)}
395	SAMEA1462297	N/A	United Kingdom	2004	Homo sapiens	N/A	no	Raw sequence read (from SRA database)	4150784	1859092	171462	205	63	315	intact	intact	pseudogene {fameshift (1228Adel)}
396	SAMEA1462289	N/A	United Kingdom	2004	Homo sapiens	N/A	no	Raw sequence read (from SRA database)	3160514	1858903	171652	156	60	315	intact	intact	pseudogene {fameshift (1228Adel)}
397	SAMEA1027064	N/A	United Kingdom	2004	Homo sapiens	N/A	yes	Raw sequence read (from SRA database)	13807888	1860173	132852	514	116	315	intact	intact	pseudogene {fameshift (1228Adel)}
398	SAMEA1462294	N/A	United Kingdom	2005	Homo sapiens	N/A	yes	Raw sequence read (from SRA database)	3603568	1858839	170318	178	60	315	intact	intact	pseudogene {fameshift (1228Adel)}
399	SAMEA1027081	N/A	United Kingdom	2004	Homo sapiens	N/A	yes	Raw sequence read (from SRA database)	9850786	1859781	132854	370	114	315	intact	intact	pseudogene {fameshift (1228Adel)}
400	SAMEA1462305	N/A	United Kingdom	2005	Homo sapiens	N/A	yes	Raw sequence read (from SRA database)	5424608	1860466	171472	269	71	315	intact	intact	pseudogene {fameshift (1228Adel)}
401	SAMEA2152651	N/A	United Kingdom	2005	Homo sapiens	N/A	no	Raw sequence read (from SRA database)	3364010	1860659	171571	172	73	315	intact	intact	pseudogene {fameshift (1228Adel)}
402	SAMEA1462269	N/A	United Kingdom	2001	Homo sapiens	N/A	no	Raw sequence read (from SRA database)	3624484	1858922	132928	178	62	315	intact	intact	pseudogene {fameshift (1228Adel)}
403	SAMEA2155347	N/A	United Kingdom	2003	Homo sapiens	N/A	yes	Raw sequence read (from SRA database)	3431142	1860833	132889	175	75	315	intact	intact	pseudogene {fameshift (1228Adel)}
404	SAMEA1027089	N/A	United Kingdom	2004	Homo sapiens	N/A	yes	Raw sequence read (from SRA database)	13685686	1859984	132850	515	116	315	intact	intact	pseudogene {fameshift (1228Adel)}
405	SAMEA2152702	N/A	United Kingdom	2003	Homo sapiens	N/A	yes	Raw sequence read (from SRA database)	3377630	1860469	170290	174	72	315	intact	intact	pseudogene {fameshift (1228Adel)}
406	SAMEA755137	N/A	United Kingdom	2004	Homo sapiens	N/A	yes	Raw sequence read (from SRA database)	8624910	1859264	132857	323	109	315	intact	intact	pseudogene {fameshift (1228Adel)}
407	SAMEA1462333	N/A	United Kingdom	2003	Homo sapiens	N/A	no	Raw sequence read (from SRA database)	3005542	1858997	171493	147	60	315	intact	pseudogene {fameshift (77Tdel)}	pseudogene {fameshift (1228Adel)}
408	SAMEA1027108	N/A	United Kingdom	2004	Homo sapiens	N/A	yes	Raw sequence read (from SRA database)	13030538	1860252	132857	488	118	315	intact	intact	pseudogene {fameshift (1228Adel)}
409	SAMEA2157785	N/A	United Kingdom	2010	Homo sapiens	N/A	yes	Raw sequence read (from SRA database)	2619498	1782290	170299	141	34	315	intact	intact	pseudogene {fameshift (1228Adel)}
410	SAMEA1027154	N/A	United Kingdom	2009	Homo sapiens	N/A	no	Raw sequence read (from SRA database)	13102128	1859907	132852	496	113	315	intact	intact	pseudogene {fameshift (1228Adel)}
411	SAMEA1462325	N/A	United Kingdom	2007	Homo sapiens	N/A	no	Raw sequence read (from SRA database)	4220856	1859608	171582	209	66	315	intact	intact	pseudogene {fameshift (1228Adel)}
412	SAMEA1462332	N/A	United Kingdom	2007	Homo sapiens	N/A	no	Raw sequence read (from SRA database)	4028290	1859342	171462	199	66	315	intact	intact	pseudogene {fameshift (1228Adel)}
413	SAMEA1462272	N/A	United Kingdom	2006	Homo sapiens	N/A	yes	Raw sequence read (from SRA database)	4418826	1860108	132917	219	70	315	intact	pseudogene {fameshift (137_138insA)}	pseudogene {fameshift (1228Adel)}
414	SAMEA2147534	N/A	United Kingdom	2007	Homo sapiens	N/A	yes	Raw sequence read (from SRA database)	3033284	1860954	170300	155	75	315	intact	intact	pseudogene {fameshift (1228Adel)}
415	SAMEA1026969	N/A	United Kingdom	2009	Homo sapiens	N/A	yes	Raw sequence read (from SRA database)	25387704	1922446	132842	927	120	315	intact	intact	pseudogene {fameshift (1228Adel)}
416	SAMEA755125	N/A	United Kingdom	2004	Homo sapiens	N/A	yes	Raw sequence read (from SRA database)	3925122	1858356	169893	145	97	315	intact	intact	pseudogene {fameshift (1228Adel)}
417	SAMEA1462303	N/A	United Kingdom	2006	Homo sapiens	N/A	yes	Raw sequence read (from SRA database)	4474554	1857599	170290	221	63	315	intact	intact	pseudogene {fameshift (1228Adel)}
418	SAMEA2161909	N/A	United Kingdom	2005	Homo sapiens	N/A	no	Raw sequence read (from SRA database)	2914720	1860325	170298	150	71	315	intact	intact	pseudogene {fameshift (1228Adel)}
419	SAMEA2157250	N/A	United Kingdom	2005	Homo sapiens	N/A	N/A	Raw sequence read (from SRA database)	2711852	1859883	171632	140	67	315	intact	intact	pseudogene {fameshift (1228Adel)}
420	SAMEA2156201	N/A	United Kingdom	2005	Homo sapiens	N/A	no	Raw sequence read (from SRA database)	3161342	1859698	171469	163	66	315	intact	intact	pseudogene {fameshift (1228Adel)}
421	SAMEA755121	N/A	United Kingdom	2004	Homo sapiens	N/A	yes	Raw sequence read (from SRA database)	8956980	1858569	132879	333	103	315	intact	intact	pseudogene {fameshift (1228Adel)}
422	SAMEA1026968	N/A	United Kingdom	2004	Homo sapiens	N/A	yes	Raw sequence read (from SRA database)	12513994	1860023	132862	468	113	315	intact	intact	pseudogene {fameshift (1228Adel)}
423	SAMEA755138	N/A	United Kingdom	2004	Homo sapiens	N/A	yes	Raw sequence read (from SRA database)	7297104	1859819	132872	271	114	315	intact	intact	pseudogene {fameshift (1228Adel)}
424	SAMEA755122	N/A	United Kingdom	2004	Homo sapiens	N/A	yes	Raw sequence read (from SRA database)	6650408	1859649	132873	245	107	315	intact	intact	pseudogene {fameshift (1228Adel)}
425	SAMEA1462257	N/A	United Kingdom	2004	Homo sapiens	N/A	no	Raw sequence read (from SRA database)	5365946	1890867	171449	264	121	315	intact	intact	pseudogene {fameshift (1228Adel)}
426	SAMEA1462290	N/A	United Kingdom	2004	Homo sapiens	N/A	yes	Raw sequence read (from SRA database)	3150978	1858641	171462	155	59	315	intact	intact	pseudogene {fameshift (1228Adel)}
427	SAMEA1027022	N/A	United Kingdom	2009	Homo sapiens	N/A	yes	Raw sequence read (from SRA database)	11019446	1858230	169823	417	139	315	intact	intact	pseudogene {fameshift (1228Adel)}
428	SAMEA2144156	N/A	United Kingdom	2010	Homo sapiens	N/A	no	Raw sequence read (from SRA database)	2751060	1860327	171462	142	73	315	intact	intact	pseudogene {fameshift (1228Adel)}
429	SAMEA1027027	N/A	United Kingdom	2009	Homo sapiens	N/A	yes	Raw sequence read (from SRA database)	9927856	1860150	132833	371	117	315	intact	intact	pseudogene {fameshift (1228Adel)}
430	SAMEA2154552	N/A	United Kingdom	2013	Homo sapiens	N/A	yes	Raw sequence read (from SRA database)	3589294	1821305	170313	189	56	315	intact	pseudogene {fameshift (1215GAAAAdel)}	pseudogene {fameshift (1228Adel)}
431	SAMEA1027092	N/A	United Kingdom	2009	Homo sapiens	N/A	yes	Raw sequence read (from SRA database)	8351818	1859369	169844	316	112	315	intact	intact	pseudogene {fameshift (1228Adel)}
432	SAMEA1026998	N/A	United Kingdom	2009	Homo sapiens	N/A	yes	Raw sequence read (from SRA database)	14307350	1860405	169845	541	120	315	intact	intact	pseudogene {fameshift (1228Adel)}
433	SAMEA1027059	N/A	United Kingdom	2009	Homo sapiens	N/A	yes	Raw sequence read (from SRA database)	13813920	1860370	132847	528	120	315	intact	intact	pseudogene {fameshift (1228Adel)}
434	SAMEA1027099	N/A	United Kingdom	2009	Homo sapiens	N/A	yes	Raw sequence read (from SRA database)	13619162	1821051	169431	519	90	315	intact	intact	pseudogene {fameshift (1228Adel)}
435	SAMEA2153375	N/A	United Kingdom	2006	Homo sapiens	N/A	N/A	Raw sequence read (from SRA database)	3041366	1860575	170295	156	73	315	intact	intact	pseudogene {fameshift (1228Adel)}
436	SAMEA2145586	N/A	United Kingdom	2005	Homo sapiens	N/A	yes	Raw sequence read (from SRA database)	3159724	1861057	132915	163	74	315	intact	intact	pseudogene {fameshift (1228Adel)}
437	SAMEA755140	N/A	United Kingdom	2004	Homo sapiens	N/A	yes	Raw sequence read (from SRA database)	4560132	1859144	132859	169	107	315	intact	intact	pseudogene {fameshift (1228Adel)}
438	SAMEA755128	N/A	United Kingdom	2004	Homo sapiens	N/A	yes	Raw sequence read (from SRA database)	4157910	1857928	132875	154	95	315	intact	pseudogene {fameshift (218_219inaA)}	pseudogene {fameshift (1228Adel)}
439	SAMEA2143152	N/A	United Kingdom	2005	Homo sapiens	N/A	yes	Raw sequence read (from SRA database)	2994048	1860763	170304	154	73	315	intact	intact	pseudogene {fameshift (1228Adel)}
440	SAMEA1027010	N/A	United Kingdom	2004	Homo sapiens	N/A	yes	Raw sequence read (from SRA database)	11246802	1860299	132859	424	116	315	intact	intact	pseudogene {fameshift (1228Adel)}
441	SAMEA1462340	N/A	United Kingdom	2006	Homo sapiens	N/A	yes	Raw sequence read (from SRA database)	2009338	1857492	171467	95	58	315	intact	intact	pseudogene {fameshift (1228Adel)}
442	SAMEA1026984	N/A	United Kingdom	2009	Homo sapiens	N/A	yes	Raw sequence read (from SRA database)	7155978	1859662	132853	271	112	315	intact	pseudogene {fameshift (1215GAAAAdel)}	pseudogene {fameshift (1228Adel)}
443	SAMEA1026976	N/A	United Kingdom	2009	Homo sapiens	N/A	yes	Raw sequence read (from SRA database)	11117896	1859469	132845	425	125	315	intact	intact	pseudogene {fameshift (1228Adel)}
444	SAMEA2143282	N/A	United Kingdom	2010	Homo sapiens	N/A	yes	Raw sequence read (from SRA database)	2791828	1820855	155956	146	53	315	intact	intact	pseudogene {fameshift (1228Adel)}
445	SAMEA2148231	N/A	United Kingdom	2010	Homo sapiens	N/A	yes	Raw sequence read (from SRA database)	2962076	1860505	170309	151	71	315	intact	intact	pseudogene {fameshift (1228Adel)}
446	SAMEA1026991	N/A	United Kingdom	2008	Homo sapiens	N/A	no	Raw sequence read (from SRA database)	19664626	1860362	132850	732	120	315	intact	intact	pseudogene {fameshift (1228Adel)}
447	SAMEA1027132	N/A	United Kingdom	2009	Homo sapiens	N/A	yes	Raw sequence read (from SRA database)	18509628	1859134	132844	692	119	315	intact	intact	pseudogene {fameshift (1228Adel)}
448	SAMEA1027088	N/A	United Kingdom	2009	Homo sapiens	N/A	yes	Raw sequence read (from SRA database)	14574214	1859037	132836	559	122	315	intact	intact	pseudogene {fameshift (1228Adel)}
449	SAMEA1027033	N/A	United Kingdom	2009	Homo sapiens	N/A	yes	Raw sequence read (from SRA database)	15483028	1860352	132844	573	120	315	intact	intact	pseudogene {fameshift (1228Adel)}
450	SAMEA2160123	N/A	United Kingdom	2010	Homo sapiens	N/A	yes	Raw sequence read (from SRA database)	3103150	1860560	132934	159	72	315	intact	intact	pseudogene {fameshift (1228Adel)}
451	SAMEA2162263	N/A	United Kingdom	2012	Homo sapiens	N/A	yes	Raw sequence read (from SRA database)	3334910	1860299	171574	170	68	315*	intact	intact	pseudogene {fameshift (1228Adel)}
452	SAMEA2156509	N/A	United Kingdom	2012	Homo sapiens	N/A	no	Raw sequence read (from SRA database)	3192126	1861360	132905	162	77	315*	intact	intact	pseudogene {fameshift (1228Adel)}
453	SAMEA2156492	N/A	United Kingdom	2012	Homo sapiens	N/A	no	Raw sequence read (from SRA database)	3034142	1860557	170290	155	72	315*	intact	intact	pseudogene {fameshift (1228Adel)}
454	SAMEA1027053	N/A	United Kingdom	2009	Homo sapiens	N/A	yes	Raw sequence read (from SRA database)	12455722	1860803	169826	476	122	315	intact	intact	pseudogene {fameshift (1228Adel)}
455	SAMEA1027011	N/A	United Kingdom	2008	Homo sapiens	N/A	no	Raw sequence read (from SRA database)	16548184	1859953	132845	629	116	315	intact	intact	pseudogene {fameshift (1228Adel)}
456	SAMEA1027148	N/A	United Kingdom	2009	Homo sapiens	N/A	no	Raw sequence read (from SRA database)	7307276	1859016	169456	269	108	315	intact	intact	pseudogene {fameshift (1228Adel)}
457	SAMEA1027085	N/A	United Kingdom	2009	Homo sapiens	N/A	no	Raw sequence read (from SRA database)	14335532	1860042	169808	537	118	315	intact	intact	pseudogene {fameshift (1228Adel)}
458	SAMEA1027135	N/A	United Kingdom	2008	Homo sapiens	N/A	no	Raw sequence read (from SRA database)	9181510	1860166	132849	347	117	315	intact	intact	pseudogene {fameshift (1228Adel)}
459	SAMEA1026962	N/A	United Kingdom	2008	Homo sapiens	N/A	no	Raw sequence read (from SRA database)	8987418	1860381	132851	337	119	315	intact	intact	pseudogene {fameshift (1228Adel)}
460	SAMEA1027156	N/A	United Kingdom	2009	Homo sapiens	N/A	yes	Raw sequence read (from SRA database)	12412132	1859199	169812	472	112	315	intact	intact	pseudogene {fameshift (1228Adel)}
461	SAMEA1027128	N/A	United Kingdom	2008	Homo sapiens	N/A	no	Raw sequence read (from SRA database)	13983786	1860270	132854	522	119	315	intact	intact	pseudogene {fameshift (1228Adel)}
462	SAMEA1027052	N/A	United Kingdom	2008	Homo sapiens	N/A	yes	Raw sequence read (from SRA database)	18920884	1859707	132858	711	112	315	intact	intact	pseudogene {fameshift (1228Adel)}
463	SAMEA1026994	N/A	United Kingdom	2009	Homo sapiens	N/A	no	Raw sequence read (from SRA database)	9551606	1859171	132861	364	109	315	intact	intact	pseudogene {fameshift (1228Adel)}
464	SAMEA1026970	N/A	United Kingdom	2009	Homo sapiens	N/A	yes	Raw sequence read (from SRA database)	12672762	1860429	132862	469	121	315	intact	intact	pseudogene {fameshift (1228Adel)}
465	SAMEA1026978	N/A	United Kingdom	2009	Homo sapiens	N/A	yes	Raw sequence read (from SRA database)	18642824	1860121	169799	705	118	315	intact	pseudogene {fameshift (1086_1087insT)}	pseudogene {fameshift (1228Adel)}
466	SAMEA1027014	N/A	United Kingdom	2009	Homo sapiens	N/A	yes	Raw sequence read (from SRA database)	13151936	1859816	132848	499	115	315	intact	intact	pseudogene {fameshift (1228Adel)}
467	SAMEA1969823	N/A	United Kingdom	2010	Homo sapiens	N/A	yes	Raw sequence read (from SRA database)	3365768	1861073	132897	173	77	315	intact	intact	pseudogene {fameshift (1228Adel)}
468	SAMEA2148067	N/A	United Kingdom	2011	Homo sapiens	N/A	yes	Raw sequence read (from SRA database)	2929006	1860053	171620	149	70	315	intact	intact	pseudogene {fameshift (1228Adel)}
469	SAMEA1027004	N/A	United Kingdom	2009	Homo sapiens	N/A	yes	Raw sequence read (from SRA database)	9006774	1860243	132867	331	117	315	intact	intact	pseudogene {fameshift (1228Adel)}
470	SAMEA2144791	N/A	United Kingdom	2010	Homo sapiens	N/A	no	Raw sequence read (from SRA database)	2792192	1859403	170290	143	75	315	intact	intact	pseudogene {fameshift (1228Adel)}
471	SAMEA1026993	N/A	United Kingdom	2009	Homo sapiens	N/A	yes	Raw sequence read (from SRA database)	16669244	1858393	169837	635	113	315	intact	pseudogene {fameshift (77Tdel)}	pseudogene {fameshift (1228Adel)}
472	SAMEA1027006	N/A	United Kingdom	2009	Homo sapiens	N/A	yes	Raw sequence read (from SRA database)	13493758	1860091	169860	510	116	315	pseudogene {nonsense mutation (552G>A)}	intact	pseudogene {fameshift (1228Adel)}
473	SAMEA1027120	N/A	United Kingdom	2009	Homo sapiens	N/A	no	Raw sequence read (from SRA database)	22087568	1860597	132842	851	123	315	intact	intact	pseudogene {fameshift (1228Adel)}
474	SAMEA1027095	N/A	United Kingdom	2009	Homo sapiens	N/A	yes	Raw sequence read (from SRA database)	12646270	1860369	132859	475	120	315	intact	intact	pseudogene {fameshift (1228Adel)}
475	SAMEA1026996	N/A	United Kingdom	2009	Homo sapiens	N/A	yes	Raw sequence read (from SRA database)	13811586	1846406	132745	518	111	315	intact	intact	pseudogene {fameshift (1228Adel)}
476	SAMEA2154658	N/A	United Kingdom	2011	Homo sapiens	N/A	yes	Raw sequence read (from SRA database)	2535778	1859949	171589	130	68	315	intact	intact	pseudogene {fameshift (1228Adel)}
477	SAMEA1026983	N/A	United Kingdom	2009	Homo sapiens	N/A	no	Raw sequence read (from SRA database)	14232994	1860461	132863	544	122	315	intact	intact	pseudogene {fameshift (1228Adel)}
478	SAMEA2160225	N/A	United Kingdom	2010	Homo sapiens	N/A	yes	Raw sequence read (from SRA database)	2763924	1860524	170290	142	72	315	intact	pseudogene {fameshift (88_89insTTTTCTCTGCA)}	pseudogene {fameshift (1228Adel)}
479	SAMEA1462322	N/A	United Kingdom	2011	Homo sapiens	N/A	yes	Raw sequence read (from SRA database)	3545250	1858597	171462	174	60	315	intact	pseudogene {fameshift (77Tdel)}	pseudogene {fameshift (1228Adel)}
480	SAMEA2156854	N/A	United Kingdom	2012	Homo sapiens	N/A	yes	Raw sequence read (from SRA database)	3319770	1860820	170290	169	74	315	intact	pseudogene {fameshift (1043_1044insT)}	pseudogene {fameshift (1228Adel)}
481	SAMEA2160884	N/A	United Kingdom	2013	Homo sapiens	N/A	yes	Raw sequence read (from SRA database)	3753768	2196731	129556	187	801	315	intact	intact	pseudogene {fameshift (1228Adel)}
482	SAMEA2151215	N/A	United Kingdom	2011	Homo sapiens	N/A	yes	Raw sequence read (from SRA database)	3641074	1861385	132868	188	79	315	intact	intact	pseudogene {fameshift (1228Adel)}
483	SAMEA2151871	N/A	United Kingdom	2013	Homo sapiens	N/A	no	Raw sequence read (from SRA database)	3208626	1860998	132909	165	75	315	intact	intact	pseudogene {fameshift (1228Adel)}
484	SAMEA2156272	N/A	United Kingdom	2012	Homo sapiens	N/A	yes	Raw sequence read (from SRA database)	3242046	1860993	132919	167	76	315	pseudogene {nonsense mutation (571G>T)}	intact	pseudogene {fameshift (1228Adel)}
§Raw sequence reads were assembled using A5 MiSeq assembler.
¶ MLST typing and three high virulence-related gene were analyzed with assembled contigs using BLASTN program. N/A, not applicable;
* most closely related ST (i.e. new ST).

## Sheet: Sheet2
BioSample ID	Strain name	Country	Collection Date (year)	Host	Material source	Invasive	Data status (database of NCBI)	Assembly levels	Total contig length (bp)§	Number Of Contigs§
SAMD00020392	M3-4	Japan	1984	Homo sapiens	pharynx	no (pharyngitis)	Raw sequence read (from SRA database)	Contig (in this study)	1939080	39
SAMD00020391	M3-3	Japan	1994	Homo sapiens	pharynx	no (pharyngitis)	Raw sequence read (from SRA database)	Contig (in this study)	1870522	41
SAMD00020390	M3-1	Japan	1985	Homo sapiens	pharynx	no (pharyngitis)	Raw sequence read (from SRA database)	Contig (in this study)	1864483	40
SAMD00020393	M3-a	Japan	1994	Homo sapiens	N/A	yes (streptococcal toxic shock syndrome)	Raw sequence read (from SRA database)	Contig (in this study)	1860922	37
SAMD00000355	M3-b	Japan	1994	Homo sapiens	N/A	yes (streptococcal toxic shock syndrome)	Raw sequence read (from SRA database)	Contig (in this study)	1865685	33
SAMD00020394	M3-b	Japan	1993	Homo sapiens	N/A	yes (streptococcal toxic shock syndrome)	Raw sequence read (from SRA database)	Contig (in this study)	1867776	37
SAMD00061102	SSI-1	Japan	1994	Homo sapiens	N/A	yes (streptococcal toxic shock syndrome)	Sequence (from Assembly database)	Complete (BA000034.2)	1894275	1
SAMD00084336	KS030	Japan	2017	Homo sapiens	endotracheal aspirates	yes (streptococcal toxic shock syndrome)	Sequence (in this stury)	Complete (in this study)	1900008	1

## Sheet: Sheet3
									1st	2nd
SAMD00084336	covR	SAMD00084336covR	intact	intact	intact	-		228	228	0	MTKKILIIEDEKNLARFVSLELQHEGYEVIVEVNGREGLETALEKEFDLILLDLMLPEMDGFEVTRRLQTEKTTYIMMMTARDSIMDVVAGLDRGADDYIVKPFAIEELLARIRAIFRRQDIESEKKVPSQGIYRDLVLNPQNRSVNRGDDEISLTKREYDLLNILMTNMNRVMTREELLSNVWKYDEAVETNVVDVYIRYLRGKIDIPGKESYIQTVRGMGYVIREK
SAMD00084336	covS	SAMD00084336covS	intact	intact	intact	-		500	500	0	MENQKQKQKKYKNSLPKRLSNIFFVLFFCIFSAFTLIAYSSTNYFLLKKEKQSVFQAVNIVRVRLSEVDSNFTLENLAEVLYKNDKTHLRIDDRKGSRVIRSERDITNTLDANQDIYVYNIDKQMIFTTDNEESSPGLHGPIGRVYHDHIEDQYRGFSMTQKVYSNRTGKFVGYVQVFHDLGNYYVIRARLLFWLLVVELFGTSLAYLIILITTRRFLKPLHNLHEVMRNISENPNNLNLRSDISSGDEIEELSVIFDNMLDKLETHTKLQSRFISDVSHELRTPVAIIKGHIGLLQRWGKDDSDILEESLTATAHEADRMAIMINDMLDMIRVQGSFEGHQNDMTVLEDSIETVVGNFRVLREDFIFTWQSENPKTIARIYKNHFEQALMILIDNAVK…
SAMD00000355	rocA	SAMD00000355rocA	pseudogene {fameshift (1228Adel)}	fameshift (1228Adel)	fameshift	1228Adel		422	416	6	MLEDFLQFLGFIFLDIIEIMLTLKLFSFVSAIPLRLKNIFYLSLSMVLFQVVFWAFFPDHFILDVVMLAQFLFFALIALYYGKSIKAKFLMFYAFFPLVSISLVKRFIVFFVMPLFGMPYSVVKHNTLLIYSITCFSIFLIYRCIQVFHFDFSTWRQYFQSHRASKLLVFTNSSMALYYLCVQGIDVMSPSLSGLATTTARSNIVLFYFILFLTLLIHLERYVKQNSIEAIVQQKEYRELINYSQHFGLLYQDIQELRQLLTTVSSRLKIGIEQNDISIVRLTYEGILNAEKNNAKDDRLDLTCLDKLQVEAIRHIVLAKLIEAKNKKLKVEVSIPNCIATFFLEVVDFTKLLSFLLDNAIEMSLETKQPCLSIAFLDQNHKLVIVIQSSTKQGQNDSQ…	GMSRPF	IVMTISQLARRFMMAF	PS		K	LSLTX
SAMD00000355	covR	SAMD00000355covR	intact	intact	intact	-		228	228	0	MTKKILIIEDEKNLARFVSLELQHEGYEVIVEVNGREGLETALEKEFDLILLDLMLPEMDGFEVTRRLQTEKTTYIMMMTARDSIMDVVAGLDRGADDYIVKPFAIEELLARIRAIFRRQDIESEKKVPSQGIYRDLVLNPQNRSVNRGDDEISLTKREYDLLNILMTNMNRVMTREELLSNVWKYDEAVETNVVDVYIRYLRGKIDIPGKESYIQTVRGMGYVIREK
SAMD00000355	covS	SAMD00000355covS	intact	intact	intact	-		500	500	0	MENQKQKQKKYKNSLPKRLSNIFFVLFFCIFSAFTLIAYSSTNYFLLKKEKQSVFQAVNIVRVRLSEVDSNFTLENLAEVLYKNDKTHLRIDDRKGSRVIRSERDITNTLDANQDIYVYNIDKQMIFTTDNEESSPGLHGPIGRVYHDHIEDQYRGFSMTQKVYSNRTGKFVGYVQVFHDLGNYYVIRARLLFWLLVVELFGTSLAYLIILITTRRFLKPLHNLHEVMRNISENPNNLNLRSDISSGDEIEELSVIFDNMLDKLETHTKLQSRFISDVSHELRTPVAIIKGHIGLLQRWGKDDSDILEESLTATAHEADRMAIMINDMLDMIRVQGSFEGHQNDMTVLEDSIETVVGNFRVLREDFIFTWQSENPKTIARIYKNHFEQALMILIDNAVK…
SAMD00020390	rocA	SAMD00020390rocA	pseudogene {fameshift (1228Adel)}	fameshift (1228Adel)	fameshift	1228Adel		422	416	6	MLEDFLQFLGFIFLDIIEIMLTLKLFSFVSAIPLRLKNIFYLSLSMVLFQVVFWAFFPDHFILDVVMLAQFLFFALIALYYGKSIKAKFLMFYAFFPLVSISLVKRFIVFFVMPLFGMPYSVVKHNTLLIYSITCFSIFLIYRCIQVFHFDFSTWRQYFQSHRASKLLVFTNSSMALYYLCVQGIDVMSPSLSGLATTTARSNIVLFYFILFLTLLIHLERYVKQNSIEAIVQQKEYRELINYSQHFGLLYQDIQELRQLLTTVSSRLKIGIEQNDISIVRLTYEGILNAEKNNAKDDRLDLTCLDKLQVEAIRHIVLAKLIEAKNKKLKVEVSIPNCIATFFLEVVDFTKLLSFLLDNAIEMSLETKQPCLSIAFLDQNHKLVIVIQSSTKQGQNDSQ…	GMSRPF	IVMTISQLARRFMMAF	PS		K	LSLTX
SAMD00020390	covR	SAMD00020390covR	intact	intact	intact	-		228	228	0	MTKKILIIEDEKNLARFVSLELQHEGYEVIVEVNGREGLETALEKEFDLILLDLMLPEMDGFEVTRRLQTEKTTYIMMMTARDSIMDVVAGLDRGADDYIVKPFAIEELLARIRAIFRRQDIESEKKVPSQGIYRDLVLNPQNRSVNRGDDEISLTKREYDLLNILMTNMNRVMTREELLSNVWKYDEAVETNVVDVYIRYLRGKIDIPGKESYIQTVRGMGYVIREK
SAMD00020390	covS	SAMD00020390covS	intact	intact	intact	-		500	500	0	MENQKQKQKKYKNSLPKRLSNIFFVLFFCIFSAFTLIAYSSTNYFLLKKEKQSVFQAVNIVRVRLSEVDSNFTLENLAEVLYKNDKTHLRIDDRKGSRVIRSERDITNTLDANQDIYVYNIDKQMIFTTDNEESSPGLHGPIGRVYHDHIEDQYRGFSMTQKVYSNRTGKFVGYVQVFHDLGNYYVIRARLLFWLLVVELFGTSLAYLIILITTRRFLKPLHNLHEVMRNISENPNNLNLRSDISSGDEIEELSVIFDNMLDKLETHTKLQSRFISDVSHELRTPVAIIKGHIGLLQRWGKDDSDILEESLTATAHEADRMAIMINDMLDMIRVQGSFEGHQNDMTVLEDSIETVVGNFRVLREDFIFTWQSENPKTIARIYKNHFEQALMILIDNAVK…
SAMD00020391	rocA	SAMD00020391rocA	pseudogene {fameshift (1228Adel)}	fameshift (1228Adel)	fameshift	1228Adel		422	416	6	MLEDFLQFLGFIFLDIIEIMLTLKLFSFVSAIPLRLKNIFYLSLSMVLFQVVFWAFFPDHFILDVVMLAQFLFFALIALYYGKSIKAKFLMFYAFFPLVSISLVKRFIVFFVMPLFGMPYSVVKHNTLLIYSITCFSIFLIYRCIQVFHFDFSTWRQYFQSHRASKLLVFTNSSMALYYLCVQGIDVMSPSLSGLATTTARSNIVLFYFILFLTLLIHLERYVKQNSIEAIVQQKEYRELINYSQHFGLLYQDIQELRQLLTTVSSRLKIGIEQNDISIVRLTYEGILNAEKNNAKDDRLDLTCLDKLQVEAIRHIVLAKLIEAKNKKLKVEVSIPNCIATFFLEVVDFTKLLSFLLDNAIEMSLETKQPCLSIAFLDQNHKLVIVIQSSTKQGQNDSQ…	GMSRPF	IVMTISQLARRFMMAF	PS		K	LSLTX
SAMD00020391	covR	SAMD00020391covR	intact	intact	intact	-		228	228	0	MTKKILIIEDEKNLARFVSLELQHEGYEVIVEVNGREGLETALEKEFDLILLDLMLPEMDGFEVTRRLQTEKTTYIMMMTARDSIMDVVAGLDRGADDYIVKPFAIEELLARIRAIFRRQDIESEKKVPSQGIYRDLVLNPQNRSVNRGDDEISLTKREYDLLNILMTNMNRVMTREELLSNVWKYDEAVETNVVDVYIRYLRGKIDIPGKESYIQTVRGMGYVIREK
SAMD00020391	covS	SAMD00020391covS	intact	intact	intact	-		500	500	0	MENQKQKQKKYKNSLPKRLSNIFFVLFFCIFSAFTLIAYSSTNYFLLKKEKQSVFQAVNIVRVRLSEVDSNFTLENLAEVLYKNDKTHLRIDDRKGSRVIRSERDITNTLDANQDIYVYNIDKQMIFTTDNEESSPGLHGPIGRVYHDHIEDQYRGFSMTQKVYSNRTGKFVGYVQVFHDLGNYYVIRARLLFWLLVVELFGTSLAYLIILITTRRFLKPLHNLHEVMRNISENPNNLNLRSDISSGDEIEELSVIFDNMLDKLETHTKLQSRFISDVSHELRTPVAIIKGHIGLLQRWGKDDSDILEESLTATAHEADRMAIMINDMLDMIRVQGSFEGHQNDMTVLEDSIETVVGNFRVLREDFIFTWQSENPKTIARIYKNHFEQALMILIDNAVK…
SAMD00020392	rocA	SAMD00020392rocA	pseudogene {fameshift (1228Adel)}	fameshift (1228Adel)	fameshift	1228Adel		422	416	6	MLEDFLQFLGFIFLDIIEIMLTLKLFSFVSAIPLRLKNIFYLSLSMVLFQVVFWAFFPDHFILDVVMLAQFLFFALIALYYGKSIKAKFLMFYAFFPLVSISLVKRFIVFFVMPLFGMPYSVVKHNTLLIYSITCFSIFLIYRCIQVFHFDFSTWRQYFQSHRASKLLVFTNSSMALYYLCVQGIDVMSPSLSGLATTTARSNIVLFYFILFLTLLIHLERYVKQNSIEAIVQQKEYRELINYSQHFGLLYQDIQELRQLLTTVSSRLKIGIEQNDISIVRLTYEGILNAEKNNAKDDRLDLTCLDKLQVEAIRHIVLAKLIEAKNKKLKVEVSIPNCIATFFLEVVDFTKLLSFLLDNAIEMSLETKQPCLSIAFLDQNHKLVIVIQSSTKQGQNDSQ…	GMSRPF	IVMTISQLARRFMMAF	PS		K	LSLTX
SAMD00020392	covR	SAMD00020392covR	intact	intact	intact	-		228	228	0	MTKKILIIEDEKNLARFVSLELQHEGYEVIVEVNGREGLETALEKEFDLILLDLMLPEMDGFEVTRRLQTEKTTYIMMMTARDSIMDVVAGLDRGADDYIVKPFAIEELLARIRAIFRRQDIESEKKVPSQGIYRDLVLNPQNRSVNRGDDEISLTKREYDLLNILMTNMNRVMTREELLSNVWKYDEAVETNVVDVYIRYLRGKIDIPGKESYIQTVRGMGYVIREK
SAMD00020392	covS	SAMD00020392covS	intact	intact	intact	-		500	500	0	MENQKQKQKKYKNSLPKRLSNIFFVLFFCIFSAFTLIAYSSTNYFLLKKEKQSVFQAVNIVRVRLSEVDSNFTLENLAEVLYKNDKTHLRIDDRKGSRVIRSERDITNTLDANQDIYVYNIDKQMIFTTDNEESSPGLHGPIGRVYHDHIEDQYRGFSMTQKVYSNRTGKFVGYVQVFHDLGNYYVIRARLLFWLLVVELFGTSLAYLIILITTRRFLKPLHNLHEVMRNISENPNNLNLRSDISSGDEIEELSVIFDNMLDKMETHTKLQSRFISDVSHELRTPVAIIKGHIGLLQRWGKDDSDILEESLTATAHEADRMAIMINDMLDMIRVQGSFEGHQNDMTVLEDSIETVVGNFRVLREDFIFTWQSENPKTIARIYKNHFEQALMILIDNAVK…
SAMD00020393	rocA	SAMD00020393rocA	pseudogene {fameshift (1228Adel)}	fameshift (1228Adel)	fameshift	1228Adel		422	416	6	MLEDFLQFLGFIFLDIIEIMLTLKLFSFVSAIPLRLKNIFYLSLSMVLFQVVFWAFFPDHFILDVVMLAQFLFFALIALYYGKSIKAKFLMFYAFFPLVSISLVKRFIVFFVMPLFGMPYSVVKHNTLLIYSITCFSIFLIYRCIQVFHFDFSTWRQYFQSHRASKLLVFTNSSMALYYLCVQGIDVMSPSLSGLATTTARSNIVLFYFILFLTLLIHLERYVKQNSIEAIVQQKEYRELINYSQHFGLLYQDIQELRQLLTTVSSRLKIGIEQNDISIVRLTYEGILNAEKNNAKDDRLDLTCLDKLQVEAIRHIVLAKLIEAKNKKLKVEVSIPNCIATFFLEVVDFTKLLSFLLDNAIEMSLETKQPCLSIAFLDQNHKLVIVIQSSTKQGQNDSQ…	GMSRPF	IVMTISQLARRFMMAF	PS		K	LSLTX
SAMD00020393	covR	SAMD00020393covR	intact	intact	intact	-		228	228	0	MTKKILIIEDEKNLARFVSLELQHEGYEVIVEVNGREGLETALEKEFDLILLDLMLPEMDGFEVTRRLQTEKTTYIMMMTARDSIMDVVAGLDRGADDYIVKPFAIEELLARIRAIFRRQDIESEKKVPSQGIYRDLVLNPQNRSVNRGDDEISLTKREYDLLNILMTNMNRVMTREELLSNVWKYDEAVETNVVDVYIRYLRGKIDIPGKESYIQTVRGMGYVIREK
SAMD00020393	covS	SAMD00020393covS	intact	intact	intact	-		500	500	0	MENQKQKQKKYKNSLPKRLSNIFFVLFFCIFSAFTLIAYSSTNYFLLKKEKQSVFQAVNIVRVRLSEVDSNFTLENLAEVLYKNDKTHLRIDDRKGSRVIRSERDITNTLDANQDIYVYNIDKQMIFTTDNEESSPGLHGPIGRVYHDHIEDQYRGFSMTQKVYSNRTGKFVGYVQVFHDLGNYYVIRARLLFWLLVVELFGTSLAYLIILITTRRFLKPLHNLHEVMRNISENPNNLNLRSDISSGDEIEELSVIFDNMLDKLETHTKLQSRFISDVSHELRTPVAIIKGHIGLLQRWGKDDSDILEESLTATAHEADRMAIMINDMLDMIRVQGSFEGHQNDMTVLEDSIETVVGNFRVLREDFIFTWQSENPKTIARIYKNHFEQALMILIDNAVK…
SAMD00020394	rocA	SAMD00020394rocA	pseudogene {fameshift (1228Adel)}	fameshift (1228Adel)	fameshift	1228Adel		422	416	6	MLEDFLQFLGFIFLDIIEIMLTLKLFSFVSAIPLRLKNIFYLSLSMVLFQVVFWAFFPDHFILDVVMLAQFLFFALIALYYGKSIKAKFLMFYAFFPLVSISLVKRFIVFFVMPLFGMPYSVVKHNTLLIYSITCFSIFLIYRCIQVFHFDFSTWRQYFQSHRASKLLVFTNSSMALYYLCVQGIDVMSPSLSGLATTTARSNIVLFYFILFLTLLIHLERYVKQNSIEAIVQQKEYRELINYSQHFGLLYQDIQELRQLLTTVSSRLKIGIEQNDISIVRLTYEGILNAEKNNAKDDRLDLTCLDKLQVEAIRHIVLAKLIEAKNKKLKVEVSIPNCIATFFLEVVDFTKLLSFLLDNAIEMSLETKQPCLSIAFLDQNHKLVIVIQSSTKQGQNDSQ…	GMSRPF	IVMTISQLARRFMMAF	PS		K	LSLTX
SAMD00020394	covR	SAMD00020394covR	intact	intact	intact	-		228	228	0	MTKKILIIEDEKNLARFVSLELQHEGYEVIVEVNGREGLETALEKEFDLILLDLMLPEMDGFEVTRRLQTEKTTYIMMMTARDSIMDVVAGLDRGADDYIVKPFAIEELLARIRAIFRRQDIESEKKVPSQGIYRDLVLNPQNRSVNRGDDEISLTKREYDLLNILMTNMNRVMTREELLSNVWKYDEAVETNVVDVYIRYLRGKIDIPGKESYIQTVRGMGYVIREK
SAMD00020394	covS	SAMD00020394covS	intact	intact	intact	-		500	500	0	MENQKQKQKKYKNSLPKRLSNIFFVLFFCIFSAFTLIAYSSTNYFLLKKEKQSVFQAVNIVRVRLSEVDSNFTLENLAEVLYKNDKTHLRIDDRKGSRVIRSERDITNTLDANQDIYVYNIDKQMIFTTDNEESSPGLHGPIGRVYHDHIEDQYRGFSMTQKVYSNRTGKFVGYVQVFHDLGNYYVIRARLLFWLLVVELFGTSLAYLIILITTRRFLKPLHNLHEVMRNISENPNNLNLRSDISSGDEIEELSVIFDNMLDKLETHTKLQSRFISDVSHELRTPVAIIKGHIGLLQRWGKDDSDILEESLTATAHEADRMAIMINDMLDMIRVQGSFEGHQNDMTVLEDSIETVVGNFRVLREDFIFTWQSENPKTIARIYKNHFEQALMILIDNAVK…
SAMD00061102	rocA	SAMD00061102rocA	pseudogene {fameshift (1228Adel)}	fameshift (1228Adel)	fameshift	1228Adel		422	416	6	MLEDFLQFLGFIFLDIIEIMLTLKLFSFVSAIPLRLKNIFYLSLSMVLFQVVFWAFFPDHFILDVVMLAQFLFFALIALYYGKSIKAKFLMFYAFFPLVSISLVKRFIVFFVMPLFGMPYSVVKHNTLLIYSITCFSIFLIYRCIQVFHFDFSTWRQYFQSHRASKLLVFTNSSMALYYLCVQGIDVMSPSLSGLATTTARSNIVLFYFILFLTLLIHLERYVKQNSIEAIVQQKEYRELINYSQHFGLLYQDIQELRQLLTTVSSRLKIGIEQNDISIVRLTYEGILNAEKNNAKDDRLDLTCLDKLQVEAIRHIVLAKLIEAKNKKLKVEVSIPNCIATFFLEVVDFTKLLSFLLDNAIEMSLETKQPCLSIAFLDQNHKLVIVIQSSTKQGQNDSQ…	GMSRPF	IVMTISQLARRFMMAF	PS		K	LSLTX
SAMD00061102	covR	SAMD00061102covR	intact	intact	intact	-		228	228	0	MTKKILIIEDEKNLARFVSLELQHEGYEVIVEVNGREGLETALEKEFDLILLDLMLPEMDGFEVTRRLQTEKTTYIMMMTARDSIMDVVAGLDRGADDYIVKPFAIEELLARIRAIFCRQDIESEKKVPSQGIYRDLVLNPQNRSVNRGDDEISLTKREYDLLNILMTNMNRVMTREELLSNVWKYDEAVETNVVDVYIRYLRGKIDIPGKESYIQTVRGMGYVIREK
SAMD00061102	covS	SAMD00061102covS	intact	intact	intact	-		500	500	0	MENQKQKQKKYKNSLPKRLSNIFFVLFFCIFSAFTLIAYSSTNYFLLKKEKQSVFQAVNIVRVRLSEVDSNFTLENLAEVLYKNDKTHLRIDDRKGSRVIRSERDITNTLDANQDIYVYNIDKQMIFTTDNEESSPGLHGPIGRVYHDHIEDQYRGFSMTQKVYSNRTGKFVGYVQVFHDLGNYYVIRARLLFWLLVVELFGTSLAYLIILITTRRFLKPLHNLHEVMRNISENPNNLNLRSDISSGDEIEELSVIFDNMLDKLETHTKLQSRFISDVSHELRTPVAIIKGHIGLLQRWGKDDSDILEESLTATAHEADRMAIMINDMLDMIRVQGSFEGHQNDMTVLEDSIETVVGNFRVLREDFIFTWQSENPKTIARIYKNHFEQALMILIDNAVK…
SAMD00084336	rocA	SAMD00084336rocA	pseudogene {fameshift (1228Adel)}	fameshift (1228Adel)	fameshift	1228Adel		422	416	6	MLEDFLQFLGFIFLDIIEIMLTLKLFSFVSAIPLRLKNIFYLSLSMVLFQVVFWAFFPDHFILDVVMLAQFLFFALIALYYGKSIKAKFLMFYAFFPLVSISLVKRFIVFFVMPLFGMPYSVVKHNTLLIYSITCFSIFLIYRCIQVFHFDFSTWRQYFQSHRASKLLVFTNSSMALYYLCVQGIDVMSPSLSGLATTTARSNIVLFYFILFLTLLIHLERYVKQNSIEAIVQQKEYRELINYSQHFGLLYQDIQELRQLLTTVSSRLKIGIEQNDISIVRLTYEGILNAEKNNAKDDRLDLTCLDKLQVEAIRHIVLAKLIEAKNKKLKVEVSIPNCIATFFLEVVDFTKLLSFLLDNAIEMSLETKQPCLSIAFLDQNHKLVIVIQSSTKQGQNDSQ…	GMSRPF	IVMTISQLARRFMMAF	PS		K	LSLTX
SAMEA1026960	rocA	SAMEA1026960rocA	pseudogene {fameshift (1228Adel)}	fameshift (1228Adel)	fameshift	1228Adel		422	416	6	MLEDFLQFLGFIFLDIIEIMLTLKLFSFVSAIPLRLKNIFYLSLSMVLFQVVFWAFFPDHFILDVVMLAQFLFFALIALYYGKSIKAKFLMFYAFFPLVSISLVKRFIVFFVMPLFGMPYSVVKHNTLLIYSITCFSIFLIYRCIQVFHFDFSTWRQYFQSHRASKLLVFTNSSMALYYLCVQGIDVMSPSLSGLATTTARSNIVLFYFILFLTLLIHLERYVKQNSIEAIVQQKEYRELINYSQHFGLLYQDIQELRQLLTTVSSRLKIGIEQNDISIVRLTYEGILNAEKNNAKDDRLDLTCLDKLQVEAIRHIVLAKLIEAKNKKLKVEVSIPNCIATFFLEVVDFTKLLSFLLDNAIEMSLETKQPCLSIAFLDQNHKLVIVIQSSTKQGQNDSQ…	GMSRPF	IVMTISQLARRFMMAF	PS		K	LSLTX
SAMEA1026960	covR	SAMEA1026960covR	intact	intact	intact	-		228	228	0	MTKKILIIEDEKNLARFVSLELQHEGYEVIVEVNGREGLETALEKEFDLILLDLMLPEMDGFEVTRRLQTEKTTYIMMMTARDSIMDVVAGLDRDADDYIVKPFAIEELLARIRAIFRRQDIESEKKVPSQGIYRDLVLNPQNRSVNRGDDEISLTKREYDLLNILMTNMNRVMTREELLSNVWKYDEAVETNVVDVYIRYLRGKIDIPGKESYIQTVRGMGYVIREK
SAMEA1026960	covS	SAMEA1026960covS	intact	intact	intact	-		500	500	0	MENQKQKQKKYKNSLPKRLSNIFFVLFFCIFSAFTLIAYSSTNYFLLKKEKQSVFQAVNIVRVRLSEVDSNFTLENLAEVLYKNDKTHLRIDDRKGSRVIRSERDITNTLDANQDIYVYNIDKQMIFTTDNEESSPGLHGPIGRVYHDHIEDQYRGFSMTQKVYSNRTGKFVGYVQVFHDLGNYYVIRARLLFWLLVVELFGTSLAYLIILITTRRFLKPLHNLHEVMRNISENPNNLNLRSDISSGDEIEGLSVIFDNMLDKLETHTKLQSRFISDVSHELRTPVAIIKGHIGLLQRWGKDDSDILEESLTATAHEADRMAIMINDMLDMIRVQGSFEGHQNDMTVLEDSIETVVGNFRVLREDFIFTWQSENPKTIARIYKNHFEQALMILIDNAVK…
SAMEA1026962	rocA	SAMEA1026962rocA	pseudogene {fameshift (1228Adel)}	fameshift (1228Adel)	fameshift	1228Adel		422	416	6	MLEDFLQFLGFIFLDIIEIMLTLKLFSFVSAIPLRLKNIFYLSLSMVLFQVVFWAFFPDHFILDVVMLAQFLFFALIALYYGKSIKAKFLMFYAFFPLVSISLVKRFIVFFVMPLFGMPYSVVKHNTLLIYSITCFSIFLIYRCIQVFHFDFSTWRQYFQSHRASKLLVFTNSSMALYYLCVQGIDVMSPSLSGLATTTARSNIVLFYFILFLTLLIHLERYVKQNSIEAIVQQKEYRELINYSQHFGLLYQDIQELRQLLTTVSSRLKIGIEQNDISIVRLTYEGILNAEKNNAKDDRLDLTCLDKLQVEAIRHIVLAKLIEAKNKKLKVEVSIPNCIATFFLEVVDFTKLLSFLLDNAIEMSLETKQPCLSIAFLDQNHKLVIVIQSSTKQGQNDSQ…	GMSRPF	IVMTISQLARRFMMAF	PS		K	LSLTX
SAMEA1026962	covR	SAMEA1026962covR	intact	intact	intact	-		228	228	0	MTKKILIIEDEKNLARFVSLELQHEGYEVIVEVNGREGLETALEKEFDLILLDLMLPEMDGFEVTRRLQTEKTTYIMMMTARDSIMDVVAGLDRGADDYIVKPFAIEELLARIRAIFRRQDIESEKKVPSQGIYRDLVLNPQNRSVNRGDDEISLTKREYDLLNILMTNMNRVMTREELLSNVWKYDEAVETNVVDVYIRYLRGKIDIPGKESYIQTVRGMGYVIREK
SAMEA1026962	covS	SAMEA1026962covS	intact	intact	intact	-		500	500	0	MENQKQKQKKYKNSLPKRLSNIFFVLFFCIFSAFTLIAYSSTNYFLLKKEKQSVFQAVNIVRVRLSEVDSNFTLENLAEVLYKNDKTHLRIDDRKGSRVIRSERDITNTLDANQDIYVYNIDKQMIFTTDNEESSPGLHGPIGRVYHDHIEDQYRGFSMTQKVYSNRTGKFVGYVQVFHDLGNYYVIRARLLFWLLVVELFGTSLAYLIILITTRRFLKPLHNLHEVMRNISENPNNLNLRSDISSGDEIEELSVIFDNMLDKLETHTKLQSRFISDVSHELRTPVAIIKGHIGLLQRWGKDDSDILEESLTATAHEADRMAIMINDMLDMIRVQGSFEGHQNDMTVLEDSIETVVGNFRVLREDFIFTWQSENPKTIARIYKNHFEQALMILIDNAVK…
SAMEA1026963	covS	SAMEA1026963covS	pseudogene {fameshift (377Tdel)}	fameshift (377Tdel)	fameshift	377Tdel		179	158	21	MENQKQKQKKYKNSLPKRLSNIFFVLFFCIFSAFTLIAYSSTNYFLLKKEKQSVFQAVNIVRVRLSEVDSNFTLENLAEVLYKNDKTHLRIDDRKGSRVIRSERDITNTLDANQDIYVYNIDKQMILPQITKNHLLACMVLSVGCITTISKISIVGFP	HKRYILIGLENLWAMFKSFMI	AIIMSLEQDCCFGY	LLSYLAQA	PI	SS	LLRGAF	SLYTIYMK	CVISLKILII	TCAQIFRQEMKSKDCLLSLTIC	TNWRHILSCNHVLLVMSAMNYEHRLRLLKGILVSYNVGVKMTVIFLKKA	QQQRMRLTVWQS	LMIC	T	FAYKAHLRDIKMI	QFWKILLKLLLVILEF	EKILSLHGSQKIQKR	PVFIKIILSRL		FLLTML	SIPVKKRKSRLTFQ	LANKKLLLEFKIKAKEFLKKILNISLNAFIERINHVIEQVPRLD	GLACLFSSKL	MGIIYR	RLKVN	MKVQCLSYIFLWPSLKRVX
SAMEA1026963	rocA	SAMEA1026963rocA	pseudogene {fameshift (1228Adel)}	fameshift (1228Adel)	fameshift	1228Adel		422	416	6	MLEDFLQFLGFIFLDIIEIMLTLKLFSFVSAIPLRLKNIFYLSLSMVLFQVVFWAFFPDHFILDVVMLAQFLFFALIALYYGKSIKAKFLMFYAFFPLVSISLVKRFIVFFVMPLFGMPYSVVKHNTLLIYSITCFSIFLIYRCIQVFHFDFSTWRQYFQSHRASKLLVFTNSSMALYYLCVQGIDVMSPSLSGLATTTARSNIVLFYFILFLTLLIHLERYVKQNSIEAIVQQKEYRELINYSQHFGLLYQDIQELRQLLTTVSSRLKIGIEQNDISIVRLTYEGILNAEKNNAKDDRLDLTCLDKLQVEAIRHIVLAKLIEAKNKKLKVEVSIPNCIATFFLEVVDFTKLLSFLLDNAIEMSLETKQPCLSIAFLDQNHKLVIVIQSSTKQGQNDSQ…	GMSRPF	IVMTISQLARRFMMAF	PS		K	LSLTX
SAMEA1026963	covR	SAMEA1026963covR	intact	intact	intact	-		228	228	0	MTKKILIIEDEKNLARFVSLELQHEGYEVIVEVNGREGLETALEKEFDLILLDLMLPEMDGFEVTRRLQTEKTTYIMMMTARDSIMDVVAGLDRGADDYIVKPFAIEELLARIRAIFRRQDIESEKKVPSQGIYRDLVLNPQNRSVNRGDDEISLTKREYDLLNILMTNMNRVMTREELLSNVWKYDEAVETNVVDVYIRYLRGKIDIPGKESYIQTVRGMGYVIREK
SAMEA1026964	rocA	SAMEA1026964rocA	pseudogene {fameshift (1228Adel)}	fameshift (1228Adel)	fameshift	1228Adel		422	416	6	MLEDFLQFLGFIFLDIIEIMLTLKLFSFVSAIPLRLKNIFYLSLSMVLFQVVFWAFFPDHFILDVVMLAQFLFFALIALYYGKSIKAKFLMFYAFFPLVSISLVKRFIVFFVMPLFGMPYSVVKHNTLLIYSITCFSIFLIYRCIQVFHFDFSTWRQYFQSHRASKLLVFTNSSMALYYLCVQGIDVMSPSLSGLATTTARSNIVLFYFILFLTLLIHLERYVKQNSIEAIVQQKEYRELINYSQHFGLLYQDIQELRQLLTTVSSRLKIGIEQNDISIVRLTYEGILNAEKNNAKDDRLDLTCLDKLQVEAIRHIVLAKLIEAKNKKLKVEVSIPNCIATFFLEVVDFTKLLSFLLDNAIEMSLETKQPCLSIAFLDQNHKLVIVIQSSTKQGQNDSQ…	GMSRPF	IVMTISQLARRFMMAF	PS		K	LSLTX
SAMEA1026964	covR	SAMEA1026964covR	pseudogene {frameshift (385Cdel)}	frameshift (385Cdel)	frameshift	385Cdel		137	136	1	MTKKILIIEDEKNLARFVSLELQHEGYEVIVEVNGREGLETALEKEFDLILLDLMLPEMDGFEVTRRLQTEKTTYIMMMTARDSIMDVVAGLDRGADDYIVKPFAIEELLARIRAIFRRQDIESEKKVLVKAFIEI	F	IHKTVQLIVATMRFLSLNVNMICLIF		LI	IVS	HVKNYCQMFGNMMKPLRLML	MSIFVISAAKLTFQARNLISKQCVAWDTLFVRNX
SAMEA1026964	covS	SAMEA1026964covS	intact	intact	intact	-		500	500	0	MENQKQKQKKYKNSLPKRLSNIFFVLFFCIFSAFTLIAYSSTNYFLLKKEKQSVFQAVNIVRVRLSEVDSNFTLENLAEVLYKNDKTHLRIDDRKGSRVIRSERDITNTLDANQDIYVYNIDKQMIFTTDNEESSPGLHGPIGRVYHDHIEDQYRGFSMTQKVYSNRTGKFVGYVQVFHDLGNYYVIRARLLFWLLVVELFGTSLAYLIILITTRRFLKPLHNLHEVMRNISENPNNLNLRSDISSGDEIEGLSVIFDNMLDKLETHTKLQSRFISDVSHELRTPVAIIKGHIGLLQRWGKDDSDILEESLTATAHEADRMAIMINDMLDMIRVQGSFEGHQNDMTVLEDSIETVVGNFRVLREDFIFTWQSENPKTIARIYKNHFEQALMILIDNAVK…
SAMEA1026965	rocA	SAMEA1026965rocA	pseudogene {fameshift (1228Adel)}	fameshift (1228Adel)	fameshift	1228Adel		422	416	6	MLEDFLQFLGFIFLDIIEIMLTLKLFSFVSAIPLRLKNIFYLSLSMVLFQVVFWAFFPDHFILDVVMLAQFLFFALIALYYGKSIKAKFLMFYAFFPLVSISLVKRFIVFFVMPLFGMPYSVVKHNTLLIYSITCFSIFLIYRCIQVFHFDFSTWRQYFQSHRASKLLVFTNSSMALYYLCVQGIDVMSPSLSGLATTTARSNIVLFYFILFLTLLIHLERYVKQNSIEAIVQQKEYRELINYSQHFGLLYQDIQELRQLLTTVSSRLKIGIEQNDISIVRLTYEGILNAEKNNAKDDRLDLTCLDKLQVEAIRHIVLAKLIEAKNKKLKVEVSIPNCIATFFLEVVDFTKLLSFLLDNAIEMSLETKQPCLSIAFLDQNHKLVIVIQSSTKQGQNDSQ…	GMSRPF	IVMTISQLARRFMMAF	PS		K	LSLTX
SAMEA1026965	covR	SAMEA1026965covR	intact	intact	intact	-		228	228	0	MTKKILIIEDEKNLARFVSLELQHEGYEVIVEVNGREGLETALEKEFDLILLDLMLPEMDGFEVTRRLQTEKTTYIMMMTARDSIMDVVAGLDRGADDYIVKPFAIEELLARIRAIFRRQDIESEKKVPSQGIYRDLVLNPQNRSVNRGDDEISLTKREYDLLNILMTNMNRVMTREELLSNVWKYDEAVETNVVDVYIRYLRGKIDIPGKESYIQTVRGMGYVIREK
SAMEA1026965	covS	SAMEA1026965covS	intact	intact	intact	-		500	500	0	MENQKQKQKKYKNSLPKRLSNIFFVLFFCIFSAFTLIAYSSTNYFLLKKEKQSVFQAVNIVRVRLSEVDSNFTLENLAEVLYKNDKTHLRIDDRKGSRVIRSERDITNTLDANQDIYVYNIDKQMIFTTDNEESSPGLHGPIGRVYHDHIEDQYRGFSMTQKVYSNRTGKFVGYVQVFHDLGNYYVIRARLLFWLLVVELFGTSLAYLIILITTRRFLKPLHNLHEVMRNISENPNNLNLRSDISSGDEIEELSVIFDNMLDKLETHTKLQSRFISDVSHELRTPVAIIKGHIGLLQRWGKDDSDILEESLTATAHEADRMAIMINDMLDMIRVQGSFEGHQNDMTVLEDSIETVVGNFRVLREDFIFTWQSENPKTIARIYKNHFEQALMILIDNAVK…
SAMEA1026966	rocA	SAMEA1026966rocA	pseudogene {fameshift (1228Adel)}	fameshift (1228Adel)	fameshift	1228Adel		422	416	6	MLEDFLQFLGFIFLDIIEIMLTLKLFSFVSAIPLRLKNIFYLSLSMVLFQVVFWAFFPDHFILDVVMLAQFLFFALIALYYGKSIKAKFLMFYAFFPLVSISLVKRFIVFFVMPLFGMPYSVVKHNTLLIYSITCFSIFLIYRCIQVFHFDFSTWRQYFQSHRASKLLVFTNSSMALYYLCVQGIDVMSPSLSGLATTTARSNIVLFYFILFLTLLIHLERYVKQNSIEAIVQQKEYRELINYSQHFGLLYQDIQELRQLLTTVSSRLKIGIEQNDISIVRLTYEGILNAEKNNAKDDRLDLTCLDKLQVEAIRHIVLAKLIEAKNKKLKVEVSIPNCIATFFLEVVDFTKLLSFLLDNAIEMSLETKQPCLSIAFLDQNHKLVIVIQSSTKQGQNDSQ…	GMSRPF	IVMTISQLARRFMMAF	PS		K	LSLTX
SAMEA1026966	covR	SAMEA1026966covR	intact	intact	intact	-		228	228	0	MTKKILIIEDEKNLARFVSLELQHEGYEVIVEVNGREGLETALEKEFDLILLDLMLPEMDGFEVTRRLQTEKTTYIMMMTARDSIMDVVAGLDRGADDYIVKPFAIEELLARIRAIFRRQDIESEKKVPSQGIYRDLVLNPQNRSVNRGDDEISLTKREYDLLNILMTNMNRVMTREELLSNVWKYDEAVETNVVDVYIRYLRGKIDIPGKESYIQTVRGMGYVIREK
SAMEA1026966	covS	SAMEA1026966covS	intact	intact	intact	-		500	500	0	MENQKQKQKKYKNSLPKRLSNIFFVLFFCIFSAFTLIAYSSTNYFLLKKEKQSVFQAVNIVRVRLSEVDSNFTLENLAEVLYKNDKTHLRIDDRKGSRVIRSERDITNTLDANQDIYVYNIDKQMIFTTDNEESSPGLHGPIGRVYHDHIEDQYRGFSMTQKVYSNRTGKFVGYVQVFHDLGNYYVIRARLLFWLLVVELFGTSLAYLIILITTRRFLKPLHNLHEVMRNISENPNNLNLRSDISSGDEIEELSVIFDNMLDKLETHTKLQSRFISDVSHELRTPVAIIKGHIGLLQRWGKDDSDILEESLTATAHEADRMAIMINDMLDMIRVQGSFEGHQNDMTVLEDSIETVVGNFRVLREDFIFTWQSENPKTIARIYKNHFEQALMILIDNAVK…
SAMEA1026967	rocA	SAMEA1026967rocA	pseudogene {fameshift (1228Adel)}	fameshift (1228Adel)	fameshift	1228Adel		422	416	6	MLEDFLQFLGFIFLDIIEIMLTLKLFSFVSAIPLRLKNIFYLSLSMVLFQVVFWAFFPDHFILDVVMLAQFLFFALIALYYGKSIKAKFLMFYAFFPLVSISLVKRFIVFFVMPLFGMPYSVVKHNTLLIYSITCFSIFLIYRCIQVFHFDFSTWRQYFQSHRASKLLVFTNSSMALYYLCVQGIDVMSPSLSGLATTTARSNIVLFYFILFLTLLIHLERYVKQNSIEAIVQQKEYRELINYSQHFGLLYQDIQELRQLLTTVSSRLKIGIEQNDISIVRLTYEGILNAEKNNAKDDRLDLTCLDKLQVEAIRHIVLAKLIEAKNKKLKVEVSIPNCIATFFLEVVDFTKLLSFLLDNAIEMSLETKQPCLSIAFLDQNHKLVIVIQSSTKQGQNDSQ…	GMSRPF	IVMTISQLARRFMMAF	PS		K	LSLTX
SAMEA1026967	covR	SAMEA1026967covR	intact	intact	intact	-		228	228	0	MTKKILIIEDEKNLARFVSLELQHEGYEVIVEVNGREGLETALEKEFDLILLDLMLPEMDGFEVTRRLQTEKTTYIMMMTARDSIMDVVAGLDRGADDYIVKPFAIEELLARIRAIFRRQDIESEKKVPSQGIYRDLVLNPQNRSVNRGDDEISLTKREYDLLNILMTNMNRVMTREELLSNVWKYDEAVETNVVDVYIRYLRGKIDIPGKESYIQTVRGMGYVIREK
SAMEA1026967	covS	SAMEA1026967covS	intact	intact	intact	-		500	500	0	MENQKQKQKKYKNSLPKRLSNIFFVLFFCIFSAFTLIAYSSTNYFLLKKEKQSVFQAVNIVRVRLSEVDSNFTLENLAEVLYKNDKTHLRIDDRKGSRVIRSERDITNTLDANQDIYVYNIDKQMIFTTDNEESSPGLHGPIGRVYHDHIEDQYRGFSMTQKVYSNRTGKFVGYVQVFHDLGNYYVIRARLLFWLLVVELFGTSLAYLIILITTRRFLKPLHNLHEVMRNISENPNNLNLRSDISSGDEIEGLSVIFDNMLDKLETHTKLQSRFISDVSHELRTPVAIIKGHIGLLQRWGKDDSDILEESLTATAHEADRMAIMINDMLDMIRVQGSFEGHQNDMTVLEDSIETVVGNFRVLREDFIFTWQSENPKTIARIYKNHFEQALMILIDNAVK…
SAMEA1026968	rocA	SAMEA1026968rocA	pseudogene {fameshift (1228Adel)}	fameshift (1228Adel)	fameshift	1228Adel		422	416	6	MLEDFLQFLGFIFLDIIEIMLTLKLFSFVSAIPLRLKNIFYLSLSMVLFQVVFWAFFPDHFILDVVMLAQFLFFALIALYYGKSIKAKFLMFYAFFPLVSISLVKRFIVFFVMPLFGMPYSVVKHNTLLIYSITCFSIFLIYRCIQVFHFDFSTWRQYFQSHRASKLLVFTNSSMALYYLCVQGIDVMSPSLSGLATTTARSNIVLFYFILFLTLLIHLERYVKQNSIEAIVQQKEYRELINYSQHFGLLYQDIQELRQLLTTVSSRLKIGIEQNDISIVRLTYEGILNAEKNNAKDDRLDLTCLDKLQVEAIRHIVLAKLIEAKNKKLKVEVSIPNCIATFFLEVVDFTKLLSFLLDNAIEMSLETKQPCLSIAFLDQNHKLVIVIQSSTKQGQNDSQ…	GMSRPF	IVMTISQLARRFMMAF	PS		K	LSLTX
SAMEA1026968	covR	SAMEA1026968covR	intact	intact	intact	-		228	228	0	MTKKILIIEDEKNLARFVSLELQHEGYEVIVEVNGREGLETALEKEFDLILLDLMLPEMDGFEVTRRLQTEKTTYIMMMTARDSIMDVVAGLDRGADDYIVKPFAIEELLARIRAIFRRQDIESEKKVPSQGIYRDLVLNPQNRSVNRGDDEISLTKREYDLLNILMTNMNRVMTREELLSNVWKYDEAVETNVVDVYIRYLRGKIDIPGKESYIQTVRGMGYVIREK
SAMEA1026968	covS	SAMEA1026968covS	intact	intact	intact	-		500	500	0	MENQKQKQKKYKNSLPKRLSNIFFVLFFCIFSAFTLIAYSSTNYFLLKKEKQSVFQAVNIVRVRLSEVDSNFTLENLAEVLYKNDKTHLRIDDRKGSRVIRSERDITNTLDANQDIYVYNIDKQMIFTTDNEESSPGLHGPIGRVYHDHIEDQYRGFSMTQKVYSNRTGKFVGYVQVFHDLGNYYVIRARLLFWLLVVELFGTSLAYLIILITTRRFLKPLHNLHEVMRNISENPNNLNLRSDISSGDEIEELSVIFDNMLDKLETHTKLQSRFISDVSHELRTPVAIIKGHIGLLQRWGKDDSDILEESLTATAHEADRMAIMINDMLDMIRVQGSFEGHQNDMTVLEDSIETVVGNFRVLREDFIFTWQSENPKTIARIYKNHFEQALMILIDNAVK…
SAMEA1026969	rocA	SAMEA1026969rocA	pseudogene {fameshift (1228Adel)}	fameshift (1228Adel)	fameshift	1228Adel		422	416	6	MLEDFLQFLGFIFLDIIEIMLTLKLFSFVSAIPLRLKNIFYLSLSMVLFQVVFWAFFPDHFILDVVMLAQFLFFALIALYYGKSIKAKFLMFYAFFPLVSISLVKRFIVFFVMPLFGMPYSVVKHNTLLIYSITCFSIFLIYRCIQVFHFDFSTWRQYFQSHRASKLLVFTNSSMALYYLCVQGIDVMSPSLSGLATTTARSNIVLFYFILFLTLLIHLERYVKQNSIEAIVQQKEYRELINYSQHFGLLYQDIQELRQLLTTVSSRLKIGIEQNDISIVRLTYEGILNAEKNNAKDDRLDLTCLDKLQVEAIRHIVLAKLIEAKNKKLKVEVSIPNCIATFFLEVVDFTKLLSFLLDNAIEMSLETKQPCLSIAFLDQNHKLVIVIQSSTKQGQNDSQ…	GMSRPF	IVMTISQLARRFMMAF	PS		K	LSLTX
SAMEA1026969	covR	SAMEA1026969covR	intact	intact	intact	-		228	228	0	MTKKILIIEDEKNLARFVSLELQHEGYEVIVEVNGREGLETALEKEFDLILLDLMLPEMDGFEVTRRLQTEKTTYIMMMTARDSIMDVVAGLDRGADDYIVKPFAIEELLARIRAIFRRQDIESEKKVPSQGIYRDLVLNPQNRSVNRGDDEISLTKREYDLLNILMTNMNRVMTREELLSNVWKYDEAVETNVVDVYIRYLRGKIDIPGKESYIQTVRGMGYVIREK
SAMEA1026969	covS	SAMEA1026969covS	intact	intact	intact	-		500	500	0	MENQKQKQKKYKNSLPKRLSNIFFVLFFCIFSAFTLIAYSSTNYFLLKKEKQSVFQAVNIVRVRLSEVDSNFTLENLAEVLYKNDKTHLRIDDRKGSRVIRSERDITNTLDANQDIYVYNIDKQMIFTTDNEESSPGLHGPIGRVYHDHIEDQYRGFSMTQKVYSNRTGKFVGYVQVFHDLGNYYVIRARLLFWLLVVELFGTSLAYLIILITTRRFLKPLHNLHEVMRNISENPNNLNLRSDISSGDEIEELSVIFDNMLDKLETHTKLQSRFISDVSHELRTPVAIIKGHIGLLQRWGKDDSDILEESLTATAHEADRMAIMINDMLDMIRVQGSFEGHQNDMTVLEDSIETVVGNFRVLREDFIFTWQSENPKTIARIYKNHFEQALMILIDNAVK…
SAMEA1026970	rocA	SAMEA1026970rocA	pseudogene {fameshift (1228Adel)}	fameshift (1228Adel)	fameshift	1228Adel		422	416	6	MLEDFLQFLGFIFLDIIEIMLTLKLFSFVSAIPLRLKNIFYLSLSMVLFQVVFWAFFPDHFILDVVMLAQFLFFALIALYYGKSIKAKFLMFYAFFPLVSISLVKRFIVFFVMPLFGMPYSVVKHNTLLIYSITCFSIFLIYRCIQVFHFDFSTWRQYFQSHRASKLLVFTNSSMALYYLCVQGIDVMSPSLSGLATTTARSNIVLFYFILFLTLLIHLERYVKQNSIEAIVQQKEYRELINYSQHFGLLYQDIQELRQLLTTVSSRLKIGIEQNDISIVRLTYEGILNAEKNNAKDDRLDLTCLDKLQVEAIRHIVLAKLIEAKNKKLKVEVSIPNCIATFFLEVVDFTKLLSFLLDNAIEMSLETKQPCLSIAFLDQNHKLVIVIQSSTKQGQNDSQ…	GMSRPF	IVMTISQLARRFMMAF	PS		K	LSLTX
SAMEA1026970	covR	SAMEA1026970covR	intact	intact	intact	-		228	228	0	MTKKILIIEDEKNLARFVSLELQHEGYEVIVEVNGREGLETALEKEFDLILLDLMLPEMDGFEVTRRLQTEKTTYIMMMTARDSIMDVVAGLDRGADDYIVKPFAIEELLARIRAIFRRQDIESEKKVPSQGIYRDLVLNPQNRSVNRGDDEISLTKREYDLLNILMTNMNRVMTREELLSNVWKYDEAVETNVVDVYIRYLRGKIDIPGKESYIQTVRGMGYVIREK
SAMEA1026970	covS	SAMEA1026970covS	intact	intact	intact	-		500	500	0	MENQKQKQKKYKNSLPKRLSNIFFVLFFCIFSAFTLIAYSSTNYFLLKKEKQSVFQAVNIVRVRLSEVDSNFTLENLAEVLYKNDKTHLRIDDRKGSRVIRSERDITNTLDANQDIYVYNIDKQMIFTTDNEESSPGLHGPIGRVYHDHIEDQYRGFSMTQKVYSNRTGKFVGYVQVFHDLGNYYVIRARLLFWLLVVELFGTSLAYLIILITTRRFLKPLHNLHEVMRNISENPNNLNLRSDISSGDEIEELSVIFDNMLDKLETHTKLQSRFISDVSHELRTPVAIIKEHIGLLQRWGKDDSDILEESLTATAHEADRMAIMINDMLDMIRVQGSFEGHQNDMTVLEDSIETVVGNFRVLREDFIFTWQSENPKTIARIYKNHFEQALMILIDNAVK…
SAMEA1026971	rocA	SAMEA1026971rocA	pseudogene {fameshift (1228Adel)}	fameshift (1228Adel)	fameshift	1228Adel		422	416	6	MLEDFLQFLGFIFLDIIEIMLTLKLFSFVSAIPLRLKNIFYLSLSMVLFQVVFWAFFPDHFILDVVMLAQFLFFALIALYYGKSIKAKFLMFYAFFPLVSISLVKRFIVFFVMPLFGMPYSVVKHNTLLIYSITCFSIFLIYRCIQVFHFDFSTWRQYFQSHRASKLLVFTNSSMALYYLCVQGIDVMSPSLSGLATTTARSNIVLFYFILFLTLLIHLERYVKQNSIEAIVQQKEYRELINYSQHFGLLYQDIQELRQLLTTVSSRLKIGIEQNDISIVRLTYEGILNAEKNNAKDDRLDLTCLDKLQVEAIRHIVLAKLIEAKNKKLKVEVSIPNCIATFFLEVVDFTKLLSFLLDNAIEMSLETKQPCLSIAFLDQNHKLVIVIQSSTKQGQNDSQ…	GMSRPF	IVMTISQLARRFMMAF	PS		K	LSLTX
SAMEA1026971	covR	SAMEA1026971covR	intact	intact	intact	-		228	228	0	MTKKILIIEDEKNLARFVSLELQHEGYEVIVEVNGREGLETALEKEFDLILLDLMLPEMDGFEVTRRLQTEKTTYIMMMTARDSIMDVVAGLDRGADDYIVKPFAIEELLARIRAIFRRQDIESEKKVPSQGIYRDLVLNPQNRSVNRGDDEISLTKREYDLLNILMTNMNRVMTREELLSNVWKYDEAVETNVVDVYIRYLRGKIDIPGKESYIQTVRGMGYVIREK
SAMEA1026971	covS	SAMEA1026971covS	intact	intact	intact	-		500	500	0	MENQKQKQKKYKNSLPKRLSNIFFVLFFCIFSAFTLIAYSSTNYFLLKKEKQSVFQAVNIVRVRLSEVDSNFTLENLAEVLYKNDKTHLRIDDRKGSRVIRSERDITNTLDANQDIYVYNIDKQMIFTTDNEESSPGLHGPIGRVYHDHIEDQYRGFSMTQKVYSNRTGKFVGYVQVFHDLGNYYVIRARLLFWLLVVELFGTSLAYLIILITTRRFLKPLHNLHEVMRNISENPNNLNLRSDISSGDEIEELSVIFDNMLDKLETHTKLQSRFISDVSHELRTPVAIIKGHIGLLQRWGKDDSDILEESLTATAHEADRMAIMINDMLDMIRVQGSFEGHQNDMTVLEDSIETVVGNFRVLREDFIFTWQSENPKTIARIYKNHFEQALMILIDNAVK…
SAMEA1026972	rocA	SAMEA1026972rocA	pseudogene {fameshift (1228Adel)}	fameshift (1228Adel)	fameshift	1228Adel		422	416	6	MLEDFLQFLGFIFLDIIEIMLTLKLFSFVSAIPLRLKNIFYLSLSMVLFQVVFWAFFPDHFILDVVMLAQFLFFALIALYYGKSIKAKFLMFYAFFPLVSISLVKRFIVFFVMPLFGMPYSVVKHNTLLIYSITCFSIFLIYRCIQVFHFDFSTWRQYFQSHRASKLLVFTNSSMALYYLCVQGIDVMSPSLSGLATTTARSNIVLFYFILFLTLLIHLERYVKQNSIEAIVQQKEYRELINYSQHFGLLYQDIQELRQLLTTVSSRLKIGIEQNDISIVRLTYEGILNAEKNNAKDDRLDLTCLDKLQVEAIRHIVLAKLIEAKNKKLKVEVSIPNCIATFFLEVVDFTKLLSFLLDNAIEMSLETKQPCLSIAFLDQNHKLVIVIQSSTKQGQNDSQ…	GMSRPF	IVMTISQLARRFMMAF	PS		K	LSLTX
SAMEA1026972	covR	SAMEA1026972covR	intact	intact	intact	-		228	228	0	MTKKILIIEDEKNLARFVSLELQHEGYEVIVEVNGREGLETALEKEFDLILLDLMLPEMDGFEVTRRLQTEKTTYIMMMTARDSIMDVVAGLDRGADDYIVKPFAIEELLARIRAIFRRQDIESEKKVPSQGIYRDLVLNPQNRSVNRGDDEISLTKREYDLLNILMTNMNRVMTREELLSNVWKYDEAVETNVVDVYIRYLRGKIDIPGKESYIQTVRGMGYVIREK
SAMEA1026972	covS	SAMEA1026972covS	intact	intact	intact	-		500	500	0	MENQKQKQKKYKNSLPKRLSNIFFVLFFCIFSAFTLIAYSSTNYFLLKKEKQSVFQAVNIVRVRLSEVDSNFTLENLAEVLYKNDKTHLRIDDRKGSRVIRSERDITNTLDANQDIYVYNIDKQMIFTTDNEESSPGLHGPIGRVYHDHIEDQYRGFSMTQKVYSNRTGKFVGYVQVFHDLGNYYVIRARLLFWLLVVELFGTSLAYLIILITTRRFLKPLHNLHEVMRNISENPNNLNLRSDISSGDEIEELSVIFDNMLDKLETHTKLQSRFISDVSHELRTPVAIIKGHIGLLQRWGKDDSDILEESLTATAHEADRMAIMINDMLDMIRVQGSFEGHQNDMTVLEDSIETVVGNFRVLREDFIFTWQSENPKTIARIYKNHFEQALMILIDNAVK…
SAMEA1026973	rocA	SAMEA1026973rocA	pseudogene {fameshift (1228Adel)}	fameshift (1228Adel)	fameshift	1228Adel		422	416	6	MLEDFLQFLGFIFLDIIEIMLTLKLFSFVSAIPLRLKNIFYLSLSMVLFQVVFWAFFPDHFILDVVMLAQFLFFALIALYYGKSIKAKFLMFYAFFPLVSISLVKRFIVFFVMPLFGMPYSVVKHNTLLIYSITCFSIFLIYRCIQVFHFDFSTWRQYFQSHRASKLLVFTNSSMALYYLCVQGIDVMSPSLSGLATTTARSNIVLFYFILFLTLLIHLERYVKQNSIEAIVQQKEYRELINYSQHFGLLYQDIQELRQLLTTVSSRLKIGIEQNDISIVRLTYEGILNAEKNNAKDDRLDLTCLDKLQVEAIRHIVLAKLIEAKNKKLKVEVSIPNCIATFFLEVVDFTKLLSFLLDNAIEMSLETKQPCLSIAFLDQNHKLVIVIQSSTKQGQNDSQ…	GMSRPF	IVMTISQLARRFMMAF	PS		K	LSLTX
SAMEA1026973	covR	SAMEA1026973covR	intact	intact	intact	-		228	228	0	MTKKILIIEDEKNLARFVSLELQHEGYEVIVEVNGREGLETALEKEFDLILLDLMLPEMDGFEVTRRLQTEKTTYIMMMTARDSIMDVVAGLDRGADDYIVKPFAIEELLARIRAIFRRQDIESEKKVPSQGIYRDLVLNPQNRSVNRGDDEISLTKREYDLLNILMTNMNRVMTREELLSNVWKYDEAVETNVVDVYIRYLRGKIDIPGKESYIQTVRGMGYVIREK
SAMEA1026973	covS	SAMEA1026973covS	intact	intact	intact	-		500	500	0	MENQKQKQKKYKNSLPKRLSNIFFVLFFCIFSAFTLIAYSSTNYFLLKKEKQSVFQAVNIVRVRLSEVDSNFTLENLAEVLYKNDKTHLRIDDRKGSRVIRSERDITNTLDANQDIYVYNIDKQMIFTTDNEESSPGLHGPIGRVYHDHIEDQYRGFSMTQKVYSNRTGKFVGYVQVFHDLGNYYVIRARLLFWLLVVELFGTSLAYLIILITTRRFLKPLHNLHEVMRNISENPNNLNLRSDISSGDEIEGLSVIFDNMLDKLETHTKLQSRFISDVSHELRTPVAIIKGHIGLLQRWGKDDSDILEESLTATAHEADRMAIMINDMLDMIRVQGSFEGHQNDMTVLEDSIETVVGNFRVLREDFIFTWQSENPKTIARIYKNHFEQALMILIDNAVK…
SAMEA1026974	rocA	SAMEA1026974rocA	pseudogene {fameshift (1228Adel)}	fameshift (1228Adel)	fameshift	1228Adel		422	416	6	MLEDFLQFLGFIFLDIIEIMLTLKLFSFVSAIPLRLKNIFYLSLSMVLFQVVFWAFFPDHFILDVVMLAQFLFFALIALYYGKSIKAKFLMFYAFFPLVSISLVKRFIVFFVMPLFGMPYSVVKHNTLLIYSITCFSIFLIYRCIQVFHFDFSTWRQYFQSHRASKLLVFTNSSMALYYLCVQGIDVMSPSLSGLATTTARSNIVLFYFILFLTLLIHLERYVKQNSIEAIVQQKEYRELINYSQHFGLLYQDIQELRQLLTTVSSRLKIGIEQNDISIVRLTYEGILNAEKNNAKDDRLDLTCLDKLQVEAIRHIVLAKLIEAKNKKLKVEVSIPNCIATFFLEVVDFTKLLSFLLDNAIEMSLETKQPCLSIAFLDQNHKLVIVIQSSTKQGQNDSQ…	GMSRPF	IVMTISQLARRFMMAF	PS		K	LSLTX
SAMEA1026974	covR	SAMEA1026974covR	intact	intact	intact	-		228	228	0	MTKKILIIEDEKNLARFVSLELQHEGYEVIVEVNGREGLETALEKEFDLILLDLMLPEMDGFEVTRRLQTEKTTYIMMMTARDSIMDVVAGLDRGADDYIVKPFAIEELLARIRAIFRRQDIESEKKVPSQGIYRDLVLNPQNRSVNRGDDEISLTKREYDLLNILMTNMNRVMTREELLSNVWKYDEAVETNVVDVYIRYLRGKIDIPGKESYIQTVRGMGYVIREK
SAMEA1026974	covS	SAMEA1026974covS	intact	intact	intact	-		500	500	0	MENQKQKQKKYKNSLPKRLSNIFFVLFFCIFSAFTLIAYSSTNYFLLKKEKQSVFQAVNIVRVRLSEVDSNFTLENLAEVLYKNDKTHLRIDDRKGSRVIRSERDITNTLDANQDIYVYNIDKQMIFTTDNEESSPGLHGPIGRVYHDHIEDQYRGFSMTQKVYSNRTGKFVGYVQVFHDLGNYYVIRARLLFWLLVVELFGTSLAYLIILITTRRFLKPLHNLHEVMRNISENPNNLNLRSDISSGDEIEELSVIFDNMLDKLETHTKLQSRFISDVSHELRTPVAIIKGHIGLLQRWGKDDSDILEESLTATAHEADRMAIMINDMLDMIRVQGSFEGHQNDMTVLEDSIETVVGNFRVLREDFIFTWQSENPKTIARIYKNHFEQALMILIDNAVK…
SAMEA1026975	rocA	SAMEA1026975rocA	pseudogene {fameshift (1228Adel)}	fameshift (1228Adel)	fameshift	1228Adel		422	416	6	MLEDFLQFLGFIFLDIIEIMLTLKLFSFVSAIPLRLKNIFYLSLSMVLFQVVFWAFFPDHFILDVVMLAQFLFFALIALYYGKSIKAKFLMFYAFFPLVSISLVKRFIVFFVMPLFGMPYSVVKHNTLLIYSITCFSIFLIYRCIQVFHFDFSTWRQYFQSHRASKLLVFTNSSMALYYLCVQGIDVMSPSLSGLATTTARSNIVLFYFILFLTLLIHLERYVKQNSIEAIVQQKEYRELINYSQHFGLLYQDIQELRQLLTTVSSRLKIGIEQNDISIVRLTYEGILNAEKNNAKDDRLDLTCLDKLQVEAIRHIVLAKLIEAKNKKLKVEVSIPNCIATFFLEVVDFTKLLSFLLDNAIEMSLETKQPCLSIAFLDQNHKLVIVIQSSTKQGQNDSQ…	GMSRPF	IVMTISQLARRFMMAF	PS		K	LSLTX
SAMEA1026975	covR	SAMEA1026975covR	intact	intact	intact	-		228	228	0	MTKKILIIEDEKNLARFVSLELQHEGYEVIVEVNGREGLETALEKEFDLILLDLMLPEMDGFEVTRRLQTEKTTYIMMMTARDSIMDVVAGLDRGADDYIVKPFAIEELLARIRAIFRRQDIESEKKVPSQGIYRDLVLNPQNRSVNRGDDEISLTKREYDLLNILMTNMNRVMTREELLSNVWKYDEAVETNVVDVYIRYLRGKIDIPGKESYIQTVRGMGYVIREK
SAMEA1026975	covS	SAMEA1026975covS	intact	intact	intact	-		500	500	0	MENQKQKQKKYKNSLPKRLSNIFFVLFFCIFSAFTLIAYSSTNYFLLKKEKQSVFQAVNIVRVRLSEVDSNFTLENLAEVLYKNDKTHLRIDDRKGSRVIRSERDITNTLDANQDIYVYNIDKQMIFTTDNEESSPGLHGPIGRVYHDHIEDQYRGFSMTQKVYSNRTGKFVGYVQVFHDLGNYYVIRARLLFWLLVVELFGTSLAYLIILITTRRFLKPLHNLHEVMRNISENPNNLNLRSDISSGDEIEGLSVIFDNMLDKLETHTKLQSRFISDVSHELRTPVAIIKGHIGLLQRWGKDDSDILEESLTATAHEADRMAIMINDMLDMIRVQGSFEGHQNDMTVLEDSIETVVGNFRVLREDFIFTWQSENPKTIARIYKNHFEQALMILIDNAVK…
SAMEA1026976	rocA	SAMEA1026976rocA	pseudogene {fameshift (1228Adel)}	fameshift (1228Adel)	fameshift	1228Adel		422	416	6	MLEDFLQFLGFIFLDIIEIMLTLKLFSFVSAIPLRLKNIFYLSLSMVLFQVVFWAFFPDHFILDVVMLAQFLFFALIALYYGKSIKAKFLMFYAFFPLVSISLVKRFIVFFVMPLFGMPYSVVKHNTLLIYSITCFSIFLIYRCIQVFHFDFSTWRQYFQSHRASKLLVFTNSSMALYYLCVQGIDVMSPSLSGLATTTARSNIVLFYFILFLTLLIHLERYVKQNSIEAIVQQKEYRELINYSQHFGLLYQDIQELRQLLTTVSSRLKIGIEQNDISIVRLTYEGILNAEKNNAKDDRLDLTCLDKLQVEAIRHIVLAKLIEAKNKKLKVEVSIPNCIATFFLEVVDFTKLLSFLLDNAIEMSLETKQPCLSIAFLDQNHKLVIVIQSSTKQGQNDSQ…	GMSRPF	IVMTISQLARRFMMAF	PS		K	LSLTX
SAMEA1026976	covR	SAMEA1026976covR	intact	intact	intact	-		228	228	0	MTKKILIIEDEKNLARFVSLELQHEGYEVIVEVNGREGLETALEKEFDLILLDLMLPEMDGFEVTRRLQTEKTTYIMMMTARDSIMDVVAGLDRGADDYIVKPFAIEELLARIRAIFRRQDIESEKKVPSQGIYRDLVLNPQNRSVNRGDDEISLTKREYDLLNILMTNMNRVMTREELLSNVWKYDEAVETNVVDVYIRYLRGKIDIPGKESYIQTVRGMGYVIREK
SAMEA1026976	covS	SAMEA1026976covS	intact	intact	intact	-		500	500	0	MENQKQKQKKYKNSLPKRLSNIFFVLFFCIFSAFTLIAYSSTNYFLLKKEKQSVFQAVNIVRVRLSEVDSNFTLENLAEVLYKNDKTHLRIDDRKGSRVIRSERDITNTLDANQDIYVYNIDKQMIFTTDNEESSPGLHGPIGRVYHDHIEDQYRGFSMTQKVYSNRTGKFVGYVQVFHDLGNYYVIRARLLFWLLVVELFGTSLAYLIILITTRRFLKPLHNLHEVMRNISENPNNLNLRSDISSGDEIEELSVIFDNMLDKLETHTKLQSRFISDVSHELRTPVAIIKGHIGLLQRWGKDDSDILEESLTATAHEADRMAIMINDMLDMIRVQGSFEGHQNDMTVLEDSIETVVGNFRVLREDFIFTWQSENPKTIARIYKNHFEQALMILIDNAVK…
SAMEA1026977	rocA	SAMEA1026977rocA	pseudogene {fameshift (1228Adel)}	fameshift (1228Adel)	fameshift	1228Adel		422	416	6	MLEDFLQFLGFIFLDIIEIMLTLKLFSFVSAIPLRLKNIFYLSLSMVLFQVVFWAFFPDHFILDVVMLAQFLFFALIALYYGKSIKAKFLMFYAFFPLVSISLVKRFIVFFVMPLFGMPYSVVKHNTLLIYSITCFSIFLIYRCIQVFHFDFSTWRQYFQSHRASKLLVFTNSSMALYYLCVQGIDVMSPSLSGLATTTARSNIVLFYFILFLTLLIHLERYVKQNSIEAIVQQKEYRELINYSQHFGLLYQDIQELRQLLTTVSSRLKIGIEQNDISIVRLTYEGILNAEKNNAKDDRLDLTCLDKLQVEAIRHIVLAKLIEAKNKKLKVEVSIPNCIATFFLEVVDFTKLLSFLLDNAIEMSLETKQPCLSIAFLDQNHKLVIVIQSSTKQGQNDSQ…	GMSRPF	IVMTISQLARRFMMAF	PS		K	LSLTX
SAMEA1026977	covR	SAMEA1026977covR	intact	intact	intact	-		228	228	0	MTKKILIIEDEKNLARFVSLELQHEGYEVIVEVNGREGLETALEKEFDLILLDLMLPEMDGFEVTRRLQTEKTTYIMMMTARDSIMDVVAGLDRGADDYIVKPFAIEELLARIRAIFRRQDIESEKKVPSQGIYRDLVLNPQNRSVNRGDDEISLTKREYDLLNILMTNMNRVMTREELLSNVWKYDEAVETNVVDVYIRYLRGKIDIPGKESYIQTVRGMGYVIREK
SAMEA1026977	covS	SAMEA1026977covS	intact	intact	intact	-		500	500	0	MENQKQKQKKYKNSLPKRLSNIFFVLFFCIFSAFTLIAYSSTNYFLLKKEKQSVFQAVNIVRVRLSEVDSNFTLENLAEVLYKNDKTHLRIDDRKGSRVIRSERDITNTLDANQDIYVYNIDKQMIFTTDNEESSPGLHGPIGRVYHDHIEDQYRGFSMTQKVYSNRTGKFVGYVQVFHDLGNYYVIRARLLFWLLVVELFGTSLAYLIILITMRRFLKPLHNLHEVMRNISENPNNLNLRSDISSGDEIEELSVIFDNMLDKLETHTKLQSRFISDVSHELRTPVAIIKGHIGLLQRWGKDDSDILEESLTATAHEADRMAIMINDMLDMIRVQGSFEGHQNDMTVLEDSIETVVGNFRVLREDFIFTWQSENPKTIARIYKNHFEQALMILIDNAVK…
SAMEA1026978	covS	SAMEA1026978covS	pseudogene {fameshift (1086_1087insT)}	fameshift (1086_1087insT)	fameshift	1086_1087insT		381	362	19	MENQKQKQKKYKNSLPKRLSNIFFVLFFCIFSAFTLIAYSSTNYFLLKKEKQSVFQAVNIVRVRLSEVDSNFTLENLAEVLYKNDKTHLRIDDRKGSRVIRSERDITNTLDANQDIYVYNIDKQMIFTTDNEESSPGLHGPIGRVYHDHIEDQYRGFSMTQKVYSNRTGKFVGYVQVFHDLGNYYVIRARLLFWLLVVELFGTSLAYLIILITTRRFLKPLHNLHEVMRNISENPNNLNLRSDISSGDEIEELSVIFDNMLDKLETHTKLQSRFISDVSHELRTPVAIIKGHIGLLQRWGKDDSDILEESLTATAHEADRMAIMINDMLDMIRVQGSFEGHQNDMTVLEDSIETVVGNFRVL	RRFYLYMAVRKSKNDSPYL	KSF	AGFDDSY	QCCEVFP	RKENRD	PFSDWQTRSYC	SSR	RRRNF	RRY	TYL	TLL	NG	IT	SNKYPGWIRDWLVYSQANCRWVSFTDEG	K	IK	RFSVYLTYSFGPV	RELX
SAMEA1026978	rocA	SAMEA1026978rocA	pseudogene {fameshift (1228Adel)}	fameshift (1228Adel)	fameshift	1228Adel		422	416	6	MLEDFLQFLGFIFLDIIEIMLTLKLFSFVSAIPLRLKNIFYLSLSMVLFQVVFWAFFPDHFILDVVMLAQFLFFALIALYYGKSIKAKFLMFYAFFPLVSISLVKRFIVFFVMPLFGMPYSVVKHNTLLIYSITCFSIFLIYRCIQVFHFDFSTWRQYFQSHRASKLLVFTNSSMALYYLCVQGIDVMSPSLSGLATTTARSNIVLFYFILFLTLLIHLERYVKQNSIEAIVQQKEYRELINYSQHFGLLYQDIQELRQLLTTVSSRLKIGIEQNDISIVRLTYEGILNAEKNNAKDDRLDLTCLDKLQVEAIRHIVLAKLIEAKNKKLKVEVSIPNCIATFFLEVVDFTKLLSFLLDNAIEMSLETKQPCLSIAFLDQNHKLVIVIQSSTKQGQNDSQ…	GMSRPF	IVMTISQLARRFMMAF	PS		K	LSLTX
SAMEA1026978	covR	SAMEA1026978covR	intact	intact	intact	-		228	228	0	MTKKILIIEDEKNLARFVSLELQHEGYEVIVEVNGREGLETALEKEFDLILLDLMLPEMDGFEVTRRLQTEKTTYIMMMTARDSIMDVVAGLDRGADDYIVKPFAIEELLARIRAIFRRQDIESEKKVPSQGIYRDLVLNPQNRSVNRGDDEISLTKREYDLLNILMTNMNRVMTREELLSNVWKYDEAVETNVVDVYIRYLRGKIDIPGKESYIQTVRGMGYVIREK
SAMEA1026979	rocA	SAMEA1026979rocA	pseudogene {fameshift (1228Adel)}	fameshift (1228Adel)	fameshift	1228Adel		422	416	6	MLEDFLQFLGFIFLDIIEIMLTLKLFSFVSAIPLRLKNIFYLSLSMVLFQVVFWAFFPDHFILDVVMLAQFLFFALIALYYGKSIKAKFLMFYAFFPLVSISLVKRFIVFFVMPLFGMPYSVVKHNTLLIYSITCFSIFLIYRCIQVFHFDFSTWRQYFQSHRASKLLVFTNSSMALYYLCVQGIDVMSPSLSGLATTTARSNIVLFYFILFLTLLIHLERYVKQNSIEAIVQQKEYRELINYSQHFGLLYQDIQELRQLLTTVSSRLKIGIEQNDISIVRLTYEGILNAEKNNAKDDRLDLTCLDKLQVEAIRHIVLAKLIEAKNKKLKVEVSIPNCIATFFLEVVDFTKLLSFLLDNAIEMSLETKQPCLSIAFLDQNHKLVIVIQSSTKQGQNDSQ…	GMSRPF	IVMTISQLARRFMMAF	PS		K	LSLTX
SAMEA1026979	covR	SAMEA1026979covR	intact	intact	intact	-		228	228	0	MTKKILIIEDEKNLARFVSLELQHEGYEVIVEVNGREGLETALEKEFDLILLDLMLPEMDGFEVTRRLQTEKTTYIMMMTARDSIMDVVAGLDRGADDYIVKPFAIEELLARIRAIFRRQDIESEKKVPSQGIYRDLVLNPQNRSVNRGDDEISLTKREYDLLNILMTNMNRVMTREELLSNVWKYDEAVETNVVDVYIRYLRGKIDIPGKESYIQTVRGMGYVIREK
SAMEA1026979	covS	SAMEA1026979covS	intact	intact	intact	-		500	500	0	MENQKQKQKKYKNSLPKRLSNIFFVLFFCIFSAFTLIAYSSTNYFLLKKEKQSVFQAVNIVRVRLSEVDSNFTLENLAEVLYKNDKTHLRIDDRKGSRVIRSERDITNTLDANQDIYVYNIDKQMIFTTDNEESSPGLHGPIGRVYHDHIEDQYRGFSMTQKVYSNRTGKFVGYVQVFHDLGNYYVIRARLLFWLLVVELFGTSLAYLIILITTRRFLKPLHNLHEVMRNISENPNNLNLRSDISSGDEIEGLSVIFDNMLDKLETHTKLQSRFISDVSHELRTPVAIIKGHIGLLQRWGKDDSDILEESLTATAHEADRMAIMINDMLDMIRVQGSFEGHQNDMTVLEDSIETVVGNFRVLREDFIFTWQSENPKTIARIYKNHFEQALMILIDNAVK…
SAMEA1026981	covS	SAMEA1026981covS	pseudogene {fameshift (88_89insTTTTCTCTGCA)}	fameshift (88_89insTTTTCTCTGCA)	fameshift	88_89insTTTTCTCTGCA		49	39	10	MENQKQKQKKYKNSLPKRLSNIFFVLFFCIFSAFSLPLH	LPIVQQTISY	RKKSSQSFKL	ILLEFVFLRWTLILH	RT	QKFCTKTIKHI	ELMTERAVESLGVSAISQIL	MRIKIFMSITLINR	FLPQITKNHLLACMVLSVGCITTISKISIVGFP	HKRYILIGLENLWAMFKSFMI	AIIMSLEQDCCFGY	LLSYLAQA	PI	SS	LLRGAF	SLYTIYMK	CVISLKILII	TCAQIFRQEMKSKNCLLSLTIC	TNWRHILSCNHVLLVMSAMNYEHRLRLLKGILVSYNVGVKMTVIFLKKA	QQQRMRLTVWQS	LMIC	T	FAYKAHLRDIKMI	QFWKILLKLLLVILEF	EKILSLHGSQKIQKR	PVFIKIILSRL		FLLTML	SIPVKKRKSRLTFQ	LANKKLLLEFKIKAKEFLKKILNISLNAFIERINHVIEQVPRLD	GLACLFSSKL	MGIIYR	RLKVN	MKVQCLSYIFLWPSLKRVX
SAMEA1026981	rocA	SAMEA1026981rocA	pseudogene {fameshift (1228Adel)}	fameshift (1228Adel)	fameshift	1228Adel		422	416	6	MLEDFLQFLGFIFLDIIEIMLTLKLFSFVSAIPLRLKNIFYLSLSMVLFQVVFWAFFPDHFILDVVMLAQFLFFALIALYYGKSIKAKFLMFYAFFPLVSISLVKRFIVFFVMPLFGMPYSVVKHNTLLIYSITCFSIFLIYRCIQVFHFDFSTWRQYFQSHRASKLLVFTNSSMALYYLCVQGIDVMSPSLSGLATTTARSNIVLFYFILFLTLLIHLERYVKQNSIEAIVQQKEYRELINYSQHFGLLYQDIQELRQLLTTVSSRLKIGIEQNDISIVRLTYEGILNAEKNNAKDDRLDLTCLDKLQVEAIRHIVLAKLIEAKNKKLKVEVSIPNCIATFFLEVVDFTKLLSFLLDNAIEMSLETKQPCLSIAFLDQNHKLVIVIQSSTKQGQNDSQ…	GMSRPF	IVMTISQLARRFMMAF	PS		K	LSLTX
SAMEA1026981	covR	SAMEA1026981covR	intact	intact	intact	-		228	228	0	MTKKILIIEDEKNLARFVSLELQHEGYEVIVEVNGREGLETALEKEFDLILLDLMLPEMDGFEVTRRLQTEKTTYIMMMTARDSIMDVVAGLDRGADDYIVKPFAIEELLARIRAIFRRQDIESEKKVPSQGIYRDLVLNPQNRSVNRGDDEISLTKREYDLLNILMTNMNRVMTREELLSNVWKYDEAVETNVVDVYIRYLRGKIDIPGKESYIQTVRGMGYVIREK
SAMEA1026982	rocA	SAMEA1026982rocA	pseudogene {fameshift (1228Adel)}	fameshift (1228Adel)	fameshift	1228Adel		422	416	6	MLEDFLQFLGFIFLDIIEIMLTLKLFSFVSAIPLRLKNIFYLSLSMVLFQVVFWAFFPDHFILDVVMLAQFLFFALIALYYGKSIKAKFLMFYAFFPLVSISLVKRFIVFFVMPLFGMPYSVVKHNTLLIYSITCFSIFLIYRCIQVFHFDFSTWRQYFQSHRASKLLVFTNSSMALYYLCVQGIDVMSPSLSGLATTTARSNIVLFYFILFLTLLIHLERYVKQNSIEAIVQQKEYRELINYSQHFGLLYQDIQELRQLLTTVSSRLKIGIEQNDISIVRLTYEGILNAEKNNAKDDRLDLTCLDKLQVEAIRHIVLAKLIEAKNKKLKVEVSIPNCIATFFLEVVDFTKLLSFLLDNAIEMSLETKQPCLSIAFLDQNHKLVIVIQSSTKQGQNDSQ…	GMSRPF	IVMTISQLARRFMMAF	PS		K	LSLTX
SAMEA1026982	covR	SAMEA1026982covR	intact	intact	intact	-		228	228	0	MTKKILIIEDEKNLARFVSLELQHEGYEVIVEVNGREGLETALEKEFDLILLDLMLPEMDGFEVTRRLQTEKTTYIMMMTARDSIMDVVAGLDRGADDYIVKPFAIEELLARIRAIFRRQDIESEKKVPSQGIYRDLVLNPQNRSVNRGDDEISLTKREYDLLNILMTNMNRVMTREELLSNVWKYDEAVETNVVDVYIRYLRGKIDIPGKESYIQTVRGMGYVIREK
SAMEA1026982	covS	SAMEA1026982covS	intact	intact	intact	-		500	500	0	MENQKQKQKKYKNSLPKRLSNIFFVLFFCIFSAFTLIAYSSTNYFLLKKEKQSVFQAVNIVRVRLSEVDSNFTLENLAEVLYKNDKTHLRIDDRKGSRVIRSERDITNTLDANQDIYVYNIDKQMIFTTDNEESSPGLHGPIGRVYHDHIEDQYRGFSMTQKVYSNRTGKFVGYVQVFHDLGNYYVIRARLLFWLLVVELFGTSLAYLIILITTRRFLKPLHNLHEVMRNISENPNNLNLRSDISSGDEIEELSVIFDNMLDKLETHTKLQSRFISDVSHELRTPVAIIKGHIGLLQRWGKDDSDILEESLTATAHEADRMAIMINDMLDMIRVQGSFEGHQNDMTVLEDSIETVVGNFRVLREDFIFTWQSENPKTIARIYKNYFEQALMILIDNAVK…
SAMEA1026983	rocA	SAMEA1026983rocA	pseudogene {fameshift (1228Adel)}	fameshift (1228Adel)	fameshift	1228Adel		422	416	6	MLEDFLQFLGFIFLDIIEIMLTLKLFSFVSAIPLRLKNIFYLSLSMVLFQVVFWAFFPDHFILDVVMLAQFLFFALIALYYGKSIKAKFLMFYAFFPLVSISLVKRFIVFFVMPLFGMPYSVVKHNTLLIYSITCFSIFLIYRCIQVFHFDFSTWRQYFQSHRASKLLVFTNSSMALYYLCVQGIDVMSPSLSGLATTTARSNIVLFYFILFLTLLIHLERYVKQNSIEAIVQQKEYRELINYSQHFGLLYQDIQELRQLLTTVSSRLKIGIEQNDISIVRLTYEGILNAEKNNAKDDRLDLTCLDKLQVEAIRHIVLAKLIEAKNKKLKVEVSIPNCIATFFLEVVDFTKLLSFLLDNAIEMSLETKQPCLSIAFLDQNHKLVIVIQSSTKQGQNDSQ…	GMSRPF	IVMTISQLARRFMMAF	PS		K	LSLTX
SAMEA1026983	covR	SAMEA1026983covR	intact	intact	intact	-		228	228	0	MTKKILIIEDEKNLARFVSLELQHEGYEVIVEVNGREGLETALEKEFDLILLDLMLPEMDGFEVTRRLQTEKTTYIMMMTARDSIMDVVAGLDRGADDYIVKPFAIEELLARIRAIFRRQDIESEKKVPSQGIYRDLVLNPQNRSVNRGDDEISLTKREYDLLNILMTNMNRVMTREELLSNVWKYDEAVETNVVDVYIRYLRGKIDIPGKESYIQTVRGMGYVIREK
SAMEA1026983	covS	SAMEA1026983covS	intact	intact	intact	-		500	500	0	MENQKQKQKKYKNSLPKRLSNIFFVLFFCIFSAFTLIAYSSTNYFLLKKEKQSVFQAVNIVRVRLSEVDSNFTLENLAEVLYKNDKTHLRIDDRKGSRVIRSERDITNTLDANQDIYVYNIDKQMIFTTDNEESSPGLHGPIGRVYHDHIEDQYRGFSMTQKVYSNRTGKFVGYVQVFHDLGNYYVIRARLLFWLLVVELFGTSLAYLIILITTRRFLKPLHNLHEVMRNISENPNNLNLRSDISSGDEIEELSVIFDNMLDKLETHTKLQSRFISDVSHELRTPVAIIKGHIGLLQRWGKDDSDILEESLTATAHEADRMAIMINDMLDMIRVQGSFEGHQNDMTVLEDSIETVVGNFRVLREDFIFTWQSENPKTIARIYKNHFEQALMILIDNAVK…
SAMEA1026984	covS	SAMEA1026984covS	pseudogene {fameshift (1215GAAAAdel)}	fameshift (1215GAAAAdel)	fameshift	1215GAAAAdel		418	407	11	MENQKQKQKKYKNSLPKRLSNIFFVLFFCIFSAFTLIAYSSTNYFLLKKEKQSVFQAVNIVRVRLSEVDSNFTLENLAEVLYKNDKTHLRIDDRKGSRVIRSERDITNTLDANQDIYVYNIDKQMIFTTDNEESSPGLHGPIGRVYHDHIEDQYRGFSMTQKVYSNRTGKFVGYVQVFHDLGNYYVIRARLLFWLLVVELFGTSLAYLIILITTRRFLKPLHNLHEVMRNISENPNNLNLRSDISSGDEIEELSVIFDNMLDKLETHTKLQSRFISDVSHELRTPVAIIKGHIGLLQRWGKDDSDILEESLTATAHEADRMAIMINDMLDMIRVQGSFEGHQNDMTVLEDSIETVVGNFRVLREDFIFTWQSENPKTIARIYKNHFEQALMILIDNAVK…	PFSDWQTRSYC	SSR	RRRNF	RRY	TYL	TLL	NG	IT	SNKYPGWIRDWLVYSQANCRWVSFTDEIK	RFSVYLTYSFGPV	RELX
SAMEA1026984	rocA	SAMEA1026984rocA	pseudogene {fameshift (1228Adel)}	fameshift (1228Adel)	fameshift	1228Adel		422	416	6	MLEDFLQFLGFIFLDIIEIMLTLKLFSFVSAIPLRLKNIFYLSLSMVLFQVVFWAFFPDHFILDVVMLAQFLFFALIALYYGKSIKAKFLMFYAFFPLVSISLVKRFIVFFVMPLFGMPYSVVKHNTLLIYSITCFSIFLIYRCIQVFHFDFSTWRQYFQSHRASKLLVFTNSSMALYYLCVQGIDVMSPSLSGLATTTARSNIVLFYFILFLTLLIHLERYVKQNSIEAIVQQKEYRELINYSQHFGLLYQDIQELRQLLTTVSSRLKIGIEQNDISIVRLTYEGILNAEKNNAKDDRLDLTCLDKLQVEAIRHIVLAKLIEAKNKKLKVEVSIPNCIATFFLEVVDFTKLLSFLLDNAIEMSLETKQPCLSIAFLDQNHKLVIVIQSSTKQGQNDSQ…	GMSRPF	IVMTISQLARRFMMAF	PS		K	LSLTX
SAMEA1026984	covR	SAMEA1026984covR	intact	intact	intact	-		228	228	0	MTKKILIIEDEKNLARFVSLELQHEGYEVIVEVNGREGLETALEKEFDLILLDLMLPEMDGFEVTRRLQTEKTTYIMMMTARDSIMDVVAGLDRGADDYIVKPFAIEELLARIRAIFRRQDIESEKKVPSQGIYRDLVLNPQNRSVNRGDDEISLTKREYDLLNILMTNMNRVMTREELLSNVWKYDEAVETNVVDVYIRYLRGKIDIPGKESYIQTVRGMGYVIREK
SAMEA1026985	rocA	SAMEA1026985rocA	pseudogene {fameshift (1228Adel)}	fameshift (1228Adel)	fameshift	1228Adel		422	416	6	MLEDFLQFLGFIFLDIIEIMLTLKLFSFVSAIPLRLKNIFYLSLSMVLFQVVFWAFFPDHFILDVVMLAQFLFFALIALYYGKSIKAKFLMFYAFFPLVSISLVKRFIVFFVMPLFGMPYSVVKHNTLLIYSITCFSIFLIYRCIQVFHFDFSTWRQYFQSHRASKLLVFTNSSMALYYLCVQGIDVMSPSLSGLATTTARSNIVLFYFILFLTLLIHLERYVKQNSIEAIVQQKEYRELINYSQHFGLLYQDIQELRQLLTTVSSRLKIGIEQNDISIVRLTYEGILNAEKNNAKDDRLDLTCLDKLQVEAIRHIVLAKLIEAKNKKLKVEVSIPNCIATFFLEVVDFTKLLSFLLDNAIEMSLETKQPCLSIAFLDQNHKLVIVIQSSTKQGQNDSQ…	GMSRPF	IVMTISQLARRFMMAF	PS		K	LSLTX
SAMEA1026985	covR	SAMEA1026985covR	intact	intact	intact	-		228	228	0	MTKKILIIEDEKNLARFVSLELQHEGYEVIVEVNGREGLETALEKEFDLILLDLMLPEMDGFEVTRRLQTEKTTYIMMMTARDSIMDVVAGLDRGADDYIVKPFAIEELLARIRAIFRRQDIESEKKVPSQGIYRDLVLNPQNRSVNRGDDEISLTKREYDLLNILMTNMNRVMTREELLSNVWKYDEAVETNVVDVYIRYLRGKIDIPGKESYIQTVRGMGYVIREK
SAMEA1026985	covS	SAMEA1026985covS	intact	intact	intact	-		500	500	0	MENQKQKQKKYKNSLPKRLSNIFFVLFFCIFSAFTLIAYSSTNYFLLKKEKQSVFQAVNIVRVRLSEVDSNFTLENLAEVLYKNDKTHLRIDDRKGSRVIRSERDITNTLDANQDIYVYNIDKQMIFTTDNEESSPGLHGPIGRVYHDHIEDQYRGFSMTQKVYSNRTGKFVGYVQVFHDLGNYYVIRARLLFWLLVVELFGTSLAYLIILITTRRFLKPLHNLHEVMRNISENPNNLNLRSDISSGDEIEELSVIFDNMLDKLETHTKLQSRFISDVSHELRTPVAIIKGHIGLLQRWGKDDSDILEESLTATAHEADRMAIMINDMLDMIRVQGSFEGHQNDMTVLEDSIETVVGNFRVLREDFIFTWQSENPKTIARIYKNHFEQALMILIDNAVK…
SAMEA1026986	rocA	SAMEA1026986rocA	pseudogene {fameshift (1228Adel)}	fameshift (1228Adel)	fameshift	1228Adel		422	416	6	MLEDFLQFLGFIFLDIIEIMLTLKLFSFVSAIPLRLKNIFYLSLSMVLFQVVFWAFFPDHFILDVVMLAQFLFFALIALYYGKSIKAKFLMFYAFFPLVSISLVKRFIVFFVMPLFGMPYSVVKHNTLLIYSITCFSIFLIYRCIQVFHFDFSTWRQYFQSHRASKLLVFTNSSMALYYLCVQGIDVMSPSLSGLATTTARSNIVLFYFILFLTLLIHLERYVKQNSIEAIVQQKEYRELINYSQHFGLLYQDIQELRQLLTTVSSRLKIGIEQNDISIVRLTYEGILNAEKNNAKDDRLDLTCLDKLQVEAIRHIVLAKLIEAKNKKLKVEVSIPNCIATFFLEVVDFTKLLSFLLDNAIEMSLETKQPCLSIAFLDQNHKLVIVIQSSTKQGQNDSQ…	GMSRPF	IVMTISQLARRFMMAF	PS		K	LSLTX
SAMEA1026986	covR	SAMEA1026986covR	intact	intact	intact	-		228	228	0	MTKKILIIEDEKNLARFVSLELQHEGYEVIVEVNGREGLETALEKEFDLILLDLMLPEMDGFEVTRRLQTEKTTYIMMMTARDSIMDVVAGLDRGADDYIVKPFAIEELLARIRAIFRRQDIESEKKVPSQGIYRDLVLNPQNRSVNRGDDEISLTKREYDLLNILMTNMNRVMTREELLSNVWKYDEAVETNVVDVYIRYLRGKIDIPGKESYIQTVRGMGYVIREK
SAMEA1026986	covS	SAMEA1026986covS	intact	intact	intact	-		500	500	0	MENQKQKQKKYKNSLPKRLSNIFFVLFFCIFSAFTLIAYSSTNYFLLKKEKQSVFQAVNIVRVRLSEVDSNFTLENLAEVLYKNDKTHLRIDDRKGSRVIRSERDITNTLDANQDIYVYNIDKQMIFTTDNEESSPGLHGPIGRVYHDHIEDQYRGFSMTQKVYSNRTGKFVGYVQVFHDLGNYYVIRARLLFWLLVVELFGTSLAYLIILITTRRFLKPLHNLHEVMRNISENPNNLNLRSDISSGDEIEGLSVIFDNMLDKLETHTKLQSRFISDVSHELRTPVAIIKGHIGLLQRWGKDDSDILEESLTATAHEADRMAIMINDMLDMIRVQGSFEGHQNDMTVLEDSIETVVGNFRVLREDFIFTWQSENPKTIARIYKNHFEQALMILIDNAVK…
SAMEA1026987	rocA	SAMEA1026987rocA	pseudogene {fameshift (1228Adel)}	fameshift (1228Adel)	fameshift	1228Adel		422	416	6	MLEDFLQFLGFIFLDIIEIMLTLKLFSFVSAIPLRLKNIFYLSLSMVLFQVVFWAFFPDHFILDVVMLAQFLFFALIALYYGKSIKAKFLMFYAFFPLVSISLVKRFIVFFVMPLFGMPYSVVKHNTLLIYSITCFSIFLIYRCIQVFHFDFSTWRQYFQSHRASKLLVFTNSSMALYYLCVQGIDVMSPSLSGLATTTARSNIVLFYFILFLTLLIHLERYVKQNSIEAIVQQKEYRELINYSQHFGLLYQDIQELRQLLTTVSSRLKIGIEQNDISIVRLTYEGILNAEKNNAKDDRLDLTCLDKLQVEAIRHIVLAKLIEAKNKKLKVEVSIPNCIATFFLEVVDFTKLLSFLLDNAIEMSLETKQPCLSIAFLDQNHKLVIVIQSSTKQGQNDSQ…	GMSRPF	IVMTISQLARRFMMAF	PS		K	LSLTX
SAMEA1026987	covR	SAMEA1026987covR	intact	intact	intact	-		228	228	0	MTKKILIIEDEKNLARFVSLELQHEGYEVIVEVNGREGLETALEKEFDLILLDLMLPEMDGFEVTRRLQTEKTTYIMMMTARDSIMDVVAGLDRGADDYIVKPFAIEELLARIRAIFRRQDIESEKKVPSQGIYRDLVLNPQNRSVNRGDDEISLTKREYDLLNILMTNMNRVMTREELLSNVWKYDEAVETNVVDVYIRYLRGKIDIPGKESYIQTVRGMGYVIREK
SAMEA1026987	covS	SAMEA1026987covS	intact	intact	intact	-		500	500	0	MENQKQKQKKYKNSLPKRLSNIFFVLFFCIFSAFTLIAYSSTNYFLLKKEKQSVFQAVNIVRVRLSEVDSNFTLENLAEVLYKNDKTHLRIDDRKGSRVIRSERDITNTLDANQDIYVYNIDKQMIFTTDNEESSPGLHGPIGRVYHDHIEDQYRGFSMTQKVYSNRTGKFVGYVQVFHDLGNYYVIRARLLFWLLVVELFGTSLAYLIILITTRRFLKPLHNLHEVMRNISENPNNLNLRSDISSGDEIEELSVIFDNMLDKLETHTKLQSRFISDVSHELRTPVAIIKGHIGLLQRWGKDDSDILEESLTATAHEADRMAIMINDMLDMIRVQGSFEGHQNDMTVLEDSIETVVGNFRVLREDFIFTWQSENPKTIARIYKNHFEQALMILIDNAVK…
SAMEA1026988	rocA	SAMEA1026988rocA	pseudogene {fameshift (1228Adel)}	fameshift (1228Adel)	fameshift	1228Adel		422	416	6	MLEDFLQFLGFIFLDIIEIMLTLKLFSFVSAIPLRLKNIFYLSLSMVLFQVVFWAFFPDHFILDVVMLAQFLFFALIALYYGKSIKAKFLMFYAFFPLVSISLVKRFIVFFVMPLFGMPYSVVKHNTLLIYSITCFSIFLIYRCIQVFHFDFSTWRQYFQSHRASKLLVFTNSSMALYYLCVQGIDVMSPSLSGLATTTARSNIVLFYFILFLTLLIHLERYVKQNSIEAIVQQKEYRELINYSQHFGLLYQDIQELRQLLTTVSSRLKIGIEQNDISIVRLTYEGILNAEKNNAKDDRLDLTCLDKLQVEAIRHIVLAKLIEAKNKKLKVEVSIPNCIATFFLEVVDFTKLLSFLLDNAIEMSLETKQPCLSIAFLDQNHKLVIVIQSSTKQGQNDSQ…	GMSRPF	IVMTISQLARRFMMAF	PS		K	LSLTX
SAMEA1026988	covR	SAMEA1026988covR	intact	intact	intact	-		228	228	0	MTKKILIIEDEKNLARFVSLELQHEGYEVIVEVNGREGLETALEKEFDLILLDLMLPEMDGFEVTRRLQTEKTTYIMMMTARDSIMDVVAGLDRGADDYIVKPFAIEELLARIRAIFRRQDIESEKKVPSQGIYRDLVLNPQNRSVNRGDDEISLTKREYDLLNILMTNMNRVMTREELLSNVWKYDEAVETNVVDVYIRYLRGKIDIPGKESYIQTVRGMGYVIREK
SAMEA1026988	covS	SAMEA1026988covS	intact	intact	intact	-		500	500	0	MENQKQKQKKYKNSLPKRLSNIFFVLFFCIFSAFTLIAYSSTNYFLLKKEKQSVFQAVNIVRVRLSEVDSNFTLENLAEVLYKNDKTHLRIDDRKGSRVIRSERDITNTLDANQDIYVYNIDKQMIFTTDNEESSPGLHGPIGRVYHDHIEDQYRGFSMTQKVYSNRTGKFVGYVQVFHDLGNYYVIRARLLFWLLVVELFGTSLAYLIILITTRRFLKPLHNLHEVMRNISENPNNLNLRSDISSGDEIEELSVIFDNMLDKLETHTKLQSRFISDVSHELRTPVAIIKGHIGLLQRWGKDDSDILEESLTATAHEADRMAIMINDMLDMIRVQGSFEGHQNDMTVLEDSIETVVGNFRVLREDFIFTWQSENPKTIARIYKNHFEQALMILIDNAVK…
SAMEA1026989	rocA	SAMEA1026989rocA	pseudogene {fameshift (1228Adel)}	fameshift (1228Adel)	fameshift	1228Adel		422	416	6	MLEDFLQFLGFIFLDIIEIMLTLKLFSFVSAIPLRLKNIFYLSLSMVLFQVVFWAFFPDHFILDVVMLAQFLFFALIALYYGKSIKAKFLMFYAFFPLVSISLVKRFIVFFVMPLFGMPYSVVKHNTLLIYSITCFSIFLIYRCIQVFHFDFSTWRQYFQSHRASKLLVFTNSSMALYYLCVQGIDVMSPSLSGLATTTARSNIVLFYFILFLTLLIHLERYVKQNSIEAIVQQKEYRELINYSQHFGLLYQDIQELRQLLTTVSSRLKIGIEQNDISIVRLTYEGILNAEKNNAKDDRLDLTCLDKLQVEAIRHIVLAKLIEAKNKKLKVEVSIPNCIATFFLEVVDFTKLLSFLLDNAIEMSLETKQPCLSIAFLDQNHKLVIVIQSSTKQGQNDSQ…	GMSRPF	IVMTISQLARRFMMAF	PS		K	LSLTX
SAMEA1026989	covR	SAMEA1026989covR	intact	intact	intact	-		228	228	0	MTKKILIIEDEKNLARFVSLELQHEGYEVIVEVNGREGLETALEKEFDLILLDLMLPEMDGFEVTRRLQTEKTTYIMMMTARDSIMDVVAGLDRGADDYIVKPFAIEELLARIRAIFRRQDIESEKKVPSQGIYRDLVLNPQNRSVNRGDDEISLTKREYDLLNILMTNMNRVMTREELLSNVWKYDEAVETNVVDVYIRYLRGKIDIPGKESYIQTVRGMGYVIREK
SAMEA1026989	covS	SAMEA1026989covS	intact	intact	intact	-		500	500	0	MENQKQKQKKYKNSLPKRLSNIFFVLFFCIFSAFTLIAYSSTNYFLLKKEKQSVFQAVNIVRVRLSEVDSNFTLENLAEVLYKNDKTHLRIDDRKGSRVIRSERDITNTLDANQDIYVYNIDKQMIFTTDNEESSPGLHGPIGRVYHDHIEDQYRGFSMTQKVYSNRTGKFVGYVQVFHDLGNYYVIRARLLFWLLVVELFGTSLAYLIILITTRRFLKPLHNLHEVMRNISENPNNLNLRSDISSGDEIEGLSVIFDNMLDKLETHTKLQSRFISDVSHELRTPVAIIKGHIGLLQRWGKDDSDILEESLTATAHEADRMAIMINDMLDMIRVQGSFEGHQNDMTVLEDSIETVVGNFRVLREDFIFTWQSENPKTIARIYKNHFEQALMILIDNAVK…
SAMEA1026990	rocA	SAMEA1026990rocA	pseudogene {fameshift (1228Adel)}	fameshift (1228Adel)	fameshift	1228Adel		422	416	6	MLEDFLQFLGFIFLDIIEIMLTLKLFSFVSAIPLRLKNIFYLSLSMVLFQVVFWAFFPDHFILDVVMLAQFLFFALIALYYGKSIKAKFLMFYAFFPLVSISLVKRFIVFFVMPLFGMPYSVVKHNTLLIYSITCFSIFLIYRCIQVFHFDFSTWRQYFQSHRASKLLVFTNSSMALYYLCVQGIDVMSPSLSGLATTTARSNIVLFYFILFLTLLIHLERYVKQNSIEAIVQQKEYRELINYSQHFGLLYQDIQELRQLLTTVSSRLKIGIEQNDISIVRLTYEGILNAEKNNAKDDRLDLTCLDKLQVEAIRHIVLAKLIEAKNKKLKVEVSIPNCIATFFLEVVDFTKLLSFLLDNAIEMSLETKQPCLSIAFLDQNHKLVIVIQSSTKQGQNDSQ…	GMSRPF	IVMTISQLARRFMMAF	PS		K	LSLTX
SAMEA1026990	covR	SAMEA1026990covR	intact	intact	intact	-		228	228	0	MTKKILIIEDEKNLARFVSLELQHEGYEVIVEVNGREGLETALEKEFDLILLDLMLPEMDGFEVTRRLQTEKTTYIMMMTARDSIMDVVAGLDRGADDYIVKPFAIEELLARIRAIFRRQDIESEKKVPSQGIYRDLVLNPQNRSVNRGDDEISLTKREYDLLNILMTNMNRVMTREELLSNVWKYDEAVETNVVDVYIRYLRGKIDIPGKESYIQTVRGMGYVIREK
SAMEA1026990	covS	SAMEA1026990covS	intact	intact	intact	-		500	500	0	MENQKQKQKKYKNSLPKRLSNIFFVLFFCIFSAFTLIAYSSTNYFLLKKEKQSVFQAVNIVRVRLSEVDSNFTLENLAEVLYKNDKTHLRIDDRKGSRVIRSERDITNTLDANQDIYVYNIDKQMIFTTDNEESSPGLHGPIGRVYHDHIEDQYRGFSMTQKVYSNRTGKFVGYVQVFHDLGNYYVIRARLLFWLLVVELFGTSLAYLIILITTRRFLKPLHNLHEVMRNISENPNNLNLRSDISSGDEIEGLSVIFDNMLDKLETHTKLQSRFISDVSHELRTPVAIIKGHIGLLQRWGKDDSDILEESLTATAHEADRMAIMINDMLDMIRVQGSFEGHQNDMTVLEDSIETVVGNFRVLREDFIFTWQSENPKTIARIYKNHFEQALMILIDNAVK…
SAMEA1026991	rocA	SAMEA1026991rocA	pseudogene {fameshift (1228Adel)}	fameshift (1228Adel)	fameshift	1228Adel		422	416	6	MLEDFLQFLGFIFLDIIEIMLTLKLFSFVSAIPLRLKNIFYLSLSMVLFQVVFWAFFPDHFILDVVMLAQFLFFALIALYYGKSIKAKFLMFYAFFPLVSISLVKRFIVFFVMPLFGMPYSVVKHNTLLIYSITCFSIFLIYRCIQVFHFDFSTWRQYFQSHRASKLLVFTNSSMALYYLCVQGIDVMSPSLSGLATTTARSNIVLFYFILFLTLLIHLERYVKQNSIEAIVQQKEYRELINYSQHFGLLYQDIQELRQLLTTVSSRLKIGIEQNDISIVRLTYEGILNAEKNNAKDDRLDLTCLDKLQVEAIRHIVLAKLIEAKNKKLKVEVSIPNCIATFFLEVVDFTKLLSFLLDNAIEMSLETKQPCLSIAFLDQNHKLVIVIQSSTKQGQNDSQ…	GMSRPF	IVMTISQLARRFMMAF	PS		K	LSLTX
SAMEA1026991	covR	SAMEA1026991covR	intact	intact	intact	-		228	228	0	MTKKILIIEDEKNLARFVSLELQHEGYEVIVEVNGREGLETALEKEFDLILLDLMLPEMDGFEVTRRLQTEKTTYIMMMTARDSIMDVVAGLDRGADDYIVKPFAIEELLARIRAIFRRQDIESEKKVPSQGIYRDLVLNPQNRSVNRGDDEISLTKREYDLLNILMTNMNRVMTREELLSNVWKYDEAVETNVVDVYIRYLRGKIDIPGKESYIQTVRGMGYVIREK
SAMEA1026991	covS	SAMEA1026991covS	intact	intact	intact	-		500	500	0	MENQKQKQKKYKNSLPKRLSNIFFVLFFCIFSAFTLIAYSSTNYFLLKKEKQSVFQAVNIVRVRLSEVDSNFTLENLAEVLYKNDKTHLRIDDRKGSRVIRSERDITNTLDANQDIYVYNIDKQMIFTTDNEESSPGLHGPIGRVYHDHIEDQYRGFSMTQKVYSNRTGKFVGYVQVFHDLGNYYVIRARLLFWLLVVELFGTSLAYLIILITTRRFLKPLHNLHEVMRNISENPNNLNLRSDISSGDEIEELSVIFDNMLDKLETHTKLQSRFISDVSHELRTPVAIIKGHIGLLQRWGKDDSDILEESLTATAHEADRMAIMINDMLDMIRVQGSFEGHQNDMTVLEDSIETVVGNFRVLREDFIFTWQSENPKTIARIYKNHFEQALMILIDNAVK…
SAMEA1026992	rocA	SAMEA1026992rocA	pseudogene {fameshift (1228Adel)}	fameshift (1228Adel)	fameshift	1228Adel		422	416	6	MLEDFLQFLGFIFLDIIEIMLTLKLFSFVSAIPLRLKNIFYLSLSMVLFQVVFWAFFPDHFILDVVMLAQFLFFALIALYYGKSIKAKFLMFYAFFPLVSISLVKRFIVFFVMPLFGMPYSVVKHNTLLIYSITCFSIFLIYRCIQVFHFDFSTWRQYFQSHRASKLLVFTNSSMALYYLCVQGIDVMSPSLSGLATTTARSNIVLFYFILFLTLLIHLERYVKQNSIEAIVQQKEYRELINYSQHFGLLYQDIQELRQLLTTVSSRLKIGIEQNDISIVRLTYEGILNAEKNNAKDDRLDLTCLDKLQVEAIRHIVLAKLIEAKNKKLKVEVSIPNCIATFFLEVVDFTKLLSFLLDNAIEMSLETKQPCLSIAFLDQNHKLVIVIQSSTKQGQNDSQ…	GMSRPF	IVMTISQLARRFMMAF	PS		K	LSLTX
SAMEA1026992	covR	SAMEA1026992covR	intact	intact	intact	-		228	228	0	MTKKILIIEDEKNLARFVSLELQHEGYEVIVEVNGREGLETALEKEFDLILLDLMLPEMDGFEVTRRLQTEKTTYIMMMTARDSIMDVVAGLDRGADDYIVKPFAIEELLARIRAIFRRQDIESEKKVPSQGIYRDLVLNPQNRSVNRGDDEISLTKREYDLLNILMTNMNRVMTREELLSNVWKYDEAVETNVVDVYIRYLRGKIDIPGKESYIQTVRGMGYVIREK
SAMEA1026992	covS	SAMEA1026992covS	intact	intact	intact	-		500	500	0	MENQKQKQKKYKNSLPKRLSNIFFVLFFCIFSAFTLIAYSSTNYFLLKKEKQSVFQAVNIVRVRLSEVDSNFTLENLAEVLYKNDKTHLRIDDRKGSRVIRSERDITNTLDANQDIYVYNIDKQMIFTTDNEESSPGLHGPIGRVYHDHIEDQYRGFSMTQKVYSNRTGKFVGYVQVFHDLGNYYVIRARLLFWLLVVELFGTSLAYLIILITTRRFLKPLHNLHEVMRNISENPNNLNLRSDISSGDEIEELSVIFDNMLDKLETHTKLQSRFISDVSHELRTPVAIIKGHIGLLQRWGKDDSDILEESLTATAHEADRMAIMINDMLDMIRVQGSFEGHQNDMTVLEDSIETVVGNFRVLREDFIFTWQSENPKTIARIYKNHFEQALMILIDNAVK…
SAMEA1026993	covS	SAMEA1026993covS	pseudogene {fameshift (77Tdel)}	fameshift (77Tdel)	fameshift	77Tdel		45	35	10	MENQKQKQKKYKNSLPKRLSNIFFVLFSAFSLPLH	LPIVQQTISY	RKKSSQSFKL	ILLEFVFLRWTLILH	RT	QKFCTKTIKHI	ELMTERAVESLGVSAISQIL	MRIKIFMSITLINR	FLPQITKNHLLACMVLSVGCITTISKISIVGFP	HKRYILIGLENLWAMFKSFMI	AIIMSLEQDCCFGY	LLSYLAQA	PI	SS	LLRGAF	SLYTIYMK	CVISLKILII	TCAQIFRQEMKSKNCLLSLTIC	TNWRHILSCNHVLLVMSAMNYEHRLRLLKGILVSYNVGVKMTVIFLKKA	QQQRMRLTVWQS	LMIC	T	FAYKAHLRDIKMI	QFWKILLKLLLVILEF	EKILSLHGSQKIQKR	PVFIKIILSRL		FLLTML	SIPVKKRKSRLTFQ	LANKKLLLEFKIKAKEFLKKILNISLNAFIERINHVIEQVPRLD	GLACLFSSKL	MGIIYR	RLKVN	MKVQCLSYIFLWPSLKRVX
SAMEA1026993	rocA	SAMEA1026993rocA	pseudogene {fameshift (1228Adel)}	fameshift (1228Adel)	fameshift	1228Adel		422	416	6	MLEDFLQFLGFIFLDIIEIMLTLKLFSFVSAIPLRLKNIFYLSLSMVLFQVVFWAFFPDHFILDVVMLAQFLFFALIALYYGKSIKAKFLMFYAFFPLVSISLVKRFIVFFVMPLFGMPYSVVKHNTLLIYSITCFSIFLIYRCIQVFHFDFSTWRQYFQSHRASKLLVFTNSSMALYYLCVQGIDVMSPSLSGLATTTARSNIVLFYFILFLTLLIHLERYVKQNSIEAIVQQKEYRELINYSQHFGLLYQDIQELRQLLTTVSSRLKIGIEQNDISIVRLTYEGILNAEKNNAKDDRLDLTCLDKLQVEAIRHIVLAKLIEAKNKKLKVEVSIPNCIATFFLEVVDFTKLLSFLLDNAIEMSLETKQPCLSIAFLDQNHKLVIVIQSSTKQGQNDSQ…	GMSRPF	IVMTISQLARRFMMAF	PS		K	LSLTX
SAMEA1026993	covR	SAMEA1026993covR	intact	intact	intact	-		228	228	0	MTKKILIIEDEKNLARFVSLELQHEGYEVIVEVNGREGLETALEKEFDLILLDLMLPEMDGFEVTRRLQTEKTTYIMMMTARDSIMDVVAGLDRGADDYIVKPFAIEELLARIRAIFRRQDIESEKKVPSQGIYRDLVLNPQNRSVNRGDDEISLTKREYDLLNILMTNMNRVMTREELLSNVWKYDEAVETNVVDVYIRYLRGKIDIPGKESYIQTVRGMGYVIREK
SAMEA1026994	rocA	SAMEA1026994rocA	pseudogene {fameshift (1228Adel)}	fameshift (1228Adel)	fameshift	1228Adel		422	416	6	MLEDFLQFLGFIFLDIIEIMLTLKLFSFVSAIPLRLKNIFYLSLSMVLFQVVFWAFFPDHFILDVVMLAQFLFFALIALYYGKSIKAKFLMFYAFFPLVSISLVKRFIVFFVMPLFGMPYSVVKHNTLLIYSITCFSIFLIYRCIQVFHFDFSTWRQYFQSHRASKLLVFTNSSMALYYLCVQGIDVMSPSLSGLATTTARSNIVLFYFILFLTLLIHLERYVKQNSIEAIVQQKEYRELINYSQHFGLLYQDIQELRQLLTTVSSRLKIGIEQNDISIVRLTYEGILNAEKNNAKDDRLDLTCLDKLQVEAIRHIVLAKLIEAKNKKLKVEVSIPNCIATFFLEVVDFTKLLSFLLDNAIEMSLETKQPCLSIAFLDQNHKLVIVIQSSTKQGQNDSQ…	GMSRPF	IVMTISQLARRFMMAF	PS		K	LSLTX
SAMEA1026994	covR	SAMEA1026994covR	intact	intact	intact	-		228	228	0	MTKKILIIEDEKNLARFVSLELQHEGYEVIVEVNGREGLETALEKEFDLILLDLMLPEMDGFEVTRRLQTEKTTYIMMMTARDSIMDVVAGLDRGADDYIVKPFAIEELLARIRAIFRRQDIESEKKVPSQGIYRDLVLNPQNRSVNRGDDEISLTKREYDLLNILMTNMNRVMTREELLSNVWKYDEAVETNVVDVYIRYLRGKIDIPGKESYIQTVRGMGYVIREK
SAMEA1026994	covS	SAMEA1026994covS	intact	intact	intact	-		500	500	0	MENQKQKQKKYKNSLPKRLSNIFFVLFFCIFSAFTLIAYSSTNYFLLKKEKQSVFQAVNIVRVRLSEVDSNFTLENLAEVLYKNDKTHLRIDDRKGSRVIRSERDITNTLDANQDIYVYNIDKQMIFTTDNEESSPGLHGPIGRVYHDHIEDQYRGFSMTQKVYSNRTGKFVGYVQVFHDLGNYYVIRARLLFWLLVVELFGTSLAYLIILITTRRFLKPLHNLHEVMRNISENPNNLNLRSDISSGDEIEELSVIFDNMLDKLETHTKLQSRFISDVSHELRTPVAIIKGHIGLLQRWGKDDSDILEESLTATAHEADRMAIMINDMLDMIRVQGSFEGHQNDMTVLEDSIETVVGNFRVLREDFIFTWQSENPKTIARIYKNHFEQALMILIDNAVK…
SAMEA1026995	rocA	SAMEA1026995rocA	pseudogene {fameshift (1228Adel)}	fameshift (1228Adel)	fameshift	1228Adel		422	416	6	MLEDFLQFLGFIFLDIIEIMLTLKLFSFVSAIPLRLKNIFYLSLSMVLFQVVFWAFFPDHFILDVVMLAQFLFFALIALYYGKSIKAKFLMFYAFFPLVSISLVKRFIVFFVMPLFGMPYSVVKHNTLLIYSITCFSIFLIYRCIQVFHFDFSTWRQYFQSHRASKLLVFTNSSMALYYLCVQGIDVMSPSLSGLATTTARSNIVLFYFILFLTLLIHLERYVKQNSIEAIVQQKEYRELINYSQHFGLLYQDIQELRQLLTTVSSRLKIGIEQNDISIVRLTYEGILNAEKNNAKDDRLDLTCLDKLQVEAIRHIVLAKLIEAKNKKLKVEVSIPNCIATFFLEVVDFTKLLSFLLDNAIEMSLETKQPCLSIAFLDQNHKLVIVIQSSTKQGQNDSQ…	GMSRPF	IVMTISQLARRFMMAF	PS		K	LSLTX
SAMEA1026995	covR	SAMEA1026995covR	intact	intact	intact	-		228	228	0	MTKKILIIEDEKNLARFVSLELQHEGYEVIVEVNGREGLETALEKEFDLILLDLMLPEMDGFEVTRRLQTEKTTYIMMMTARDSIMDVVAGLDRGADDYIVKPFAIEELLARIRAIFRRQDIESEKKVPSQGIYRDLVLNPQNRSVNRGDDEISLTKREYDLLNILMTNMNRVMTREELLSNVWKYDEAVETNVVDVYIRYLRGKIDIPGKESYIQTVRGMGYVIREK
SAMEA1026995	covS	SAMEA1026995covS	intact	intact	intact	-		500	500	0	MENQKQKQKKYKNSLPKRLSNIFFVLFFCIFSAFTLIAYSSTNYFLLKKEKQSVFQAVNIVRVRLSEVDSNFTLENLAEVLYKNDKTHLRIDDRKGSRVIRSERDITNTLDANQDIYVYNIDKQMIFTTDNEESSPGLHGPIGRVYHDHIEDQYRGFSMTQKVYSNRTGKFVGYVQVFHDLGNYYVIRARLLFWLLVVELFGTSLAYLIILITTRRFLKPLHNLHEVMRNISENPNNLNLRSDISSGDEIEELSVIFDNMLDKLETHTKLQSRFISDVSHELRTPVAIIKGHIGLLQRWGKDDSDILEESLTATAHEADRMAIMINDMLDMIRVQGSFEGHQNDMTVLEDSIETVVGNFRVLREDFIFTWQSENPKTIARIYKNHFEQALMILIDNAVK…
SAMEA1026996	rocA	SAMEA1026996rocA	pseudogene {fameshift (1228Adel)}	fameshift (1228Adel)	fameshift	1228Adel		422	416	6	MLEDFLQFLGFIFLDIIEIMLTLKLFSFVSAIPLRLKNIFYLSLSMVLFQVVFWAFFPDHFILDVVMLAQFLFFALIALYYGKSIKAKFLMFYAFFPLVSISLVKRFIVFFVMPLFGMPYSVVKHNTLLIYSITCFSIFLIYRCIQVFHFDFSTWRQYFQSHRASKLLVFTNSSMALYYLCVQGIDVMSPSLSGLATTTARSNIVLFYFILFLTLLIHLERYVKQNSIEAIVQQKEYRELINYSQHFGLLYQDIQELRQLLTTVSSRLKIGIEQNDISIVRLTYEGILNAEKNNAKDDRLDLTCLDKLQVEAIRHIVLAKLIEAKNKKLKVEVSIPNCIATFFLEVVDFTKLLSFLLDNAIEMSLETKQPCLSIAFLDQNHKLVIVIQSSTKQGQNDSQ…	GMSRPF	IVMTISQLARRFMMAF	PS		K	LSLTX
SAMEA1026996	covR	SAMEA1026996covR	intact	intact	intact	-		228	228	0	MTKKILIIEDEKNLARFVSLELQHEGYEVIVEVNGREGLETALEKEFDLILLDLMLPEMDGFEVTRRLQTEKTTYIMMMTARDSIMDVVAGLDRGADDYIVKPFAIEELLARIRAIFRRQDIESEKKVPSQGIYRDLVLNPQNRSVNRGDDEISLTKREYDLLNILMTNMNRVMTREELLSNVWKYDEAVETNVVDVYIRYLRGKIDIPGKESYIQTVRGMGYVIREK
SAMEA1026996	covS	SAMEA1026996covS	intact	intact	intact	-		500	500	0	MENQKQKQKKYKNSLPKRLSNIFFVLFFCIFSAFTLIAYSSTNYFLLKKEKQSVFQAVNIVRVRLSEVDSNFTLENLAEVLYKNDKTHLRIDDRKGSRVIRSERDITNTLDANQDIYVYNIDKQMIFTTDNEESSPGLHGPIGRVYHDHIEDQYRGFSMTQKVYSNRTGKFVGYVQVFHDLGNYYVIRARLLFWLLVVELFGTSLAYLIILITTRRFLKPLHNLHEVMRNISENPNNLNLRSDISSGDEIEELSVIFDNMLDKLETHTKLQSRFISDVSHELRTPVAIIKGHIGLLQRWGKDDSDILEESLTATAHEADRMAIMINDMLDMIRVQGSFEGHQNDMTVLEDSIETVVGNFRVLREDFIFTWQSENPKTIARIYKNHFEQALMILIDNAVK…
SAMEA1026997	rocA	SAMEA1026997rocA	pseudogene {fameshift (1228Adel)}	fameshift (1228Adel)	fameshift	1228Adel		422	416	6	MLEDFLQFLGFIFLDIIEIMLTLKLFSFVSAIPLRLKNIFYLSLSMVLFQVVFWAFFPDHFILDVVMLAQFLFFALIALYYGKSIKAKFLMFYAFFPLVSISLVKRFIVFFVMPLFGMPYSVVKHNTLLIYSITCFSIFLIYRCIQVFHFDFSTWRQYFQSHRASKLLVFTNSSMALYYLCVQGIDVMSPSLSGLATTTARSNIVLFYFILFLTLLIHLERYVKQNSIEAIVQQKEYRELINYSQHFGLLYQDIQELRQLLTTVSSRLKIGIEQNDISIVRLTYEGILNAEKNNAKDDRLDLTCLDKLQVEAIRHIVLAKLIEAKNKKLKVEVSIPNCIATFFLEVVDFTKLLSFLLDNAIEMSLETKQPCLSIAFLDQNHKLVIVIQSSTKQGQNDSQ…	GMSRPF	IVMTISQLARRFMMAF	PS		K	LSLTX
SAMEA1026997	covR	SAMEA1026997covR	intact	intact	intact	-		228	228	0	MTKKILIIEDEKNLARFVSLELQHEGYEVIVEVNGREGLETALEKEFDLILLDLMLPEMDGFEVTRRLQTEKTTYIMMMTARDSIMDVVAGLDRGADDYIVKPFAIEELLARIRAIFRRQDIESEKKVPSQGIYRDLVLNPQNRSVNRGDDEISLTKREYDLLNILMTNMNRVMTREELLSNVWKYDEAVETNVVDVYIRYLRGKIDIPGKESYIQTVRGMGYVIREK
SAMEA1026997	covS	SAMEA1026997covS	intact	intact	intact	-		500	500	0	MENQKQKQKKYKNSLPKRLSNIFFVLFFCIFSAFTLIAYSSTNYFLLKKEKQSVFQAVNIVRVRLSEVDSNFTLENLAEVLYKNDKTHLRIDDRKGSRVIRSERDITNTLDANQDIYVYNIDKQMIFTTDNEESSPGLHGPIGRVYHDHIEDQYRGFSMTQKVYSNRTGKFVGYVQVFHDLGNYYVIRARLLFWLLVVELFGTSLAYLIILITTRRFLKPLHNLHEVMRNISENPNNLNLRSDISSGDEIEELSVIFDNMLDKLETHTKLQSRFISDVSHELRTPVAIIKGHIGLLQRWGKDDSDILEESLTATAHEADRMAIMINDMLDMIRVQGSFEGHQNDMTVLEDSIETVVGNFRVLREDFIFTWQSENPKTIARIYKNHFEQALMILIDNAVK…
SAMEA1026998	rocA	SAMEA1026998rocA	pseudogene {fameshift (1228Adel)}	fameshift (1228Adel)	fameshift	1228Adel		422	416	6	MLEDFLQFLGFIFLDIIEIMLTLKLFSFVSAIPLRLKNIFYLSLSMVLFQVVFWAFFPDHFILDVVMLAQFLFFALIALYYGKSIKAKFLMFYAFFPLVSISLVKRFIVFFVMPLFGMPYSVVKHNTLLIYSITCFSIFLIYRCIQVFHFDFSTWRQYFQSHRASKLLVFTNSSMALYYLCVQGIDVMSPSLSGLATTTARSNIVLFYFILFLTLLIHLERYVKQNSIEAIVQQKEYRELINYSQHFGLLYQDIQELRQLLTTVSSRLKIGIEQNDISIVRLTYEGILNAEKNNAKDDRLDLTCLDKLQVEAIRHIVLAKLIEAKNKKLKVEVSIPNCIATFFLEVVDFTKLLSFLLDNAIEMSLETKQPCLSIAFLDQNHKLVIVIQSSTKQGQNDSQ…	GMSRPF	IVMTISQLARRFMMAF	PS		K	LSLTX
SAMEA1026998	covR	SAMEA1026998covR	intact	intact	intact	-		228	228	0	MTKKILIIEDEKNLARFVSLELQHEGYEVIVEVNGREGLETALEKEFDLILLDLMLPEMDGFEVTRRLQTEKTTYIMMMTARDSIMDVVAGLDRGADDYIVKPFAIEELLARIRAIFRRQDIESEKKVPSQGIYRDLVLNPQNRSVNRGDDEISLTKREYDLLNILMTNMNRVMTREELLSNVWKYDEAVETNVVDVYIRYLRGKIDIPGKESYIQTVRGMGYVIREK
SAMEA1026998	covS	SAMEA1026998covS	intact	intact	intact	-		500	500	0	MENQKQKQKKYKNSLPKRLSNIFFVLFFCIFSAFTLIAYSSTNYFLLKKEKQSVFQAVNIVRVRLSEVDSNFTLENLAEVLYKNDKTHLRIDDRKGSRVIRSERDITNTLDANQDIYVYNIDKQMIFTTDNEESSPGLHGPIGRVYHDHIEDQYRGFSMTQKVYSNRTGKFVGYVQVFHDLGNYYVIRARLLFWLLVVELFGTSLAYLIILITTRRFLKPLHNLHEVMRNISENPNNLNLRSDISSGDEIEELSVIFDNMLDKLETHTKLQSRFISDVSHELRTPVAIIKGHIGLLQRWGKDDSDILEESLTATAHEADRMAIMINDMLDMIRVQGSFEGHQNDMTVLEDSIETVVGNFRVLREDFIFTWQSENPKTIARIYKNHFEQALMILIDNAVK…
SAMEA1026999	rocA	SAMEA1026999rocA	pseudogene {fameshift (1228Adel)}	fameshift (1228Adel)	fameshift	1228Adel		422	416	6	MLEDFLQFLGFIFLDIIEIMLTLKLFSFVSAIPLRLKNIFYLSLSMVLFQVVFWAFFPDHFILDVVMLAQFLFFALIALYYGKSIKAKFLMFYAFFPLVSISLVKRFIVFFVMPLFGMPYSVVKHNTLLIYSITCFSIFLIYRCIQVFHFDFSTWRQYFQSHRASKLLVFTNSSMALYYLCVQGIDVMSPSLSGLATTTARSNIVLFYFILFLTLLIHLERYVKQNSIEAIVQQKEYRELINYSQHFGLLYQDIQELRQLLTTVSSRLKIGIEQNDISIVRLTYEGILNAEKNNAKDDRLDLTCLDKLQVEAIRHIVLAKLIEAKNKKLKVEVSIPNCIATFFLEVVDFTKLLSFLLDNAIEMSLETKQPCLSIAFLDQNHKLVIVIQSSTKQGQNDSQ…	GMSRPF	IVMTISQLARRFMMAF	PS		K	LSLTX
SAMEA1026999	covR	SAMEA1026999covR	intact	intact	intact	-		228	228	0	MTKKILIIEDEKNLARFVSLELQHEGYEVIVEVNGREGLETALEKEFDLILLDLMLPEMDGFEVTRRLQTEKTTYIMMMTARDSIMDVVAGLDRGADDYIVKPFAIEELLARIRAIFRRQDIESEKKVPSQGIYRDLVLNPQNRSVNRGDDEISLTKREYDLLNILMTNMNRVMTREELLSNVWKYDEAVETNVVDVYIRYLRGKIDIPGKESYIQTVRGMGYVIREK
SAMEA1026999	covS	SAMEA1026999covS	intact	intact	intact	-		500	500	0	MENQKQKQKKYKNSLPKRLSNIFFVLFFCIFSAFTLIAYSSTNYFLLKKEKQSVFQAVNIVRVRLSEVDSNFTLENLAEVLYKNDKTHLRIDDRKGSRVIRSERDITNTLDANQDIYVYNIDKQMIFTTDNEESSPGLHGPIGRVYHDHIEDQYRGFSMTQKVYSNRTGKFVGYVQVFHDLGNYYVIRARLLFWLLVVELFGTSLAYLIILITTRRFLKPLHNLHEVMRNISENPNNLNLRSDISSGDEIEELSVIFDNMLDKLETHTKLQSRFISDVSHELRTPVAIIKGHIGLLQRWGKDDSDILEESLTATAHEADRMAIMINDMLDMIRVQGSFEGHQNDMTVLEDSIETVVGNFRVLREDFIFTWQSENPKTIARIYKNHFEQALMILIDNAVK…
SAMEA1027000	rocA	SAMEA1027000rocA	pseudogene {fameshift (1228Adel)}	fameshift (1228Adel)	fameshift	1228Adel		422	416	6	MLEDFLQFLGFIFLDIIEIMLTLKLFSFVSAIPLRLKNIFYLSLSMVLFQVVFWAFFPDHFILDVVMLAQFLFFALIALYYGKSIKAKFLMFYAFFPLVSISLVKRFIVFFVMPLFGMPYSVVKHNTLLIYSITCFSIFLIYRCIQVFHFDFSTWRQYFQSHRASKLLVFTNSSMALYYLCVQGIDVMSPSLSGLATTTARSNIVLFYFILFLTLLIHLERYVKQNSIEAIVQQKEYRELINYSQHFGLLYQDIQELRQLLTTVSSRLKIGIEQNDISIVRLTYEGILNAEKNNAKDDRLDLTCLDKLQVEAIRHIVLAKLIEAKNKKLKVEVSIPNCIATFFLEVVDFTKLLSFLLDNAIEMSLETKQPCLSIAFLDQNHKLVIVIQSSTKQGQNDSQ…	GMSRPF	IVMTISQLARRFMMAF	PS		K	LSLTX
SAMEA1027000	covR	SAMEA1027000covR	intact	intact	intact	-		228	228	0	MTKKILIIEDEKNLARFVSLELQHEGYEVIVEVNGREGLETALEKEFDLILLDLMLPEMDGFEVTRRLQTEKTTYIMMMTARDSIMDVVAGLDRGADDYIVKPFAIEELLARIRAIFRRQDIESEKKVPSQGIYRDLVLNPQNRSVNRGDDEISLTKREYDLLNILMTNMNRVMTREELLSNVWKYDEAVETNVVDVYIRYLRGKIDIPGKESYIQTVRGMGYVIREK
SAMEA1027000	covS	SAMEA1027000covS	intact	intact	intact	-		500	500	0	MENQKQKQKKYKNSLPKRLSNIFFVLFFCIFSAFTLIAYSSTNYFLLKKEKQSVFQAVNIVRVRLSEVDSNFTLENLAEVLYKNDKTHLRIDDRKGSRVIRSERDITNTLDANQDIYVYNIDKQMIFTTDNEESSPGLHGPIGRVYHDHIEDQYRGFSMTQKVYSNRTGKFVGYVQVFHDLGNYYVIRARLLFWLLVVELFGTSLAYLIILITTRRFLKPLHNLHEVMRNISENPNNLNLRSDISSGDEIEGLSVIFDNMLDKLETHTKLQSRFISDVSHELRTPVAIIKGHIGLLQRWGKDDSDILEESLTATAHEADRMAIMINDMLDMIRVQGSFEGHQNDMTVLEDSIETVVGNFRVLREDFIFTWQSENPKTIARIYKNHFEQALMILIDNAVK…
SAMEA1027001	rocA	SAMEA1027001rocA	pseudogene {fameshift (1228Adel)}	fameshift (1228Adel)	fameshift	1228Adel		422	416	6	MLEDFLQFLGFIFLDIIEIMLTLKLFSFVSAIPLRLKNIFYLSLSMVLFQVVFWAFFPDHFILDVVMLAQFLFFALIALYYGKSIKAKFLMFYAFFPLVSISLVKRFIVFFVMPLFGMPYSVVKHNTLLIYSITCFSIFLIYRCIQVFHFDFSTWRQYFQSHRASKLLVFTNSSMALYYLCVQGIDVMSPSLSGLATTTARSNIVLFYFILFLTLLIHLERYVKQNSIEAIVQQKEYRELINYSQHFGLLYQDIQELRQLLTTVSSRLKIGIEQNDISIVRLTYEGILNAEKNNAKDDRLDLTCLDKLQVEAIRHIVLAKLIEAKNKKLKVEVSIPNCIATFFLEVVDFTKLLSFLLDNAIEMSLETKQPCLSIAFLDQNHKLVIVIQSSTKQGQNDSQ…	GMSRPF	IVMTISQLARRFMMAF	PS		K	LSLTX
SAMEA1027001	covR	SAMEA1027001covR	intact	intact	intact	-		228	228	0	MTKKILIIEDEKNLARFVSLELQHEGYEVIVEVNGREGLETALEKEFDLILLDLMLPEMDGFEVTRRLQTEKTTYIMMMTARDSIMDVVAGLDRGADDYIVKPFAIEELLARIRAIFRRQDIESEKKVPSQGIYRDLVLNPQNRSVNRGDDEISLTKREYDLLNILMTNMNRVMTREELLSNVWKYDEAVETNVVDVYIRYLRGKIDIPGKESYIQTVRGMGYVIREK
SAMEA1027001	covS	SAMEA1027001covS	intact	intact	intact	-		500	500	0	MENQKQKQKKYKNSLPKRLSNIFFVLFFCIFSAFTLIAYSSTNYFLLKKEKQSVFQAVNIVRVRLSEVDSNFTLENLAEVLYKNDKTHLRIDDRKGSRVIRSERDITNTLDANQDIYVYNIDKQMIFTTDNEESSPGLHGPIGRVYHDHIEDQYRGFSMTQKVYSNRTGKFVGYVQVFHDLGNYYVIRARLLFWLLVVELFGTSLAYLIILITTRRFLKPLHNLHEVMRNISENPNNLNLRSDISSGDEIEELSVIFDNMLDKLETHTKLQSRFISDVSHELRTPVAIIKGHIGLLQRWGKDDSDILEESLTATAHEADRMAIMINDMLDMIRVQGSFEGHQNDMTVLEDSIETVVGNFRVLREDFIFTWQSENPKTIARIYKNHFEQALMILIDNAVK…
SAMEA1027002	covS	SAMEA1027002covS	pseudogene {fameshift (77Tdel)}	fameshift (77Tdel)	fameshift	77Tdel		45	35	10	MENQKQKQKKYKNSLPKRLSNIFFVLFSAFSLPLH	LPIVQQTISY	RKKSSQSFKL	ILLEFVFLRWTLILH	RT	QKFCTKTIKHI	ELMTERAVESLGVSAISQIL	MRIKIFMSITLINR	FLPQITKNHLLACMVLSVGCITTISKISIVGFP	HKRYILIGLENLWAMFKSFMI	AIIMSLEQDCCFGY	LLSYLAQA	PI	SS	LLRGAF	SLYTIYMK	CVISLKILII	TCAQIFRQEMKSKNCLLSLTIC	TNWRHILSCNHVLLVMSAMNYEHRLRLLKGILVSYNVGVKMTVIFLKKA	QQQRMRLTVWQS	LMIC	T	FAYKAHLRDIKMI	QFWKILLKLLLVILEF	EKILSLHGSQKIQKR	PVFIKIILSRL		FLLTML	SIPVKKRKSRLTFQ	LANKKLLLEFKIKAKEFLKKILNISLNAFIERINHVIEQVPRLD	GLACLFSSKL	MGIIYR	RLKVN	MKVQCLSYIFLWPSLKRVX
SAMEA1027002	rocA	SAMEA1027002rocA	pseudogene {fameshift (1228Adel)}	fameshift (1228Adel)	fameshift	1228Adel		422	416	6	MLEDFLQFLGFIFLDIIEIMLTLKLFSFVSAIPLRLKNIFYLSLSMVLFQVVFWAFFPDHFILDVVMLAQFLFFALIALYYGKSIKAKFLMFYAFFPLVSISLVKRFIVFFVMPLFGMPYSVVKHNTLLIYSITCFSIFLIYRCIQVFHFDFSTWRQYFQSHRASKLLVFTNSSMALYYLCVQGIDVMSPSLSGLATTTARSNIVLFYFILFLTLLIHLERYVKQNSIEAIVQQKEYRELINYSQHFGLLYQDIQELRQLLTTVSSRLKIGIEQNDISIVRLTYEGILNAEKNNAKDDRLDLTCLDKLQVEAIRHIVLAKLIEAKNKKLKVEVSIPNCIATFFLEVVDFTKLLSFLLDNAIEMSLETKQPCLSIAFLDQNHKLVIVIQSSTKQGQNDSQ…	GMSRPF	IVMTISQLARRFMMAF	PS		K	LSLTX
SAMEA1027002	covR	SAMEA1027002covR	intact	intact	intact	-		228	228	0	MTKKILIIEDEKNLARFVSLELQHEGYEVIVEVNGREGLETALEKEFDLILLDLMLPEMDGFEVTRRLQTEKTTYIMMMTARDSIMDVVAGLDRGADDYIVKPFAIEELLARIRAIFRRQDIESEKKVPSQGIYRDLVLNPQNRSVNRGDDEISLTKREYDLLNILMTNMNRVMTREELLSNVWKYDEAVETNVVDVYIRYLRGKIDIPGKESYIQTVRGMGYVIREK
SAMEA1027003	rocA	SAMEA1027003rocA	pseudogene {fameshift (1228Adel)}	fameshift (1228Adel)	fameshift	1228Adel		422	416	6	MLEDFLQFLGFIFLDIIEIMLTLKLFSFVSAIPLRLKNIFYLSLSMVLFQVVFWAFFPDHFILDVVMLAQFLFFALIALYYGKSIKAKFLMFYAFFPLVSISLVKRFIVFFVMPLFGMPYSVVKHNTLLIYSITCFSIFLIYRCIQVFHFDFSTWRQYFQSHRASKLLVFTNSSMALYYLCVQGIDVMSPSLSGLATTTARSNIVLFYFILFLTLLIHLERYVKQNSIEAIVQQKEYRELINYSQHFGLLYQDIQELRQLLTTVSSRLKIGIEQNDISIVRLTYEGILNAEKNNAKDDRLDLTCLDKLQVEAIRHIVLAKLIEAKNKKLKVEVSIPNCIATFFLEVVDFTKLLSFLLDNAIEMSLETKQPCLSIAFLDQNHKLVIVIQSSTKQGQNDSQ…	GMSRPF	IVMTISQLARRFMMAF	PS		K	LSLTX
SAMEA1027003	covR	SAMEA1027003covR	intact	intact	intact	-		228	228	0	MTKKILIIEDEKNLARFVSLELQHEGYEVIVEVNGREGLETALEKEFDLILLDLMLPEMDGFEVTRRLQTEKTTYIMMMTARDSIMDVVAGLDRGADDYIVKPFAIEELLARIRAIFHRQDIESEKKVPSQGIYRDLVLNPQNRSVNRGDDEISLTKREYDLLNILMTNMNRVMTREELLSNVWKYDEAVETNVVDVYIRYLRGKIDIPGKESYIQTVRGMGYVIREK
SAMEA1027003	covS	SAMEA1027003covS	intact	intact	intact	-		500	500	0	MENQKQKQKKYKNSLPKRLSNIFFVLFFCIFSAFTLIAYSSTNYFLLKKEKQSVFQAVNIVRVRLSEVDSNFTLENLAEVLYKNDKTHLRIDDRKGSRVIRSERDITNTLDANQDIYVYNIDKQMIFTTDNEESSPGLHGPIGRVYHDHIEDQYRGFSMTQKVYSNRTGKFVGYVQVFHDLGNYYVIRARLLFWLLVVELFGTSLAYLIILITTRRFLKPLHNLHEVMRNISENPNNLNLRSDISSGDEIEGLSVIFDNMLDKLETHTKLQSRFISDVSHELRTPVAIIKGHIGLLQRWGKDDSDILEESLTATAHEADRMAIMINDMLDMIRVQGSFEGHQNDMTVLEDSIETVVGNFRVLREDFIFTWQSENPKTIARIYKNHFEQALMILIDNAVK…
SAMEA1027004	rocA	SAMEA1027004rocA	pseudogene {fameshift (1228Adel)}	fameshift (1228Adel)	fameshift	1228Adel		422	416	6	MLEDFLQFLGFIFLDIIEIMLTLKLFSFVSAIPLRLKNIFYLSLSMVLFQVVFWAFFPDHFILDVVMLAQFLFFALIALYYGKSIKAKFLMFYAFFPLVSISLVKRFIVFFVMPLFGMPYSVVKHNTLLIYSITCFSIFLIYRCIQVFHFDFSTWRQYFQSHRASKLLVFTNSSMALYYLCVQGIDVMSPSLSGLATTTARSNIVLFYFILFLTLLIHLERYVKQNSIEAIVQQKEYRELINYSQHFGLLYQDIQELRQLLTTVSSRLKIGIEQNDISIVRLTYEGILNAEKNNAKDDRLDLTCLDKLQVEAIRHIVLAKLIEAKNKKLKVEVSIPNCIATFFLEVVDFTKLLSFLLDNAIEMSLETKQPCLSIAFLDQNHKLVIVIQSSTKQGQNDSQ…	GMSRPF	IVMTISQLARRFMMAF	PS		K	LSLTX
SAMEA1027004	covR	SAMEA1027004covR	intact	intact	intact	-		228	228	0	MTKKILIIEDEKNLARFVSLELQHEGYEVIVEVNGREGLETALEKEFDLILLDLMLPEMDGFEVTRRLQTEKTTYIMMMTARDSIMDVVAGLDRGADDYIVKPFAIEELLARIRAIFRRQDIESEKKVPSQGIYRDLVLNPQNRSVNRGDDEISLTKREYDLLNILMTNMNRVMTREELLSNVWKYDEAVETNVVDVYIRYLRGKIDIPGKESYIQTVRGMGYVIREK
SAMEA1027004	covS	SAMEA1027004covS	intact	intact	intact	-		500	500	0	MENQKQKQKKYKNSLPKRLSNIFFVLFFCIFSAFTLIAYSSTNYFLLKKEKQSVFQAVNIVRVRLSEVDSNFTLENLAEVLYKNDKTHLRIDDRKGSRVIRSERDITNTLDANQDIYVYNIDKQMIFTTDNEESSPGLHGPIGRVYHDHIEDQYRGFSMTQKVYSNRTGKFVGYVQVFHDLGNYYVIRARLLFWLLVVELFGTSLAYLIILITTRRFLKPLHNLHEVMRNISENPNNLNLRSDISSGDEIEELSVIFDNMLDKLETHTKLQSRFISDVSHELRTPVAIIKGHIGLLQRWGKDDSDILEESLTATAHEADRMAIMINDMLDMIRVQGSFEGHQNDMTVLEDSIETVVGNFRVLREDFIFTWQSENPKTIARIYKNHFEQALMILIDNAVK…
SAMEA1027006	rocA	SAMEA1027006rocA	pseudogene {fameshift (1228Adel)}	fameshift (1228Adel)	fameshift	1228Adel		422	416	6	MLEDFLQFLGFIFLDIIEIMLTLKLFSFVSAIPLRLKNIFYLSLSMVLFQVVFWAFFPDHFILDVVMLAQFLFFALIALYYGKSIKAKFLMFYAFFPLVSISLVKRFIVFFVMPLFGMPYSVVKHNTLLIYSITCFSIFLIYRCIQVFHFDFSTWRQYFQSHRASKLLVFTNSSMALYYLCVQGIDVMSPSLSGLATTTARSNIVLFYFILFLTLLIHLERYVKQNSIEAIVQQKEYRELINYSQHFGLLYQDIQELRQLLTTVSSRLKIGIEQNDISIVRLTYEGILNAEKNNAKDDRLDLTCLDKLQVEAIRHIVLAKLIEAKNKKLKVEVSIPNCIATFFLEVVDFTKLLSFLLDNAIEMSLETKQPCLSIAFLDQNHKLVIVIQSSTKQGQNDSQ…	GMSRPF	IVMTISQLARRFMMAF	PS		K	LSLTX
SAMEA1027006	covS	SAMEA1027006covS	intact	intact	intact	-		500	500	0	MENQKQKQKKYKNSLPKRLSNIFFVLFFCIFSAFTLIAYSSTNYFLLKKEKQSVFQAVNIVRVRLSEVDSNFTLENLAEVLYKNDKTHLRIDDRKGSRVIRSERDITNTLDANQDIYVYNIDKQMIFTTDNEESSPGLHGPIGRVYHDHIEDQYRGFSMTQKVYSNRTGKFVGYVQVFHDLGNYYVIRARLLFWLLVVELFGTSLAYLIILITTRRFLKPLHNLHEVMRNISENPNNLNLRSDISSGDEIEELSVIFDNMLDKLETHTKLQSRFISDVSHELRTPVAIIKGHIGLLQRWGKDDSDILEESLTATAHEADRMAIMINDMLDMIRVQGSFEGHQNDMTVLEDSIETVVGNFRVLREDFIFTWQSENPKTIARIYKNHFEQALMILIDNAVK…
SAMEA1027006	covR	SAMEA1027006covR	pseudogene {nonsense mutation (552G>A)}	nonsense mutation (552G>A)	nonsense mutation	552G>A		227	183	44	MTKKILIIEDEKNLARFVSLELQHEGYEVIVEVNGREGLETALEKEFDLILLDLMLPEMDGFEVTRRLQTEKTTYIMMMTARDSIMDVVAGLDRGADDYIVKPFAIEELLARIRAIFRRQDIESEKKVPSQGIYRDLVLNPQNRSVNRGDDEISLTKREYDLLNILMTNMNRVMTREELLSNV	KYDEAVETNVVDVYIRYLRGKIDIPGKESYIQTVRGMGYVIREK
SAMEA1027007	rocA	SAMEA1027007rocA	pseudogene {fameshift (1228Adel)}	fameshift (1228Adel)	fameshift	1228Adel		422	416	6	MLEDFLQFLGFIFLDIIEIMLTLKLFSFVSAIPLRLKNIFYLSLSMVLFQVVFWAFFPDHFILDVVMLAQFLFFALIALYYGKSIKAKFLMFYAFFPLVSISLVKRFIVFFVMPLFGMPYSVVKHNTLLIYSITCFSIFLIYRCIQVFHFDFSTWRQYFQSHRASKLLVFTNSSMALYYLCVQGIDVMSPSLSGLATTTARSNIVLFYFILFLTLLIHLERYVKQNSIEAIVQQKEYRELINYSQHFGLLYQDIQELRQLLTTVSSRLKIGIEQNDISIVRLTYEGILNAEKNNAKDDRLDLTCLDKLQVEAIRHIVLAKLIEAKNKKLKVEVSIPNCIATFFLEVVDFTKLLSFLLDNAIEMSLETKQPCLSIAFLDQNHKLVIVIQSSTKQGQNDSQ…	GMSRPF	IVMTISQLARRFMMAF	PS		K	LSLTX
SAMEA1027007	covR	SAMEA1027007covR	intact	intact	intact	-		228	228	0	MTKKILIIEDEKNLARFVSLELQHEGYEVIVEVNGREGLETALEKEFDLILLDLMLPEMDGFEVTRRLQTEKTTYIMMMTARDSIMDVVAGLDRGADDYIVKPFAIEELLARIRAIFRRQDIESEKKVPSQGIYRDLVLNPQNRSVNRGDDEISLTKREYDLLNILMTNMNRVMTREELLSNVWKYDEAVETNVVDVYIRYLRGKIDIPGKESYIQTVRGMGYVIREK
SAMEA1027007	covS	SAMEA1027007covS	intact	intact	intact	-		500	500	0	MENQKQKQKKYKNSLPKRLSNIFFVLFFCIFSAFTLIAYSSTNYFLLKKEKQSVFQAVNIVRVRLSEVDSNFTLENLAEVLYKNDKTHLRIDDRKGSRVIRSERDITNTLDANQDIYVYNIDKQMIFTTDNEESSPGLHGPIGRVYHDHIEDQYRGFSMTQKVYSNRTGKFVGYVQVFHDLGNYYVIRARLLFWLLVVELFGTSLAYLIILITTRRFLKPLHNLHEVMRNISENPNNLNLRSDISSGDEIEGLSVIFDNMLDKLETHTKLQSRFISDVSHELRTPVAIIKGHIGLLQRWGKDDSDILEESLTATAHEADRMAIMINDMLDMIRVQGSFEGHQNDMTVLEDSIETVVGNFRVLREDFIFTWQSENPKTIARIYKNHFEQALMILIDNAVK…
SAMEA1027009	rocA	SAMEA1027009rocA	pseudogene {fameshift (1228Adel)}	fameshift (1228Adel)	fameshift	1228Adel		422	416	6	MLEDFLQFLGFIFLDIIEIMLTLKLFSFVSAIPLRLKNIFYLSLSMVLFQVVFWAFFPDHFILDVVMLAQFLFFALIALYYGKSIKAKFLMFYAFFPLVSISLVKRFIVFFVMPLFGMPYSVVKHNTLLIYSITCFSIFLIYRCIQVFHFDFSTWRQYFQSHRASKLLVFTNSSMALYYLCVQGIDVMSPSLSGLATTTARSNIVLFYFILFLTLLIHLERYVKQNSIEAIVQQKEYRELINYSQHFGLLYQDIQELRQLLTTVSSRLKIGIEQNDISIVRLTYEGILNAEKNNAKDDRLDLTCLDKLQVEAIRHIVLAKLIEAKNKKLKVEVSIPNCIATFFLEVVDFTKLLSFLLDNAIEMSLETKQPCLSIAFLDQNHKLVIVIQSSTKQGQNDSQ…	GMSRPF	IVMTISQLARRFMMAF	PS		K	LSLTX
SAMEA1027009	covR	SAMEA1027009covR	intact	intact	intact	-		228	228	0	MTKKILIIEDEKNLARFVSLELQHEGYEVIVEVNGREGLETALEKEFDLILLDLMLPEMDGFEVTRRLQTEKTTYIMMMTARDSIMDVVAGLDRGADDYIVKPFAIEELLARIRAIFRRQDIESEKKVPSQGIYRDLVLNPQNRSVNRGDDEISLTKREYDLLNILMTNMNRVMTREELLSNVWKYDEAVETNVVDVYIRYLRGKIDIPGKESYIQTVRGMGYVIREK
SAMEA1027009	covS	SAMEA1027009covS	intact	intact	intact	-		500	500	0	MENQKQKQKKYKNSLPKRLSNIFFVLFFCIFSAFTLIAYSSTNYFLLKKEKQSVFQAVNIVRVRLSEVDSNFTLENLAEVLYKNDKTHLRIDDRKGSRVIRSERDITNTLDANQDIYVYNIDKQMIFTTDNEESSPGLHGPIGRVYHDHIEDQYRGFSMTQKVYSNRTGKFVGYVQVFHDLGNYYVIRARLLFWLLVVELFGTSLAYLIILITTRRFLKPLHNLHEVMRNISENPNNLNLRSDISSGDEIEGLSVIFDNMLDKLETHTKLQSRFISDVSHELRTPVAIIKGHIGLLQRWGKDDSDILEESLTATAHEADRMAIMINDMLDMIRVQGSFEGHQNDMTVLEDSIETVVGNFRVLREDFIFTWQSENPKTIARIYKNHFEQALMILIDNAVK…
SAMEA1027010	rocA	SAMEA1027010rocA	pseudogene {fameshift (1228Adel)}	fameshift (1228Adel)	fameshift	1228Adel		422	416	6	MLEDFLQFLGFIFLDIIEIMLTLKLFSFVSAIPLRLKNIFYLSLSMVLFQVVFWAFFPDHFILDVVMLAQFLFFALIALYYGKSIKAKFLMFYAFFPLVSISLVKRFIVFFVMPLFGMPYSVVKHNTLLIYSITCFSIFLIYRCIQVFHFDFSTWRQYFQSHRASKLLVFTNSSMALYYLCVQGIDVMSPSLSGLATTTARSNIVLFYFILFLTLLIHLERYVKQNSIEAIVQQKEYRELINYSQHFGLLYQDIQELRQLLTTVSSRLKIGIEQNDISIVRLTYEGILNAEKNNAKDDRLDLTCLDKLQVEAIRHIVLAKLIEAKNKKLKVEVSIPNCIATFFLEVVDFTKLLSFLLDNAIEMSLETKQPCLSIAFLDQNHKLVIVIQSSTKQGQNDSQ…	GMSRPF	IVMTISQLARRFMMAF	PS		K	LSLTX
SAMEA1027010	covR	SAMEA1027010covR	intact	intact	intact	-		228	228	0	MTKKILIIEDEKNLARFVSLELQHEGYEVIVEVNGREGLETALEKEFDLILLDLMLPEMDGFEVTRRLQTEKTTYIMMMTARDSIMDVVAGLDRGADDYIVKPFAIEELLARIRAIFRRQDIESEKKVPSQGIYRDLVLNPQNRSVNRGDDEISLTKREYDLLNILMTNMNRVMTREELLSNVWKYDEAVETNVVDVYIRYLRGKIDIPGKESYIQTVRGMGYVIREK
SAMEA1027010	covS	SAMEA1027010covS	intact	intact	intact	-		500	500	0	MENQKQKQKKYKNSLPKRLSNIFFVLFFCIFSAFTLIAYSSTNYFLLKKEKQSVFQAVNIVRVRLSEVDSNFTLENLAEVLYKNDKTHLRIDDRKGSRVIRSERDITNTLDANQDIYVYNIDKQMIFTTDNEESSPGLHGPIGRVYHDHIEDQYRGFSMTQKVYSNRTGKFVGYVQVFHDLGNYYVIRARLLFWLLVVELFGTSLAYLIILITTRRFLKPLHNLHEVMRNISENPNNLNLRSDISSGDEIEELSVIFDNMLDKLETHTKLQSRFISDVSHELRTPVAIIKGHIGLLQRWGKDDSDILEESLTATAHEADRMAIMINDMLDMIRVQGSFEGHQNDMTVLEDSIETVVGNFRVLREDFIFTWQSENPKTIARIYKNHFEQALMILIDNAVK…
SAMEA1027011	rocA	SAMEA1027011rocA	pseudogene {fameshift (1228Adel)}	fameshift (1228Adel)	fameshift	1228Adel		422	416	6	MLEDFLQFLGFIFLDIIEIMLTLKLFSFVSAIPLRLKNIFYLSLSMVLFQVVFWAFFPDHFILDVVMLAQFLFFALIALYYGKSIKAKFLMFYAFFPLVSISLVKRFIVFFVMPLFGMPYSVVKHNTLLIYSITCFSIFLIYRCIQVFHFDFSTWRQYFQSHRASKLLVFTNSSMALYYLCVQGIDVMSPSLSGLATTTARSNIVLFYFILFLTLLIHLERYVKQNSIEAIVQQKEYRELINYSQHFGLLYQDIQELRQLLTTVSSRLKIGIEQNDISIVRLTYEGILNAEKNNAKDDRLDLTCLDKLQVEAIRHIVLAKLIEAKNKKLKVEVSIPNCIATFFLEVVDFTKLLSFLLDNAIEMSLETKQPCLSIAFLDQNHKLVIVIQSSTKQGQNDSQ…	GMSRPF	IVMTISQLARRFMMAF	PS		K	LSLTX
SAMEA1027011	covR	SAMEA1027011covR	intact	intact	intact	-		228	228	0	MTKKILIIEDEKNLARFVSLELQHEGYEVIVEVNGREGLETALEKEFDLILLDLMLPEMDGFEVTRRLQTEKTTYIMMMTARDSIMDVVAGLDRGADDYIVKPFAIEELLARIRAIFRRQDIESEKKVPSQGIYRDLVLNPQNRSVNRGDDEISLTKREYDLLNILMTNMNRVMTREELLSNVWKYDEAVETNVVDVYIRYLRGKIDIPGKESYIQTVRGMGYVIREK
SAMEA1027011	covS	SAMEA1027011covS	intact	intact	intact	-		500	500	0	MENQKQKQKKYKNSLPKRLSNIFFVLFFCIFSAFTLIAYSSTNYFLLKKEKQSVFQAVNIVRVRLSEVDSNFTLENLAEVLYKNDKTHLRIDDRKGSRVIRSERDITNTLDANQDIYVYNIDKQMIFTTDNEESSPGLHGPIGRVYHDHIEDQYRGFSMTQKVYSNRTGKFVGYVQVFHDLGNYYVIRARLLFWLLVVELFGTSLAYLIILITTRRFLKPLHNLHEVMRNISENPNNLNLRSDISSGDEIEELSVIFDNMLDKLETHTKLQSRFISDVSHELRTPVAIIKGHIGLLQRWGKDDSDILEESLTATAHEADRMAIMINDMLDMIRVQGSFEGHQNDMTVLEDSIETVVGNFRVLREDFIFTWQSENPKTIARIYKNHFEQALMILIDNAVK…
SAMEA1027012	rocA	SAMEA1027012rocA	pseudogene {fameshift (1228Adel)}	fameshift (1228Adel)	fameshift	1228Adel		422	416	6	MLEDFLQFLGFIFLDIIEIMLTLKLFSFVSAIPLRLKNIFYLSLSMVLFQVVFWAFFPDHFILDVVMLAQFLFFALIALYYGKSIKAKFLMFYAFFPLVSISLVKRFIVFFVMPLFGMPYSVVKHNTLLIYSITCFSIFLIYRCIQVFHFDFSTWRQYFQSHRASKLLVFTNSSMALYYLCVQGIDVMSPSLSGLATTTARSNIVLFYFILFLTLLIHLERYVKQNSIEAIVQQKEYRELINYSQHFGLLYQDIQELRQLLTTVSSRLKIGIEQNDISIVRLTYEGILNAEKNNAKDDRLDLTCLDKLQVEAIRHIVLAKLIEAKNKKLKVEVSIPNCIATFFLEVVDFTKLLSFLLDNAIEMSLETKQPCLSIAFLDQNHKLVIVIQSSTKQGQNDSQ…	GMSRPF	IVMTISQLARRFMMAF	PS		K	LSLTX
SAMEA1027012	covR	SAMEA1027012covR	intact	intact	intact	-		228	228	0	MTKKILIIEDEKNLARFVSLELQHEGYEVIVEVNGREGLETALEKEFDLILLDLMLPEMDGFEVTRRLQTEKTTYIMMMTARDSIMDVVAGLDRGADDYIVKPFAIEELLARIRAIFRRQDIESEKKVPSQGIYRDLVLNPQNRSVNRGDDEISLTKREYDLLNILMTNMNRVMTREELLSNVWKYDEAVETNVVDVYIRYLRGKIDIPGKESYIQTVRGMGYVIREK
SAMEA1027012	covS	SAMEA1027012covS	intact	intact	intact	-		500	500	0	MENQKQKQKKYKNSLPKRLSNIFFVLFFCIFSAFTLIAYSSTNYFLLKKEKQSVFQAVNIVRVRLSEVDSNFTLENLAEVLYKNDKTHLRIDDRKGSRVIRSERDITNTLDANQDIYVYNIDKQMIFTTDNEESSPGLHGPIGRVYHDHIEDQYRGFSMTQKVYSNRTGKFVGYVQVFHDLGNYYVIRARLLFWLLVVELFGTSLAYLIILITTRRFLKPLHNLHEVMRNISENPNNLNLRSDISSGDEIEELSVIFDNMLDKLETHTKLQSRFISDVSHELRTPVAIIKGHIGLLQRWGKDDSDILEESLTATAHEADRMAIMINDMLDMIRVQGSFEGHQNDMTVLEDSIETVVGNFRVLREDFIFTWQSENPKTIARIYKNHFEQALMILIDNAVK…
SAMEA1027013	rocA	SAMEA1027013rocA	pseudogene {fameshift (1228Adel)}	fameshift (1228Adel)	fameshift	1228Adel		422	416	6	MLEDFLQFLGFIFLDIIEIMLTLKLFSFVSAIPLRLKNIFYLSLSMVLFQVVFWAFFPDHFILDVVMLAQFLFFALIALYYGKSIKAKFLMFYAFFPLVSISLVKRFIVFFVMPLFGMPYSVVKHNTLLIYSITCFSIFLIYRCIQVFHFDFSTWRQYFQSHRASKLLVFTNSSMALYYLCVQGIDVMSPSLSGLATTTARSNIVLFYFILFLTLLIHLERYVKQNSIEAIVQQKEYRELINYSQHFGLLYQDIQELRQLLTTVSSRLKIGIEQNDISIVRLTYEGILNAEKNNAKDDRLDLTCLDKLQVEAIRHIVLAKLIEAKNKKLKVEVSIPNCIATFFLEVVDFTKLLSFLLDNAIEMSLETKQPCLSIAFLDQNHKLVIVIQSSTKQGQNDSQ…	GMSRPF	IVMTISQLARRFMMAF	PS		K	LSLTX
SAMEA1027013	covR	SAMEA1027013covR	intact	intact	intact	-		228	228	0	MTKKILIIEDEKNLARFVSLELQHEGYEVIVEVNGREGLETALEKEFDLILLDLMLPEMDGFEVTRRLQTEKTTYIMMMTARDSIMDVVAGLDRGADDYIVKPFAIEELLARIRAIFRRQDIESEKKVPSQGIYRDLVLNPQNRSVNRGDDEISLTKREYDLLNILMTNMNRVMTREELLSNVWKYDEAVETNVVDVYIRYLRGKIDIPGKESYIQTVRGMGYVIREK
SAMEA1027013	covS	SAMEA1027013covS	intact	intact	intact	-		500	500	0	MENQKQKQKKYKNSLPKRLSNIFFVLFFCIFSAFTLIAYSSTNYFLLKKEKQSVFQAVNIVRVRLSEVDSNFTLENLAEVLYKNDKTHLRIDDRKGSRVIRSERDITNTLDANQDIYVYNIDKQMIFTTDNEESSPGLHGPIGRVYHDHIEDQYRGFSMTQKVYSNRTGKFVGYVQVFHDLGNYYVIRARLLFWLLVVELFGTSLAYLIILITTRRFLKPLHNLHEVMRNISENPNNLNLRSDISSGDEIEGLSVIFDNMLDKLETHTKLQSRFISDVSHELRTPVAIIKGHIGLLQRWGKDDSDILEESLTATAHEADRMAIMINDMLDMIRVQGSFEGHQNDMTVLEDSIETVVGNFRVLREDFIFTWQSENPKTIARIYKNHFEQALMILIDNAVK…
SAMEA1027014	rocA	SAMEA1027014rocA	pseudogene {fameshift (1228Adel)}	fameshift (1228Adel)	fameshift	1228Adel		422	416	6	MLEDFLQFLGFIFLDIIEIMLTLKLFSFVSAIPLRLKNIFYLSLSMVLFQVVFWAFFPDHFILDVVMLAQFLFFALIALYYGKSIKAKFLMFYAFFPLVSISLVKRFIVFFVMPLFGMPYSVVKHNTLLIYSITCFSIFLIYRCIQVFHFDFSTWRQYFQSHRASKLLVFTNSSMALYYLCVQGIDVMSPSLSGLATTTARSNIVLFYFILFLTLLIHLERYVKQNSIEAIVQQKEYRELINYSQHFGLLYQDIQELRQLLTTVSSRLKIGIEQNDISIVRLTYEGILNAEKNNAKDDRLDLTCLDKLQVEAIRHIVLAKLIEAKNKKLKVEVSIPNCIATFFLEVVDFTKLLSFLLDNAIEMSLETKQPCLSIAFLDQNHKLVIVIQSSTKQGQNDSQ…	GMSRPF	IVMTISQLARRFMMAF	PS		K	LSLTX
SAMEA1027014	covR	SAMEA1027014covR	intact	intact	intact	-		228	228	0	MTKKILIIEDEKNLARFVSLELQHEGYEVIVEVNGREGLETALEKEFDLILLDLMLPEMDGFEVTRRLQTEKTTYIMMMTARDSIMDVVAGLDRGADDYIVKPFAIEELLARIRAIFRRQDIESEKKVPSQGIYRDLVLNPQNRSVNRGDDEISLTKREYDLLNILMTNMNRVMTREELLSNVWKYDEAVETNVVDVYIRYLRGKIDIPGKESYIQTVRGMGYVIREK
SAMEA1027014	covS	SAMEA1027014covS	intact	intact	intact	-		500	500	0	MENQKQKQKKYKNSLPKRLSNIFFVLFFCIFSAFTLIAYSSTNYFLLKKEKQSVFQAVNIVRVRLSEVDSNFTLENLAEVLYKNDKTHLRIDDRKGSRVIRSERDITNTLDANQDIYVYNIDKQMIFTTDNEESSPGLHGPIGRVYHDHIEDQYRGFSMTQKVYSNRTGKFVGYVQVFHDLGNYYVIRARLLFWLLVVELFGTSLAYLIILITTRRFLKPLHNLHEVMRNISENPNNLNLRSDISSGDEIEELSVIFDNMLDKLETHTKLQSRFISDVSHELRTPVAIIKGHIGLLQRWGKDDSDILEESLTATAHEADRMAIMINDMLDMIRVQGSFEGHQNDMTVLEDSIETVVGNFRVLREDFIFTWQSENPKTIARIYKNHFEQALMILIDNAVK…
SAMEA1027015	rocA	SAMEA1027015rocA	pseudogene {fameshift (1228Adel)}	fameshift (1228Adel)	fameshift	1228Adel		422	416	6	MLEDFLQFLGFIFLDIIEIMLTLKLFSFVSAIPLRLKNIFYLSLSMVLFQVVFWAFFPDHFILDVVMLAQFLFFALIALYYGKSIKAKFLMFYAFFPLVSISLVKRFIVFFVMPLFGMPYSVVKHNTLLIYSITCFSIFLIYRCIQVFHFDFSTWRQYFQSHRASKLLVFTNSSMALYYLCVQGIDVMSPSLSGLATTTARSNIVLFYFILFLTLLIHLERYVKQNSIEAIVQQKEYRELINYSQHFGLLYQDIQELRQLLTTVSSRLKIGIEQNDISIVRLTYEGILNAEKNNAKDDRLDLTCLDKLQVEAIRHIVLAKLIEAKNKKLKVEVSIPNCIATFFLEVVDFTKLLSFLLDNAIEMSLETKQPCLSIAFLDQNHKLVIVIQSSTKQGQNDSQ…	GMSRPF	IVMTISQLARRFMMAF	PS		K	LSLTX
SAMEA1027015	covR	SAMEA1027015covR	intact	intact	intact	-		228	228	0	MTKKILIIEDEKNLARFVSLELQHEGYEVIVEVNGREGLETALEKEFDLILLDLMLPEMDGFEVTRRLQTEKTTYIMMMTARDSIMDVVAGLDRGADDYIVKPFAIEELLARIRAIFRRQDIESEKKVPSQGIYRDLVLNPQNRSVNRGDDEISLTKREYDLLNILMTNMNRVMTREELLSNVWKYDEAVETNVVDVYIRYLRGKIDIPGKESYIQTVRGMGYVIREK
SAMEA1027015	covS	SAMEA1027015covS	intact	intact	intact	-		500	500	0	MENQKQKQKKYKNSLPKRLSNIFFVLFFCIFSAFTLIAYSSTNYFLLKKEKQSVFQAVNIVRVRLSEVDSNFTLENLAEVLYKNDKTHLRIDDRKGSRVIRSERDITNTLDANQDIYVYNIDKQMIFTTDNEESSPGLHGPIGRVYHDHIEDQYRGFSMTQKVYSNRTGKFVGYVQVFHDLGNYYVIRARLLFWLLVVELFGTSLAYLIILITTRRFLKPLHNLHEVMRNISENPNNLNLRSDISSGDEIEELSVIFDNMLDKLETHTKLQSRFISDVSHELRTPVAIIKGHIGLLQRWGKDDSDILEESLTATAHEADRMAIMINDMLDMIRVQGSFEGHQNDMTVLEDSIETVVGNFRVLREDFIFTWQSENPKTIARIYKNHFEQALMILIDNAVK…
SAMEA1027017	rocA	SAMEA1027017rocA	pseudogene {fameshift (1228Adel)}	fameshift (1228Adel)	fameshift	1228Adel		422	416	6	MLEDFLQFLGFIFLDIIEIMLTLKLFSFVSAIPLRLKNIFYLSLSMVLFQVVFWAFFPDHFILDVVMLAQFLFFALIALYYGKSIKAKFLMFYAFFPLVSISLVKRFIVFFVMPLFGMPYSVVKHNTLLIYSITCFSIFLIYRCIQVFHFDFSTWRQYFQSHRASKLLVFTNSSMALYYLCVQGIDVMSPSLSGLATTTARSNIVLFYFILFLTLLIHLERYVKQNSIEAIVQQKEYRELINYSQHFGLLYQDIQELRQLLTTVSSRLKIGIEQNDISIVRLTYEGILNAEKNNAKDDRLDLTCLDKLQVEAIRHIVLAKLIEAKNKKLKVEVSIPNCIATFFLEVVDFTKLLSFLLDNAIEMSLETKQPCLSIAFLDQNHKLVIVIQSSTKQGQNDSQ…	GMSRPF	IVMTISQLARRFMMAF	PS		K	LSLTX
SAMEA1027017	covR	SAMEA1027017covR	intact	intact	intact	-		228	228	0	MTKKILIIEDEKNLARFVSLELQHEGYEVIVEVNGREGLETALEKEFDLILLDLMLPEMDGFEVTRRLQTEKTTYIMMMTARDSIMDVVAGLDRGADDYIVKPFAIEELLARIRAIFRRQDIESEKKVPSQGIYRDLVLNPQNRSVNRGDDEISLTKREYDLLNILMTNMNRVMTREELLSNVWKYDEAVETNVVDVYIRYLRGKIDIPGKESYIQTVRGMGYVIREK
SAMEA1027017	covS	SAMEA1027017covS	intact	intact	intact	-		500	500	0	MENQKQKQKKYKNSLPKRLSNIFFVLFFCIFSAFTLIAYSSTNYFLLKKEKQSVFQAVNIVRVRLSEVDSNFTLENLAEVLYKNDKTHLRIDDRKGSRVIRSERDITNTLDANQDIYVYNIDKQMIFTTDNEESSPGLHGPIGRVYHDHIEDQYRGFSMTQKVYSNRTGKFVGYVQVFHDLGNYYVIRARLLFWLLVVELFGTSLAYLIILITTRRFLKPLHNLHEVMRNISENPNNLNLRSDISSGDEIEELSVIFDNMLDKLETHTKLQSRFISDVSHELRTPVAIIKGHIGLLQRWGKDDSDILEESLTATAHEADRMAIMINDMLDMIRVQGSFEGHQNDMTVLEDSIETVVGNFRVLREDFIFTWQSENPKTIARIYKNHFEQALMILIDNAVK…
SAMEA1027018	rocA	SAMEA1027018rocA	pseudogene {fameshift (1228Adel)}	fameshift (1228Adel)	fameshift	1228Adel		422	416	6	MLEDFLQFLGFIFLDIIEIMLTLKLFSFVSAIPLRLKNIFYLSLSMVLFQVVFWAFFPDHFILDVVMLAQFLFFALIALYYGKSIKAKFLMFYAFFPLVSISLVKRFIVFFVMPLFGMPYSVVKHNTLLIYSITCFSIFLIYRCIQVFHFDFSTWRQYFQSHRASKLLVFTNSSMALYYLCVQGIDVMSPSLSGLATTTARSNIVLFYFILFLTLLIHLERYVKQNSIEAIVQQKEYRELINYSQHFGLLYQDIQELRQLLTTVSSRLKIGIEQNDISIVRLTYEGILNAEKNNAKDDRLDLTCLDKLQVEAIRHIVLAKLIEAKNKKLKVEVSIPNCIATFFLEVVDFTKLLSFLLDNAIEMSLETKQPCLSIAFLDQNHKLVIVIQSSTKQGQNDSQ…	GMSRPF	IVMTISQLARRFMMAF	PS		K	LSLTX
SAMEA1027018	covR	SAMEA1027018covR	intact	intact	intact	-		228	228	0	MTKKILIIEDEKNLARFVSLELQHEGYEVIVEVNGREGLETALEKEFDLILLDLMLPEMDGFEVTRRLQTEKTTYIMMMTARDSIMDVVAGLDRGADDYIVKPFAIEELLARIRAIFRRQDIESEKKVPSQGIYRDLVLNPQNRSVNRGDDEISLTKREYDLLNILMTNMNRVMTREELLSNVWKYDEAVETNVVDVYIRYLRGKIDIPGKESYIQTVRGMGYVIREK
SAMEA1027018	covS	SAMEA1027018covS	intact	intact	intact	-		500	500	0	MENQKQKQKKYKNSLPKRLSNIFFVLFFCIFSAFTLIAYSSTNYFLLKKEKQSVFQAVNIVRVRLSEVDSNFTLENLAEVLYKNDKTHLRIDDRKGSRVIRSERDITNTLDANQDIYVYNIDKQMIFTTDNEESSPGLHGPIGRVYHDHIEDQYRGFSMTQKVYSNRTGKFVGYVQVFHDLGNYYVIRARLLFWLLVVELFGTSLAYLIILITTRRFLKPLHNLHEVMRNISENPNNLNLRSDISSGDEIEELSVIFDNMLDKLETHTKLQSRFISDVSHELRTPVAIIKGHIGLLQRWGKDDSDILEESLTATAHEADRMAIMINDMLDMIRVQGSFEGHQNDMTVLEDSIETVVGNFRVLREDFIFTWQSENPKTIARIYKNHFEQALMILIDNAVK…
SAMEA1027019	rocA	SAMEA1027019rocA	pseudogene {fameshift (1228Adel)}	fameshift (1228Adel)	fameshift	1228Adel		422	416	6	MLEDFLQFLGFIFLDIIEIMLTLKLFSFVSAIPLRLKNIFYLSLSMVLFQVVFWAFFPDHFILDVVMLAQFLFFALIALYYGKSIKAKFLMFYAFFPLVSISLVKRFIVFFVMPLFGMPYSVVKHNTLLIYSITCFSIFLIYRCIQVFHFDFSTWRQYFQSHRASKLLVFTNSSMALYYLCVQGIDVMSPSLSGLATTTARSNIVLFYFILFLTLLIHLERYVKQNSIEAIVQQKEYRELINYSQHFGLLYQDIQELRQLLTTVSSRLKIGIEQNDISIVRLTYEGILNAEKNNAKDDRLDLTCLDKLQVEAIRHIVLAKLIEAKNKKLKVEVSIPNCIATFFLEVVDFTKLLSFLLDNAIEMSLETKQPCLSIAFLDQNHKLVIVIQSSTKQGQNDSQ…	GMSRPF	IVMTISQLARRFMMAF	PS		K	LSLTX
SAMEA1027019	covR	SAMEA1027019covR	intact	intact	intact	-		228	228	0	MTKKILIIEDEKNLARFVSLELQHEGYEVIVEVNGREGLETALEKEFDLILLDLMLPEMDGFEVTRRLQTEKTTYIMMMTARDSIMDVVAGLDRGADDYIVKPFAIEELLARIRAIFRRQDIESEKKVPSQGIYRDLVLNPQNRSVNRGDDEISLTKREYDLLNILMTNMNRVMTREELLSNVWKYDEAVETNVVDVYIRYLRGKIDIPGKESYIQTVRGMGYVIREK
SAMEA1027019	covS	SAMEA1027019covS	intact	intact	intact	-		500	500	0	MENQKQKQKKYKNSLPKRLSNIFFVLFFCIFSAFTLIAYSSTNYFLLKKEKQSVFQAVNIVRVRLSEVDSNFTLENLAEVLYKNDKTHLRIDDRKGSRVIRSERDITNTLDANQDIYVYNIDKQMIFTTDNEESSPGLHGPIGRVYHDHIEDQYRGFSMTQKVYSNRTGKFVGYVQVFHDLGNYYVIRARLLFWLLVVELFGTSLAYLIILITTRRFLKPLHNLHEVMRNISENPNNLNLRSDISSGDEIEELSVIFDNMLDKLETHTKLQSRFISDVSHELRTPVAIIKGHIGLLQRWGKDDSDILEESLTATAHEADRMAIMINDMLDMIRVQGSFEGHQNDMTVLEDSIETVVGNFRVLREDFIFTWQSENPKTIARIYKNHFEQALMILIDNAVK…
SAMEA1027020	rocA	SAMEA1027020rocA	pseudogene {fameshift (1228Adel)}	fameshift (1228Adel)	fameshift	1228Adel		422	416	6	MLEDFLQFLGFIFLDIIEIMLTLKLFSFVSAIPLRLKNIFYLSLSMVLFQVVFWAFFPDHFILDVVMLAQFLFFALIALYYGKSIKAKFLMFYAFFPLVSISLVKRFIVFFVMPLFGMPYSVVKHNTLLIYSITCFSIFLIYRCIQVFHFDFSTWRQYFQSHRASKLLVFTNSSMALYYLCVQGIDVMSPSLSGLATTTARSNIVLFYFILFLTLLIHLERYVKQNSIEAIVQQKEYRELINYSQHFGLLYQDIQELRQLLTTVSSRLKIGIEQNDISIVRLTYEGILNAEKNNAKDDRLDLTCLDKLQVEAIRHIVLAKLIEAKNKKLKVEVSIPNCIATFFLEVVDFTKLLSFLLDNAIEMSLETKQPCLSIAFLDQNHKLVIVIQSSTKQGQNDSQ…	GMSRPF	IVMTISQLARRFMMAF	PS		K	LSLTX
SAMEA1027020	covR	SAMEA1027020covR	intact	intact	intact	-		228	228	0	MTKKILIIEDEKNLARFVSLELQHEGYEVIVEVNGREGLETALEKEFDLILLDLMLPEMDGFEVTRRLQTEKTTYIMMMTARDSIMDVVAGLDRGADDYIVKPFAIEELLARIRAIFRRQDIESEKKVPSQGIYRDLVLNPQNRSVNRGDDEISLTKREYDLLNILMTNMNRVMTREELLSNVWKYDEAVETNVVDVYIRYLRGKIDIPGKESYIQTVRGMGYVIREK
SAMEA1027020	covS	SAMEA1027020covS	intact	intact	intact	-		500	500	0	MENQKQKQKKYKNSLPKRLSNIFFVLFFCIFSAFTLIAYSSTNYFLLKKEKQSVFQAVNIVRVRLSEVDSNFTLENLAEVLYKNDKTHLRIDDRKGSRVIRSERDITNTLDANQDIYVYNIDKQMIFTTDNEESSPGLHGPIGRVYHDHIEDQYRGFSMTQKVYSNRTGKFVGYVQVFHDLGNYYVIRARLLFWLLVVELFGTSLAYLIILITTRRFLKPLHNLHEVMRNISENPNNLNLRSDISSGDEIEELSVIFDNMLDKLETHTKLQSRFISDVSHELRTPVAIIKGHIGLLQRWGKDDSDILEESLTATAHEADRMAIMINDMLDMIRVQGSFEGHQNDMTVLEDSIETVVGNFRVLREDFIFTWQSENPKTIARIYKNHFEQALMILIDNAVK…
SAMEA1027021	covS	SAMEA1027021covS	pseudogene {fameshift (77Tdel)}	fameshift (77Tdel)	fameshift	77Tdel		45	35	10	MENQKQKQKKYKNSLPKRLSNIFFVLFSAFSLPLH	LPIVQQTISY	RKKSSQSFKL	ILLEFVFLRWTLILH	RT	QKFCTKTIKHI	ELMTERAVESLGVSAISQIL	MRIKIFMSITLINR	FLPQITKNHLLACMVLSVGCITTISKISIVGFP	HKRYILIGLENLWAMFKSFMI	AIIMSLEQDCCFGY	LLSYLAQA	PI	SS	LLRGAF	SLYTIYMK	CVISLKILII	TCAQIFRQEMKSKNCLLSLTIC	TNWRHILSCNHVLLVMSAMNYEHRLRLLKGILVSYNVGVKMTVIFLKKA	QQQRMRLTVWQS	LMIC	T	FAYKAHLRDIKMI	QFWKILLKLLLVILEF	EKILSLHGSQKIQKR	PVFIKIILSRL		FLLTML	SIPVKKRKSRLTFQ	LANKKLLLEFKIKAKEFLKKILNISLNAFIERINHVIEQVPRLD	GLACLFSSKL	MGIIYR	RLKVN	MKVQCLSYIFLWPSLKRVX
SAMEA1027021	rocA	SAMEA1027021rocA	pseudogene {fameshift (1228Adel)}	fameshift (1228Adel)	fameshift	1228Adel		422	416	6	MLEDFLQFLGFIFLDIIEIMLTLKLFSFVSAIPLRLKNIFYLSLSMVLFQVVFWAFFPDHFILDVVMLAQFLFFALIALYYGKSIKAKFLMFYAFFPLVSISLVKRFIVFFVMPLFGMPYSVVKHNTLLIYSITCFSIFLIYRCIQVFHFDFSTWRQYFQSHRASKLLVFTNSSMALYYLCVQGIDVMSPSLSGLATTTARSNIVLFYFILFLTLLIHLERYVKQNSIEAIVQQKEYRELINYSQHFGLLYQDIQELRQLLTTVSSRLKIGIEQNDISIVRLTYEGILNAEKNNAKDDRLDLTCLDKLQVEAIRHIVLAKLIEAKNKKLKVEVSIPNCIATFFLEVVDFTKLLSFLLDNAIEMSLETKQPCLSIAFLDQNHKLVIVIQSSTKQGQNDSQ…	GMSRPF	IVMTISQLARRFMMAF	PS		K	LSLTX
SAMEA1027021	covR	SAMEA1027021covR	intact	intact	intact	-		228	228	0	MTKKILIIEDEKNLARFVSLELQHEGYEVIVEVNGREGLETALEKEFDLILLDLMLPEMDGFEVTRRLQTEKTTYIMMMTARDSIMDVVAGLDRGADDYIVKPFAIEELLARIRAIFRRQDIESEKKVPSQGIYRDLVLNPQNRSVNRGDDEISLTKREYDLLNILMTNMNRVMTREELLSNVWKYDEAVETNVVDVYIRYLRGKIDIPGKESYIQTVRGMGYVIREK
SAMEA1027022	rocA	SAMEA1027022rocA	pseudogene {fameshift (1228Adel)}	fameshift (1228Adel)	fameshift	1228Adel		422	416	6	MLEDFLQFLGFIFLDIIEIMLTLKLFSFVSAIPLRLKNIFYLSLSMVLFQVVFWAFFPDHFILDVVMLAQFLFFALIALYYGKSIKAKFLMFYAFFPLVSISLVKRFIVFFVMPLFGMPYSVVKHNTLLIYSITCFSIFLIYRCIQVFHFDFSTWRQYFQSHRASKLLVFTNSSMALYYLCVQGIDVMSPSLSGLATTTARSNIVLFYFILFLTLLIHLERYVKQNSIEAIVQQKEYRELINYSQHFGLLYQDIQELRQLLTTVSSRLKIGIEQNDISIVRLTYEGILNAEKNNAKDDRLDLTCLDKLQVEAIRHIVLAKLIEAKNKKLKVEVSIPNCIATFFLEVVDFTKLLSFLLDNAIEMSLETKQPCLSIAFLDQNHKLVIVIQSSTKQGQNDSQ…	GMSRPF	IVMTISQLARRFMMAF	PS		K	LSLTX
SAMEA1027022	covR	SAMEA1027022covR	intact	intact	intact	-		228	228	0	MTKKILIIEDEKNLARFVSLELQHEGYEVIVEVNGREGLETALEKEFDLILLDLMLPEMDGFEVTRRLQTEKTTYIMMMTARDSIMDVVAGLDRGADDYIVKPFAIEELLARIRAIFRRQDIESEKKVPSQGIYRDLVLNPQNRSVNRGDDEISLTKREYDLLNILMTNMNRVMTREELLSNVWKYDEAVETNVVDVYIRYLRGKIDIPGKESYIQTVRGMGYVICEK
SAMEA1027022	covS	SAMEA1027022covS	intact	intact	intact	-		500	500	0	MENQKQKQKKYKNSLPKRLSNIFFVLFFCIFSAFTLIAYSSTNYFLLKKEKQSVFQAVNIVRVRLSEVDSNFTLENLAEVLYKNDKTHLRIDDRKGSRVIRSERDITNTLDANQDIYVYNIDKQMIFTTDNEESSPGLHGPIGRVYHDHIEDQYRGFSMTQKVYSNRTGKFVGYVQVFHDLGNYYVIRARLLFWLLVVELFGTSLAYLIILITTRRFLKPLHNLHEVMRNISENPNNLNLRSDISSGDEIEELSVIFDNMLDKLETHTKLQSRFISDVSHELRTPVAIIKGHIGLLQRWGKDDSDILEESLTATAHEADRMAIMINDMLDMIRVQGSFEGHQNDMTVLEDSIETVVGNFRVLREDFIFTWQSENPKTIARIYKNHFEQALMILIDNAVK…
SAMEA1027023	rocA	SAMEA1027023rocA	pseudogene {fameshift (1228Adel)}	fameshift (1228Adel)	fameshift	1228Adel		422	416	6	MLEDFLQFLGFIFLDIIEIMLTLKLFSFVSAIPLRLKNIFYLSLSMVLFQVVFWAFFPDHFILDVVMLAQFLFFALIALYYGKSIKAKFLMFYAFFPLVSISLVKRFIVFFVMPLFGMPYSVVKHNTLLIYSITCFSIFLIYRCIQVFHFDFSTWRQYFQSHRASKLLVFTNSSMALYYLCVQGIDVMSPSLSGLATTTARSNIVLFYFILFLTLLIHLERYVKQNSIEAIVQQKEYRELINYSQHFGLLYQDIQELRQLLTTVSSRLKIGIEQNDISIVRLTYEGILNAEKNNAKDDRLDLTCLDKLQVEAIRHIVLAKLIEAKNKKLKVEVSIPNCIATFFLEVVDFTKLLSFLLDNAIEMSLETKQPCLSIAFLDQNHKLVIVIQSSTKQGQNDSQ…	GMSRPF	IVMTISQLARRFMMAF	PS		K	LSLTX
SAMEA1027023	covR	SAMEA1027023covR	intact	intact	intact	-		228	228	0	MTKKILIIEDEKNLARFVSLELQHEGYEVIVEVNGREGLETALEKEFDLILLDLMLPEMDGFEVTRRLQTEKTTYIMMMTARDSIMDVVAGLDRGADDYIVKPFAIEELLARIRAIFRRQDIESEKKVPSQGIYRDLVLNPQNRSVNRGDDEISLTKREYDLLNILMTNMNRVMTREELLSNVWKYDEAVETNVVDVYIRYLRGKIDIPGKESYIQTVRGMGYVIREK
SAMEA1027023	covS	SAMEA1027023covS	intact	intact	intact	-		500	500	0	MENQKQKQKKYKNSLPKRLSNIFFVLFFCIFSAFTLIAYSSTNYFLLKKEKQSVFQAVNIVRVRLSEVDSNFTLENLAEVLYKNDKTHLRIDDRKGSRVIRSERDITNTLDANQDIYVYNIDKQMIFTTDNEESSPGLHGPIGRVYHDHIEDQYRGFSMTQKVYSNRTGKFVGYVQVFHDLGNYYVIRARLLFWLLVVELFGTSLAYLIILITTRRFLKPLHNLHEVMRNISENPNNLNLRSDISSGDEIEELSVIFDNMLDKLETHTKLQSRFISDVSHELRTPVAIIKGHIGLLQRWGKDDSDILEESLTATAHEADRMAIMINDMLDMIRVQGSFEGHQNDMTVLEDSIETVVGNFRVLREDFIFTWQSENPKTIARIYKNHFEQALMILIDNAVK…
SAMEA1027024	rocA	SAMEA1027024rocA	pseudogene {fameshift (1228Adel)}	fameshift (1228Adel)	fameshift	1228Adel		422	416	6	MLEDFLQFLGFIFLDIIEIMLTLKLFSFVSAIPLRLKNIFYLSLSMVLFQVVFWAFFPDHFILDVVMLAQFLFFALIALYYGKSIKAKFLMFYAFFPLVSISLVKRFIVFFVMPLFGMPYSVVKHNTLLIYSITCFSIFLIYRCIQVFHFDFSTWRQYFQSHRASKLLVFTNSSMALYYLCVQGIDVMSPSLSGLATTTARSNIVLFYFILFLTLLIHLERYVKQNSIEAIVQQKEYRELINYSQHFGLLYQDIQELRQLLTTVSSRLKIGIEQNDISIVRLTYEGILNAEKNNAKDDRLDLTCLDKLQVEAIRHIVLAKLIEAKNKKLKVEVSIPNCIATFFLEVVDFTKLLSFLLDNAIEMSLETKQPCLSIAFLDQNHKLVIVIQSSTKQGQNDSQ…	GMSRPF	IVMTISQLARRFMMAF	PS		K	LSLTX
SAMEA1027024	covR	SAMEA1027024covR	intact	intact	intact	-		228	228	0	MTKKILIIEDEKNLARFVSLELQHEGYEVIVEVNGREGLETALEKEFDLILLDLMLPEMDGFEVTRRLQTEKTTYIMMMTARDSIMDVVAGLDRGADDYIVKPFAIEELLARIRAIFRRQDIESEKKVPSQGIYRDLVLNPQNRSVNRGDDEISLTKREYDLLNILMTNMNRVMTREELLSNVWKYDEAVETNVVDVYIRYLRGKIDIPGKESYIQTVRGMGYVIREK
SAMEA1027024	covS	SAMEA1027024covS	intact	intact	intact	-		500	500	0	MENQKQKQKKYKNSLPKRLSNIFFVLFFCIFSAFTLIAYSSTNYFLLKKEKQSVFQAVNIVRVRLSEVDSNFTLENLAEVLYKNDKTHLRIDDRKGSRVIRSERDITNTLDANQDIYVYNIDKQMIFTTDNEESSPGLHGPIGRVYHDHIEDQYRGFSMTQKVYSNRTGKFVGYVQVFHDLGNYYVIRARLLFWLLVVELFGTSLAYLIILITMRRFLKPLHNLHEVMRNISENPNNLNLRSDISSGDEIEELSVIFDNMLDKLETHTKLQSRFISDVSHELRTPVAIIKGHIGLLQRWGKDDSDILEESLTATAHEADRMAIMINDMLDMIRVQGSFEGHQNDMTVLEDSIETVVGNFRVLREDFIFTWQSENPKTIARIYKNHFEQALMILIDNAVK…
SAMEA1027025	rocA	SAMEA1027025rocA	pseudogene {fameshift (1228Adel)}	fameshift (1228Adel)	fameshift	1228Adel		422	416	6	MLEDFLQFLGFIFLDIIEIMLTLKLFSFVSAIPLRLKNIFYLSLSMVLFQVVFWAFFPDHFILDVVMLAQFLFFALIALYYGKSIKAKFLMFYAFFPLVSISLVKRFIVFFVMPLFGMPYSVVKHNTLLIYSITCFSIFLIYRCIQVFHFDFSTWRQYFQSHRASKLLVFTNSSMALYYLCVQGIDVMSPSLSGLATTTARSNIVLFYFILFLTLLIHLERYVKQNSIEAIVQQKEYRELINYSQHFGLLYQDIQELRQLLTTVSSRLKIGIEQNDISIVRLTYEGILNAEKNNAKDDRLDLTCLDKLQVEAIRHIVLAKLIEAKNKKLKVEVSIPNCIATFFLEVVDFTKLLSFLLDNAIEMSLETKQPCLSIAFLDQNHKLVIVIQSSTKQGQNDSQ…	GMSRPF	IVMTISQLARRFMMAF	PS		K	LSLTX
SAMEA1027025	covR	SAMEA1027025covR	intact	intact	intact	-		228	228	0	MTKKILIIEDEKNLARFVSLELQHEGYEVIVEVNGREGLETALEKEFDLILLDLMLPEMDGFEVTRRLQTEKTTYIMMMTARDSIMDVVAGLDRGADDYIVKPFAIEELLARIRAIFRRQDIESEKKVPSQGIYRDLVLNPQNRSVNRGDDEISLTKREYDLLNILMTNMNRVMTREELLSNVWKYDEAVETNVVDVYIRYLRGKIDIPGKESYIQTVRGMGYVIREK
SAMEA1027025	covS	SAMEA1027025covS	intact	intact	intact	-		500	500	0	MENQKQKQKKYKNSLPKRLSNIFFVLFFCIFSAFTLIAYSSTNYFLLKKEKQSVFQAVNIVRVRLSEVDSNFTLENLAEVLYKNDKTHLRIDDRKGSRVIRSERDITNTLDANQDIYVYNIDKQMIFTTDNEESSPGLHGPIGRVYHDHIEDQYRGFSMTQKVYSNRTGKFVGYVQVFHDLGNYYVIRARLLFWLLVVELFGTSLAYLIILITTRRFLKPLHNLHEVMRNISENPNNLNLRSDISSGDEIEELSVIFDNMLDKLETHTKLQSRFISDVSHELRTPVAIIKGHIGLLQRWGKDDSDILEESLTATAHEADRMAIMINDMLDMIRVQGSFEGHQNDMTVLEDSIETVVGNFRVLREDFIFTWQSENPKTIARIYKNHFEQALMILIDNAVK…
SAMEA1027026	rocA	SAMEA1027026rocA	pseudogene {fameshift (1228Adel)}	fameshift (1228Adel)	fameshift	1228Adel		422	416	6	MLEDFLQFLGFIFLDIIEIMLTLKLFSFVSAIPLRLKNIFYLSLSMVLFQVVFWAFFPDHFILDVVMLAQFLFFALIALYYGKSIKAKFLMFYAFFPLVSISLVKRFIVFFVMPLFGMPYSVVKHNTLLIYSITCFSIFLIYRCIQVFHFDFSTWRQYFQSHRASKLLVFTNSSMALYYLCVQGIDVMSPSLSGLATTTARSNIVLFYFILFLTLLIHLERYVKQNSIEAIVQQKEYRELINYSQHFGLLYQDIQELRQLLTTVSSRLKIGIEQNDISIVRLTYEGILNAEKNNAKDDRLDLTCLDKLQVEAIRHIVLAKLIEAKNKKLKVEVSIPNCIATFFLEVVDFTKLLSFLLDNAIEMSLETKQPCLSIAFLDQNHKLVIVIQSSTKQGQNDSQ…	GMSRPF	IVMTISQLARRFMMAF	PS		K	LSLTX
SAMEA1027026	covR	SAMEA1027026covR	intact	intact	intact	-		228	228	0	MTKKILIIEDEKNLARFVSLELQHEGYEVIVEVNGREGLETALEKEFDLILLDLMLPEMDGFEVTRRLQTEKTTYIMMMTARDSIMDVVAGLDRGADDYIVKPFAIEELLARIRAIFRRQDIESEKKVPSQGIYRDLVLNPQNRSVNRGDDEISLTKREYDLLNILMTNMNRVMTREELLSNVWKYDEAVETNVVDVYIRYLRGKIDIPGKESYIQTVRGMGYVIREK
SAMEA1027026	covS	SAMEA1027026covS	intact	intact	intact	-		500	500	0	MENQKQKQKKYKNSLPKRLSNIFFVLFFYIFSAFTLIAYSSTNYFLLKKEKQSVFQAVNIVRVRLSEVDSNFTLENLAEVLYKNDKTHLRIDDRKGSRVIRSERDITNTLDANQDIYVYNIDKQMIFTTDNEESSPGLHGPIGRVYHDHIEDQYRGFSMTQKVYSNRTGKFVGYVQVFHDLGNYYVIRARLLFWLLVVELFGTSLAYLIILITTRRFLKPLHNLHEVMRNISENPNNLNLRSDISSGDEIEGLSVIFDNMLDKLETHTKLQSRFISDVSHELRTPVAIIKGHIGLLQRWGKDDSDILEESLTATAHEADRMAIMINDMLDMIRVQGSFEGHQNDMTVLEDSIETVVGNFRVLREDFIFTWQSENPKTIARIYKNHFEQALMILIDNAVK…
SAMEA1027027	rocA	SAMEA1027027rocA	pseudogene {fameshift (1228Adel)}	fameshift (1228Adel)	fameshift	1228Adel		422	416	6	MLEDFLQFLGFIFLDIIEIMLTLKLFSFVSAIPLRLKNIFYLSLSMVLFQVVFWAFFPDHFILDVVMLAQFLFFALIALYYGKSIKAKFLMFYAFFPLVSISLVKRFIVFFVMPLFGMPYSVVKHNTLLIYSITCFSIFLIYRCIQVFHFDFSTWRQYFQSHRASKLLVFTNSSMALYYLCVQGIDVMSPSLSGLATTTARSNIVLFYFILFLTLLIHLERYVKQNSIEAIVQQKEYRELINYSQHFGLLYQDIQELRQLLTTVSSRLKIGIEQNDISIVRLTYEGILNAEKNNAKDDRLDLTCLDKLQVEAIRHIVLAKLIEAKNKKLKVEVSIPNCIATFFLEVVDFTKLLSFLLDNAIEMSLETKQPCLSIAFLDQNHKLVIVIQSSTKQGQNDSQ…	GMSRPF	IVMTISQLARRFMMAF	PS		K	LSLTX
SAMEA1027027	covR	SAMEA1027027covR	intact	intact	intact	-		228	228	0	MTKKILIIEDEKNLARFVSLELQHEGYEVIVEVNGREGLETALEKEFDLILLDLMLPEMDGFEVTRRLQTEKTTYIMMMTARDSIMDVVAGLDRGADDYIVKPFAIEELLARIRAIFRRQDIESEKKVPSQGIYRDLVLNPQNRSVNRGDDEISLTKREYDLLNILMTNMNRVMTREELLSNVWKYDEAVETNVVDVYIRYLRGKIDIPGKESYIQTVRGMGYVIREK
SAMEA1027027	covS	SAMEA1027027covS	intact	intact	intact	-		500	500	0	MENQKQKQKKYKNSLPKRLSNIFFVLFFCIFSAFTLIAYSSTNYFLLKKEKQSVFQAVNIVRVRLSEVDSNFTLENLAEVLYKNDKTHLRIDDRKGSRVIRSERDITNTLDANQDIYVYNIDKQMIFTTDNEESSPGLHGPIGRVYHDHIEDQYRGFSMTQKVYSNRTGKFVGYVQVFHDLGNYYVIRARLLFWLLVVELFGTSLAYLIILITTRRFLKPLHNLHEVMRNISENPNNLNLRSDISSGDEIEELSVIFDNMLDKLETHTKLQSRFISDVSHELRTPVAIIKGHIGLLQRWGKDDSDILEESLTATAHEADRMAIMINDMLDMIRVQGSFEGHQNDMTVLEDSIETVVGNFRVLREDFIFTWQSENPKTIARIYKNHFEQALMILIDNAVK…
SAMEA1027029	rocA	SAMEA1027029rocA	pseudogene {fameshift (1228Adel)}	fameshift (1228Adel)	fameshift	1228Adel		422	416	6	MLEDFLQFLGFIFLDIIEIMLTLKLFSFVSAIPLRLKNIFYLSLSMVLFQVVFWAFFPDHFILDVVMLAQFLFFALIALYYGKSIKAKFLMFYAFFPLVSISLVKRFIVFFVMPLFGMPYSVVKHNTLLIYSITCFSIFLIYRCIQVFHFDFSTWRQYFQSHRASKLLVFTNSSMALYYLCVQGIDVMSPSLSGLATTTARSNIVLFYFILFLTLLIHLERYVKQNSIEAIVQQKEYRELINYSQHFGLLYQDIQELRQLLTTVSSRLKIGIEQNDISIVRLTYEGILNAEKNNAKDDRLDLTCLDKLQVEAIRHIVLAKLIEAKNKKLKVEVSIPNCIATFFLEVVDFTKLLSFLLDNAIEMSLETKQPCLSIAFLDQNHKLVIVIQSSTKQGQNDSQ…	GMSRPF	IVMTISQLARRFMMAF	PS		K	LSLTX
SAMEA1027029	covR	SAMEA1027029covR	intact	intact	intact	-		228	228	0	MTKKILIIEDEKNLARFVSLELQHEGYEVIVEVNGREGLETALEKEFDLILLDLMLPEMDGFEVTRRLQTEKTTYIMMMTARDSIMDVVAGLDRGADDYIVKPFAIEELLARIRAIFRRQDIESEKKVPSQGIYRDLVLNPQNRSVNRGDDEISLTKREYDLLNILMTNMNRVMTREELLSNVWKYDEAVETNVVDVYIRYLRGKIDIPGKESYIQTVRGMGYVIREK
SAMEA1027029	covS	SAMEA1027029covS	intact	intact	intact	-		500	500	0	MENQKQKQKKYKNSLPKRLSNIFFVLFFCIFSAFTLIAYSSTNYFLLKKEKQSVFQAVNIVRVRLSEVDSNFTLENLAEVLYKNDKTHLRIDDRKGSRVIRSERDITNTLDANQDIYVYNIDKQMIFTTDNEESSPGLHGPIGRVYHDHIEDQYRGFSMTQKVYSNRTGKFVGYVQVFHDLGNYYVIRARLLFWLLVVELFGTSLAYLIILITTRRFLKPLHNLHEVMRNISENPNNLNLRSDISSGDEIEGLSVIFDNMLDKLETHTKLQSRFISDVSHELRTPVAIIKGHIGLLQRWGKDDSDILEESLTATAHEADRMAIMINDMLDMIRVQGSFEGHQNDMTVLEDSIETVVGNFRVLREDFIFTWQSENPKTIARIYKNHFEQALMILIDNAVK…
SAMEA1027030	rocA	SAMEA1027030rocA	pseudogene {fameshift (1228Adel)}	fameshift (1228Adel)	fameshift	1228Adel		422	416	6	MLEDFLQFLGFIFLDIIEIMLTLKLFSFVSAIPLRLKNIFYLSLSMVLFQVVFWAFFPDHFILDVVMLAQFLFFALIALYYGKSIKAKFLMFYAFFPLVSISLVKRFIVFFVMPLFGMPYSVVKHNTLLIYSITCFSIFLIYRCIQVFHFDFSTWRQYFQSHRASKLLVFTNSSMALYYLCVQGIDVMSPSLSGLATTTARSNIVLFYFILFLTLLIHLERYVKQNSIEAIVQQKEYRELINYSQHFGLLYQDIQELRQLLTTVSSRLKIGIEQNDISIVRLTYEGILNAEKNNAKDDRLDLTCLDKLQVEAIRHIVLAKLIEAKNKKLKVEVSIPNCIATFFLEVVDFTKLLSFLLDNAIEMSLETKQPCLSIAFLDQNHKLVIVIQSSTKQGQNDSQ…	GMSRPF	IVMTISQLARRFMMAF	PS		K	LSLTX
SAMEA1027030	covR	SAMEA1027030covR	intact	intact	intact	-		228	228	0	MTKKILIIEDEKNLARFVSLELQHEGYEVIVEVNGREGLETALEKEFDLILLDLMLPEMDGFEVTRRLQTEKTTYIMMMTARDSIMDVVAGLDRGADDYIVKPFAIEELLARIRAIFRRQDIESEKKVPSQGIYRDLVLNPQNRSVNRGDDEISLTKREYDLLNILMTNMNRVMTREELLSNVWKYDEAVETNVVDVYIRYLRGKIDIPGKESYIQTVRGMGYVIREK
SAMEA1027030	covS	SAMEA1027030covS	intact	intact	intact	-		500	500	0	MENQKQKQKKYKNSLPKRLSNIFFVLFFCIFSAFTLIAYSSTNYFLLKKEKQSVFQAVNIVRVRLSEVDSNFTLENLAEVLYKNDKTHLRIDDRKGSRVIRSERDITNTLDANQDIYVYNIDKQMIFTTDNEESSPGLHGPIGRVYHDHIEDQYRGFSMTQKVYSNRTGKFVGYVQVFHDLGNYYVIRARLLFWLLVVELFGTSLAYLIILITTRRFLKPLHNLHEVMRNISENPNNLNLRSDISSGDEIEGLSVIFDNMLDKLETHTKLQSRFISDVSHELRTPVAIIKGHIGLLQRWGKDDSDILEESLTATAHEADRMAIMINDMLDMIRVQGSFEGHQNDMTVLEDSIETVVGNFRVLREDFIFTWQSENPKTIARIYKNHFEQALMILIDNAVK…
SAMEA1027031	rocA	SAMEA1027031rocA	pseudogene {fameshift (1228Adel)}	fameshift (1228Adel)	fameshift	1228Adel		422	416	6	MLEDFLQFLGFIFLDIIEIMLTLKLFSFVSAIPLRLKNIFYLSLSMVLFQVVFWAFFPDHFILDVVMLAQFLFFALIALYYGKSIKAKFLMFYAFFPLVSISLVKRFIVFFVMPLFGMPYSVVKHNTLLIYSITCFSIFLIYRCIQVFHFDFSTWRQYFQSHRASKLLVFTNSSMALYYLCVQGIDVMSPSLSGLATTTARSNIVLFYFILFLTLLIHLERYVKQNSIEAIVQQKEYRELINYSQHFGLLYQDIQELRQLLTTVSSRLKIGIEQNDISIVRLTYEGILNAEKNNAKDDRLDLTCLDKLQVEAIRHIVLAKLIEAKNKKLKVEVSIPNCIATFFLEVVDFTKLLSFLLDNAIEMSLETKQPCLSIAFLDQNHKLVIVIQSSTKQGQNDSQ…	GMSRPF	IVMTISQLARRFMMAF	PS		K	LSLTX
SAMEA1027031	covR	SAMEA1027031covR	intact	intact	intact	-		228	228	0	MTKKILIIEDEKNLARFVSLELQHEGYEVIVEVNGREGLETALEKEFDLILLDLMLPEMDGFEVTRRLQTEKTTYIMMMTARDSIMDVVAGLDRGADDYIVKPFAIEELLARIRAIFRRQDIESEKKVPSQGIYRDLVLNPQNRSVNRGDDEISLTKREYDLLNILMTNMNRVMTREELLSNVWKYDEAVETNVVDVYIRYLRGKIDIPGKESYIQTVRGMGYVIREK
SAMEA1027031	covS	SAMEA1027031covS	intact	intact	intact	-		500	500	0	MENQKQKQKKYKNSLPKRLSNIFFVLFFCIFSAFTLIAYSSTNYFLLKKEKQSVFQAVNIVRVRLSEVDSNFTLENLAEVLYKNDKTHLRIDDRKGSRVIRSERDITNTLDANQDIYVYNIDKQMIFTTDNEESSPGLHGPIGRVYHDHIEDQYRGFSMTQKVYSNRTGKFVGYVQVFHDLGNYYVIRARLLFWLLVVELFGTSLAYLIILITTRRFLKPLHNLHEVMRNISENPNNLNLRSDISSGDEIEELSVIFDNMLDKLETHTKLQSRFISDVSHELRTPVAIIKGHIGLLQRWGKDDSDILEESLTATAHEADRMAIMINDMLDMIRVQGSFEGHQNDMTVLEDSIETVVGNFRVLREDFIFTWQSENPKTIARIYKNHFEQALMILIDNAVK…
SAMEA1027032	rocA	SAMEA1027032rocA	pseudogene {fameshift (1228Adel)}	fameshift (1228Adel)	fameshift	1228Adel		422	416	6	MLEDFLQFLGFIFLDIIEIMLTLKLFSFVSAIPLRLKNIFYLSLSMVLFQVVFWAFFPDHFILDVVMLAQFLFFALIALYYGKSIKAKFLMFYAFFPLVSISLVKRFIVFFVMPLFGMPYSVVKHNTLLIYSITCFSIFLIYRCIQVFHFDFSTWRQYFQSHRASKLLVFTNSSMALYYLCVQGIDVMSPSLSGLATTTARSNIVLFYFILFLTLLIHLERYVKQNSIEAIVQQKEYRELINYSQHFGLLYQDIQELRQLLTTVSSRLKIGIEQNDISIVRLTYEGILNAEKNNAKDDRLDLTCLDKLQVEAIRHIVLAKLIEAKNKKLKVEVSIPNCIATFFLEVVDFTKLLSFLLDNAIEMSLETKQPCLSIAFLDQNHKLVIVIQSSTKQGQNDSQ…	GMSRPF	IVMTISQLARRFMMAF	PS		K	LSLTX
SAMEA1027032	covR	SAMEA1027032covR	intact	intact	intact	-		228	228	0	MTKKILIIEDEKNLARFVSLELQHEGYEVIVEVNGREGLETALEKEFDLILLDLMLPEMDGFEVTRRLQTEKTTYIMMMTARDSIMDVVAGLDRGADDYIVKPFAIEELLARIRAIFRRQDIESEKKVPSQGIYRDLVLNPQNRSVNRGDDEISLTKREYDLLNILMTNMNRVMTREELLSNVWKYDEAVETNVVDVYIRYLRGKIDIPGKESYIQTVRGMGYVIREK
SAMEA1027032	covS	SAMEA1027032covS	intact	intact	intact	-		500	500	0	MENQKQKQKKYKNSLPKRLSNIFFVLFFCIFSAFTLIAYSSTNYFLLKKEKQSVFQAVNIVRVRLSEVDSNFTLENLAEVLYKNDKTHLRIDDRKGSRVIRSERDITNTLDANQDIYVYNIDKQMIFTTDNEESSPGLHGPIGRVYHDHIEDQYRGFSMTQKVYSNRTGKFVGYVQVFHDLGNYYVIRARLLFWLLVVELFGTSLAYLIILITTRRFLKPLHNLHEVMRNISENPNNLNLRSDISSGDEIEELSVIFDNMLDKLETHTKLQSRFISDVSHELRTPVAIIKGHIGLLQRWGKDDSDILEESLTATAHEADRMAIMINDMLDMIRVQGSFEGHQNDMTVLEDSIETVVGNFRVLREDFIFTWQSENPKTIARIYKNHFEQALMILIDNAVK…
SAMEA1027033	rocA	SAMEA1027033rocA	pseudogene {fameshift (1228Adel)}	fameshift (1228Adel)	fameshift	1228Adel		422	416	6	MLEDFLQFLGFIFLDIIEIMLTLKLFSFVSAIPLRLKNIFYLSLSMVLFQVVFWAFFPDHFILDVVMLAQFLFFALIALYYGKSIKAKFLMFYAFFPLVSISLVKRFIVFFVMPLFGMPYSVVKHNTLLIYSITCFSIFLIYRCIQVFHFDFSTWRQYFQSHRASKLLVFTNSSMALYYLCVQGIDVMSPSLSGLATTTARSNIVLFYFILFLTLLIHLERYVKQNSIEAIVQQKEYRELINYSQHFGLLYQDIQELRQLLTTVSSRLKIGIEQNDISIVRLTYEGILNAEKNNAKDDRLDLTCLDKLQVEAIRHIVLAKLIEAKNKKLKVEVSIPNCIATFFLEVVDFTKLLSFLLDNAIEMSLETKQPCLSIAFLDQNHKLVIVIQSSTKQGQNDSQ…	GMSRPF	IVMTISQLARRFMMAF	PS		K	LSLTX
SAMEA1027033	covR	SAMEA1027033covR	intact	intact	intact	-		228	228	0	MTKKILIIEDEKNLARFVSLELQHEGYEVIVEVNGREGLETALEKEFDLILLDLMLPEMDGFEVTRRLQTEKTTYIMMMTARDSIMDVVAGLDRGADDYIVKPFAIEELLARIRAIFRRQDIESEKKVPSQGIYRDLVLNPQNRSVNRGDDEISLTKREYDLLNILMTNMNRVMTREELLSNVWKYDEAVETNVVDVYIRYLRGKIDIPGKESYIQTVRGMGYVIREK
SAMEA1027033	covS	SAMEA1027033covS	intact	intact	intact	-		500	500	0	MENQKQKQKKYKNSLPKRLSNIFFVLFFCIFSAFTLIAYSSTNYFLLKKEKQSVFQAVNIVRVRLSEVDSNFTLENLAEVLYKNDKTHLRIDDRKGSRVIRSERDITNTLDANQDIYVYNIDKQMIFTTDNEESSPGLHGPIGRVYHDHIEDQYRGFSMTQKVYSNRTGKFVGYVQVFHDLGNYYVIRARLLFWLLVVELFGTSLAYLIILITTRRFLKPLHNLHEVMRNISENPNNLNLRSDISSGDEIEELSVIFDNMLDKLETHTKLQSRFISDVSHELRTPVAIIKGHIGLLQRWGKDDSDILEESLTATAHEADRMAIMINDMLDMIRVQGSFEGHQNDMTVLEDSIETVVGNFRVLREDFIFTWQSENPKTIARIYKNHFEQALMILIDNAVK…
SAMEA1027034	rocA	SAMEA1027034rocA	pseudogene {fameshift (1228Adel)}	fameshift (1228Adel)	fameshift	1228Adel		422	416	6	MLEDFLQFLGFIFLDIIEIMLTLKLFSFVSAIPLRLKNIFYLSLSMVLFQVVFWAFFPDHFILDVVMLAQFLFFALIALYYGKSIKAKFLMFYAFFPLVSISLVKRFIVFFVMPLFGMPYSVVKHNTLLIYSITCFSIFLIYRCIQVFHFDFSTWRQYFQSHRASKLLVFTNSSMALYYLCVQGIDVMSPSLSGLATTTARSNIVLFYFILFLTLLIHLERYVKQNSIEAIVQQKEYRELINYSQHFGLLYQDIQELRQLLTTVSSRLKIGIEQNDISIVRLTYEGILNAEKNNAKDDRLDLTCLDKLQVEAIRHIVLAKLIEAKNKKLKVEVSIPNCIATFFLEVVDFTKLLSFLLDNAIEMSLETKQPCLSIAFLDQNHKLVIVIQSSTKQGQNDSQ…	GMSRPF	IVMTISQLARRFMMAF	PS		K	LSLTX
SAMEA1027034	covR	SAMEA1027034covR	intact	intact	intact	-		228	228	0	MTKKILIIEDEKNLARFVSLELQHEGYEVIVEVNGREGLETALEKEFDLILLDLMLPEMDGFEVTRRLQTEKTTYIMMMTARDSIMDVVAGLDRGADDYIVKPFAIEELLARIRAIFRRQDIESEKKVPSQGIYRDLVLNPQNRSVNRGDDEISLTKREYDLLNILMTNMNRVMTREELLSNVWKYDEAVETNVVDVYIRYLRGKIDIPGKESYIQTVRGMGYVIREK
SAMEA1027034	covS	SAMEA1027034covS	intact	intact	intact	-		500	500	0	MENQKQKQKKYKNSLPKRLSNIFFVLFFCIFSAFTLIAYSSTNYFLLKKEKQSVFQAVNIVRVRLSEVDSNFTLENLAEVLYKNDKTHLRIDDRKGSRVIRSERDITNTLDANQDIYVYNIDKQMIFTTDNEESSPGLHGPIGRVYHDHIEDQYRGFSMTQKVYSNRTGKFVGYVQVFHDLGNYYVIRARLLFWLLVVELFGTSLAYLIILITTRRFLKPLHNLHEVMRNISENPNNLNLRSDISSGDEIEELSVIFDNMLDKLETHTKLQSRFISDVSHELRTPVAIIKGHIGLLQRWGKDDSDILEESLTATAHEADRMAIMINDMLDMIRVQGSFEGHQNDMTVLEDSIETVVGNFRVLREDFIFTWQSENPKTIARIYKNHFEQALMILIDNAVK…
SAMEA1027035	rocA	SAMEA1027035rocA	pseudogene {fameshift (1228Adel)}	fameshift (1228Adel)	fameshift	1228Adel		422	416	6	MLEDFLQFLGFIFLDIIEIMLTLKLFSFVSAIPLRLKNIFYLSLSMVLFQVVFWAFFPDHFILDVVMLAQFLFFALIALYYGKSIKAKFLMFYAFFPLVSISLVKRFIVFFVMPLFGMPYSVVKHNTLLIYSITCFSIFLIYRCIQVFHFDFSTWRQYFQSHRASKLLVFTNSSMALYYLCVQGIDVMSPSLSGLATTTARSNIVLFYFILFLTLLIHLERYVKQNSIEAIVQQKEYRELINYSQHFGLLYQDIQELRQLLTTVSSRLKIGIEQNDISIVRLTYEGILNAEKNNAKDDRLDLTCLDKLQVEAIRHIVLAKLIEAKNKKLKVEVSIPNCIATFFLEVVDFTKLLSFLLDNAIEMSLETKQPCLSIAFLDQNHKLVIVIQSSTKQGQNDSQ…	GMSRPF	IVMTISQLARRFMMAF	PS		K	LSLTX
SAMEA1027035	covR	SAMEA1027035covR	intact	intact	intact	-		228	228	0	MTKKILIIEDEKNLARFVSLELQHEGYEVIVEVNGREGLETALEKEFDLILLDLMLPEMDGFEVTRRLQTEKTTYIMMMTARDSIMDVVAGLDRGADDYIVKPFAIEELLARIRAIFRRQDIESEKKVPSQGIYRDLVLNPQNRSVNRGDDEISLTKREYDLLNILMTNMNRVMTREELLSNVWKYDEAVETNVVDVYIRYLRGKIDIPGKESYIQTVRGMGYVIREK
SAMEA1027035	covS	SAMEA1027035covS	intact	intact	intact	-		500	500	0	MENQKQKQKKYKNSLPKRLSNIFFVLFFCIFSAFTLIAYSSTNYFLLKKEKQSVFQAVNIVRVRLSEVDSNFTLENLAEVLYKNDKTHLRIDDRKGSRVIRSERDITNTLDANQDIYVYNIDKQMIFTTDNEESSPGLHGPIGRVYHDHIEDQYRGFSMTQKVYSNRTGKFVGYVQVFHDLGNYYVIRARLLFWLLVVELFGTSLAYLIILITTRRFLKPLHNLHEVMRNISENPNNLNLRSDISSGDEIEELSVIFDNMLDKLETHTKLQSRFISDVSHELRTPVAIIKGHIGLLQRWGKDDSDILEESLTATAHEADRMAIMINDMLDMIRVQGSFEGHQNDMTVLEDSIETVVGNFRVLREDFIFTWQSENPKTIARIYKNHFEQALMILIDNAVK…
SAMEA1027036	covS	SAMEA1027036covS	pseudogene {fameshift (77Tdel)}	fameshift (77Tdel)	fameshift	77Tdel		45	35	10	MENQKQKQKKYKNSLPKRLSNIFFVLFSAFSLPLH	LPIVQQTISY	RKKSSQSFKL	ILLEFVFLRWTLILH	RT	QKFCTKTIKHI	ELMTERAVESLGVSAISQIL	MRIKIFMSITLINR	FLPQITKNHLLACMVLSVGCITTISKISIVGFP	HKRYILIGLENLWAMFKSFMI	AIIMSLEQDCCFGY	LLSYLAQA	PI	SS	LLRGAF	SLYTIYMK	CVISLKILII	TCAQIFRQEMKSKDCLLSLTIC	TNWRHILSCNHVLLVMSAMNYEHRLRLLKGILVSYNVGVKMTVIFLKKA	QQQRMRLTVWQS	LMIC	T	FAYKAHLRDIKMI	QFWKILLKLLLVILEF	EKILSLHGSQKIQKR	PVFIKIILSRL		FLLTML	SIPVKKRKSRLTFQ	LANKKLLLEFKIKAKEFLKKILNISLNAFIERINHVIEQVPRLD	GLACLFSSKL	MGIIYR	RLKVN	MKVQCLSYIFLWPSLKRVX
SAMEA1027036	rocA	SAMEA1027036rocA	pseudogene {fameshift (1228Adel)}	fameshift (1228Adel)	fameshift	1228Adel		422	416	6	MLEDFLQFLGFIFLDIIEIMLTLKLFSFVSAIPLRLKNIFYLSLSMVLFQVVFWAFFPDHFILDVVMLAQFLFFALIALYYGKSIKAKFLMFYAFFPLVSISLVKRFIVFFVMPLFGMPYSVVKHNTLLIYSITCFSIFLIYRCIQVFHFDFSTWRQYFQSHRASKLLVFTNSSMALYYLCVQGIDVMSPSLSGLATTTARSNIVLFYFILFLTLLIHLERYVKQNSIEAIVQQKEYRELINYSQHFGLLYQDIQELRQLLTTVSSRLKIGIEQNDISIVRLTYEGILNAEKNNAKDDRLDLTCLDKLQVEAIRHIVLAKLIEAKNKKLKVEVSIPNCIATFFLEVVDFTKLLSFLLDNAIEMSLETKQPCLSIAFLDQNHKLVIVIQSSTKQGQNDSQ…	GMSRPF	IVMTISQLARRFMMAF	PS		K	LSLTX
SAMEA1027036	covR	SAMEA1027036covR	intact	intact	intact	-		228	228	0	MTKKILIIEDEKNLARFVSLELQHEGYEVIVEVNGREGLETALEKEFDLILLDLMLPEMDGFEVTRRLQTEKTTYIMMMTARDSIMDVVAGLDRGADDYIVKPFAIEELLARIRAIFRRQDIESEKKVPSQGIYRDLVLNPQNRSVNRGDDEISLTKREYDLLNILMTNMNRVMTREELLSNVWKYDEAVETNVVDVYIRYLRGKIDIPGKESYIQTVRGMGYVIREK
SAMEA1027037	rocA	SAMEA1027037rocA	pseudogene {fameshift (1228Adel)}	fameshift (1228Adel)	fameshift	1228Adel		422	416	6	MLEDFLQFLGFIFLDIIEIMLTLKLFSFVSAIPLRLKNIFYLSLSMVLFQVVFWAFFPDHFILDVVMLAQFLFFALIALYYGKSIKAKFLMFYAFFPLVSISLVKRFIVFFVMPLFGMPYSVVKHNTLLIYSITCFSIFLIYRCIQVFHFDFSTWRQYFQSHRASKLLVFTNSSMALYYLCVQGIDVMSPSLSGLATTTARSNIVLFYFILFLTLLIHLERYVKQNSIEAIVQQKEYRELINYSQHFGLLYQDIQELRQLLTTVSSRLKIGIEQNDISIVRLTYEGILNAEKNNAKDDRLDLTCLDKLQVEAIRHIVLAKLIEAKNKKLKVEVSIPNCIATFFLEVVDFTKLLSFLLDNAIEMSLETKQPCLSIAFLDQNHKLVIVIQSSTKQGQNDSQ…	GMSRPF	IVMTISQLARRFMMAF	PS		K	LSLTX
SAMEA1027037	covR	SAMEA1027037covR	intact	intact	intact	-		228	228	0	MTKKILIIEDEKNLARFVSLELQHEGYEVIVEVNGREGLETALEKEFDLILLDLMLPEMDGFEVTRRLQTEKTTYIMMMTARDSIMDVVAGLDRGADDYIVKPFAIEELLARIRAIFRRQDIESEKKVPSQGIYRDLVLNPQNRSVNRGDDEISLTKREYDLLNILMTNMNRVMTREELLSNVWKYDEAVETNVVDVYIRYLRGKIDIPGKESYIQTVRGMGYVIREK
SAMEA1027037	covS	SAMEA1027037covS	pseudogene {nonsense mutation (10C>T)}	nonsense mutation (10C>T)	nonsense mutation	10C>T		499	3	496	MEN	KQKQKKYKNSLPKRLSNIFFVLFFCIFSAFTLIAYSSTNYFLLKKEKQSVFQAVNIVRVRLSEVDSNFTLENLAEVLYKNDKTHLRIDDRKGSRVIRSERDITNTLDANQDIYVYNIDKQMIFTTDNEESSPGLHGPIGRVYHDHIEDQYRGFSMTQKVYSNRTGKFVGYVQVFHDLGNYYVIRARLLFWLLVVELFGTSLAYLIILITTRRFLKPLHNLHEVMRNISENPNNLNLRSDISSGDEIEELSVIFDNMLDKLETHTKLQSRFISDVSHELRTPVAIIKGHIGLLQRWGKDDSDILEESLTATAHEADRMAIMINDMLDMIRVQGSFEGHQNDMTVLEDSIETVVGNFRVLREDFIFTWQSENPKTIARIYKNHFEQALMILIDNAVKYSRK…
SAMEA1027039	rocA	SAMEA1027039rocA	pseudogene {fameshift (1228Adel)}	fameshift (1228Adel)	fameshift	1228Adel		422	416	6	MLEDFLQFLGFIFLDIIEIMLTLKLFSFVSAIPLRLKNIFYLSLSMVLFQVVFWAFFPDHFILDVVMLAQFLFFALIALYYGKSIKAKFLMFYAFFPLVSISLVKRFIVFFVMPLFGMPYSVVKHNTLLIYSITCFSIFLIYRCIQVFHFDFSTWRQYFQSHRASKLLVFTNSSMALYYLCVQGIDVMSPSLSGLATTTARSNIVLFYFILFLTLLIHLERYVKQNSIEAIVQQKEYRELINYSQHFGLLYQDIQELRQLLTTVSSRLKIGIEQNDISIVRLTYEGILNAEKNNAKDDRLDLTCLDKLQVEAIRHIVLAKLIEAKNKKLKVEVSIPNCIATFFLEVVDFTKLLSFLLDNAIEMSLETKQPCLSIAFLDQNHKLVIVIQSSTKQGQNDSQ…	GMSRPF	IVMTISQLARRFMMAF	PS		K	LSLTX
SAMEA1027039	covR	SAMEA1027039covR	intact	intact	intact	-		228	228	0	MTKKILIIEDEKNLARFVSLELQHEGYEVIVEVNGREGLETALEKEFDLILLDLMLPEMDGFEVTRRLQTEKTTYIMMMTARDSIMDVVAGLDRGADDYIVKPFAIEELLARIRAIFRRQDIESEKKVPSQGIYRDLVLNPQNRSVNRGDDEISLTKREYDLLNILMTNMNRVMTREELLSNVWKYDEAVETNVVDVYIRYLRGKIDIPGKESYIQTVRGMGYVIREK
SAMEA1027039	covS	SAMEA1027039covS	intact	intact	intact	-		500	500	0	MENQKQKQKKYKNSLPKRLSNIFFVLFFCIFSAFTLIAYSSTNYFLLKKEKQSVFQAVNIVRVRLSEVDSNFTLENLAEVLYKNDKTHLRIDDRKGSRVIRSERDITNTLDANQDIYVYNIDKQMIFTTDNEESSPGLHGPIGRVYHDHIEDQYRGFSMTQKVYSNRTGKFVGYVQVFHDLGNYYVIRARLLFWLLVVELFGTSLAYLIILITTRRFLKPLHNLHEVMRNISENPNNLNLRSDISSGDEIEELSVIFDNMLDKLETHTKLQSRFISDVSHELRTPVAIIKGHIGLLQRWGKDDSDILEESLTATAHEADRMAIMINDMLDMIRVQGSFEGHQNDMTVLEDSIETVVGNFRVLREDFIFTWQSENPKTIARIYKNHFEQALMILIDNAVK…
SAMEA1027040	rocA	SAMEA1027040rocA	pseudogene {fameshift (1228Adel)}	fameshift (1228Adel)	fameshift	1228Adel		422	416	6	MLEDFLQFLGFIFLDIIEIMLTLKLFSFVSAIPLRLKNIFYLSLSMVLFQVVFWAFFPDHFILDVVMLAQFLFFALIALYYGKSIKAKFLMFYAFFPLVSISLVKRFIVFFVMPLFGMPYSVVKHNTLLIYSITCFSIFLIYRCIQVFHFDFSTWRQYFQSHRASKLLVFTNSSMALYYLCVQGIDVMSPSLSGLATTTARSNIVLFYFILFLTLLIHLERYVKQNSIEAIVQQKEYRELINYSQHFGLLYQDIQELRQLLTTVSSRLKIGIEQNDISIVRLTYEGILNAEKNNAKDDRLDLTCLDKLQVEAIRHIVLAKLIEAKNKKLKVEVSIPNCIATFFLEVVDFTKLLSFLLDNAIEMSLETKQPCLSIAFLDQNHKLVIVIQSSTKQGQNDSQ…	GMSRPF	IVMTISQLARRFMMAF	PS		K	LSLTX
SAMEA1027040	covR	SAMEA1027040covR	intact	intact	intact	-		228	228	0	MTKKILIIEDEKNLARFVSLELQHEGYEVIVEVNGREGLETALEKEFDLILLDLMLPEMDGFEVTRRLQTEKTTYIMMMTARDSIMDVVAGLDRGADDYIVKPFAIEELLARIRAIFRRQDIESEKKVPSQGIYRDLVLNPQNRSVNRGDDEISLTKREYDLLNILMTNMNRVMTREELLSNVWKYDEAVETNVVDVYIRYLRGKIDIPGKESYIQTVRGMGYVIREK
SAMEA1027040	covS	SAMEA1027040covS	intact	intact	intact	-		500	500	0	MENQKQKQKKYKNSLPKRLSNIFFVLFFCIFSAFTLIAYSSTNYFLLKKEKQSVFQAVNIVRVRLSEVDSNFTLENLAEVLYKNDKTHLRIDDRKGSRVIRSERDITNTLDANQDIYVYNIDKQMIFTTDNEESSPGLHGPIGRVYHDHIEDQYRGFSMTQKVYSNRTGKFVGYVQVFHDLGNYYVIRARLLFWLLVVELFGTSLAYLIILITTRRFLKPLHNLHEVMRNISENPNNLNLRSDISSGDEIEELSVIFDNMLDKLETHTKLQSRFISDVSHELRTPVAIIKGHIGLLQRWGKDDSDILEESLTATAHEADRMAIMINDMLDMIRVQGSFEGHQNDMTVLEDSIETVVGNFRVLREDFIFTWQSENPKTIARIYKNHFEQALMILIDNAVK…
SAMEA1027041	rocA	SAMEA1027041rocA	pseudogene {fameshift (1228Adel)}	fameshift (1228Adel)	fameshift	1228Adel		422	416	6	MLEDFLQFLGFIFLDIIEIMLTLKLFSFVSAIPLRLKNIFYLSLSMVLFQVVFWAFFPDHFILDVVMLAQFLFFALIALYYGKSIKAKFLMFYAFFPLVSISLVKRFIVFFVMPLFGMPYSVVKHNTLLIYSITCFSIFLIYRCIQVFHFDFSTWRQYFQSHRASKLLVFTNSSMALYYLCVQGIDVMSPSLSGLATTTARSNIVLFYFILFLTLLIHLERYVKQNSIEAIVQQKEYRELINYSQHFGLLYQDIQELRQLLTTVSSRLKIGIEQNDISIVRLTYEGILNAEKNNAKDDRLDLTCLDKLQVEAIRHIVLAKLIEAKNKKLKVEVSIPNCIATFFLEVVDFTKLLSFLLDNAIEMSLETKQPCLSIAFLDQNHKLVIVIQSSTKQGQNDSQ…	GMSRPF	IVMTISQLARRFMMAF	PS		K	LSLTX
SAMEA1027041	covR	SAMEA1027041covR	intact	intact	intact	-		228	228	0	MTKKILIIEDEKNLARFVSLELQHEGYEVIVEVNGREGLETALEKEFDLILLDLMLPEMDGFEVTRRLQTEKTTYIMMMTARDSIMDVVAGLDRGADDYIVKPFAIEELLARIRAIFRRQDIESEKKVPSQGIYRDLVLNPQNRSVNRGDDEISLTKREYDLLNILMTNMNRVMTREELLSNVWKYDEAVETNVVDVYIRYLRGKIDIPGKESYIQTVRGMGYVIREK
SAMEA1027041	covS	SAMEA1027041covS	intact	intact	intact	-		500	500	0	MENQKQKQKKYKNSLPKRLSNIFFVLFFCIFSAFTLIAYSSTNYFLLKKEKQSVFQAVNIVRVRLSEVDSNFTLENLAEVLYKNDKTHLRIDDRKGSRVIRSERDITNTLDANQDIYVYNIDKQMIFTTDNEESSPGLHGPIGRVYHDHIEDQYRGFSMTQKVYSNRTGKFVGYVQVFHDLGNYYVIRARLLFWLLVVELFGTSLAYLIILITTRRFLKPLHNLHEVMRNISENPNNLNLRSDISSGDEIEELSVIFDNMLDKLETHTKLQSRFISDVSHELRTPVAIIKGHIGLLQRWGKDDSDILEESLTATAHEADRMAIMINDMLDMIRVQGSFEGHQNDMTVLEDSIETVVGNFRVLREDFIFTWQSENPKTIARIYKNHFEQALMILIDNAVK…
SAMEA1027042	rocA	SAMEA1027042rocA	pseudogene {fameshift (1228Adel)}	fameshift (1228Adel)	fameshift	1228Adel		422	416	6	MLEDFLQFLGFIFLDIIEIMLTLKLFSFVSAIPLRLKNIFYLSLSMVLFQVVFWAFFPDHFILDVVMLAQFLFFALIALYYGKSIKAKFLMFYAFFPLVSISLVKRFIVFFVMPLFGMPYSVVKHNTLLIYSITCFSIFLIYRCIQVFHFDFSTWRQYFQSHRASKLLVFTNSSMALYYLCVQGIDVMSPSLSGLATTTARSNIVLFYFILFLTLLIHLERYVKQNSIEAIVQQKEYRELINYSQHFGLLYQDIQELRQLLTTVSSRLKIGIEQNDISIVRLTYEGILNAEKNNAKDDRLDLTCLDKLQVEAIRHIVLAKLIEAKNKKLKVEVSIPNCIATFFLEVVDFTKLLSFLLDNAIEMSLETKQPCLSIAFLDQNHKLVIVIQSSTKQGQNDSQ…	GMSRPF	IVMTISQLARRFMMAF	PS		K	LSLTX
SAMEA1027042	covR	SAMEA1027042covR	intact	intact	intact	-		228	228	0	MTKKILIIEDEKNLARFVSLELQHEGYEVIVEVNGREGLETALEKEFDLILLDLMLPEMDGFEVTRRLQTEKTTYIMMMTARDSIMDVVAGLDRGADDYIVKPFAIEELLARIRAIFRRQDIESEKKVPSQGIYRDLVLNPQNRSVNRGDDEISLTKREYDLLNILMTNMNRVMTREELLSNVWKYDEAVETNVVDVYIRYLRGKIDIPGKESYIQTVRGMGYVIREK
SAMEA1027042	covS	SAMEA1027042covS	intact	intact	intact	-		500	500	0	MENQKQKQKKYKNSLPKRLSNIFFVLFFCIFSAFTLIAYSSTNYFLLKKEKQSVFQAVNIVRVRLSEVDSNFTLENLAEVLYKNDKTHLRIDDRKGSRVIRSERDITNTLDANQDIYVYNIDKQMIFTTDNEESSPGLHGPIGRVYHDHIEDQYRGFSMTQKVYSNRTGKFVGYVQVFHDLGNYYVIRARLLFWLLVVELFGTSLAYLIILITTRRFLKPLHNLHEVMRNISENPNNLNLRSDISSGDEIEGLSVIFDNMLDKLETHTKLQSRFISDVSHELRTPVAIIKGHIGLLQRWGKDDSDILEESLTATAHEADRMAIMINDMLDMIRVQGSFEGHQNDMTVLEDSIETVVGNFRVLREDFIFTWQSENPKTIARIYKNHFEQALMILIDNAVK…
SAMEA1027043	rocA	SAMEA1027043rocA	pseudogene {fameshift (1228Adel)}	fameshift (1228Adel)	fameshift	1228Adel		422	416	6	MLEDFLQFLGFIFLDIIEIMLTLKLFSFVSAIPLRLKNIFYLSLSMVLFQVVFWAFFPDHFILDVVMLAQFLFFALIALYYGKSIKAKFLMFYAFFPLVSISLVKRFIVFFVMPLFGMPYSVVKHNTLLIYSITCFSIFLIYRCIQVFHFDFSTWRQYFQSHRASKLLVFTNSSMALYYLCVQGIDVMSPSLSGLATTTARSNIVLFYFILFLTLLIHLERYVKQNSIEAIVQQKEYRELINYSQHFGLLYQDIQELRQLLTTVSSRLKIGIEQNDISIVRLTYEGILNAEKNNAKDDRLDLTCLDKLQVEAIRHIVLAKLIEAKNKKLKVEVSIPNCIATFFLEVVDFTKLLSFLLDNAIEMSLETKQPCLSIAFLDQNHKLVIVIQSSTKQGQNDSQ…	GMSRPF	IVMTISQLARRFMMAF	PS		K	LSLTX
SAMEA1027043	covR	SAMEA1027043covR	intact	intact	intact	-		228	228	0	MTKKILIIEDEKNLARFVSLELQHEGYEVIVEVNGREGLETALEKEFDLILLDLMLPEMDGFEVTRRLQTEKTTYIMMMTARDSIMDVVAGLDRGADDYIVKPFAIEELLARIRAIFRRQDIESEKKVPSQGIYRDLVLNPQNRSVNRGDDEISLTKREYDLLNILMTNMNRVMTREELLSNVWKYDEAVETNVVDVYIRYLRGKIDIPGKESYIQTVRGMGYVIREK
SAMEA1027043	covS	SAMEA1027043covS	intact	intact	intact	-		500	500	0	MENQKQKQKKYKNSLPKRLSNIFFVLFFCIFSAFTLIAYSSTNYFLLKKEKQSVFQAVNIVRVRLSEVDSNFTLENLAEVLYKNDKTHLRIDDRKGSRVIRSERDITNTLDANQDIYVYNIDKQMIFTTDNEESSPGLHGPIGRVYHDHIEDQYRGFSMTQKVYSNRTGKFVGYVQVFHDLGNYYVIRARLLFWLLVVELFGTSLAYLIILITTRRFLKPLHNLHEVMRNISENPNNLNLRSDISSGDEIEELSVIFDNMLDKLETHTKLQSRFISDVSHELRTPVAIIKGHIGLLQRWGKDDSDILEESLTATAHEADRMAIMINDMLDMIRVQGSFEGHQNDMTVLEDSIETVVGNFRVLREDFIFTWQSENPKTIARIYKNHFEQALMILIDNAVK…
SAMEA1027044	covS	SAMEA1027044covS	pseudogene {fameshift (88ATTTTCTCTGCdel)}	fameshift (88ATTTTCTCTGCdel)	fameshift	88ATTTTCTCTGCdel		56	35	21	MENQKQKQKKYKNSLPKRLSNIFFVLFFCLYTDCL	FNKLFLIEERKAVSLSSCKYC	SSSF	GGL	FYIRELSRSFVQKR	NTSEN		QKGQSSH	E	ARYHKYSRCESRYLCL	H		TDDFYHR	RRIISWLAWSYRSGVSRPYRRSVSWVFHDTKGIF	SDWKICGLCSSLS	FRQLLCH	SKTAVLATSC	VIWHKLSLFNHLNYYAALFEAFTQFT	SDA	YL	KS		FKPALRYFVRR	NRRIVCYL	QYVRQIGDTY	VAITFY		CQP	ITNTGCDY	RAYWSLTTLG	R	Q	YS	RKLDSNSA	G	PYGNHD		YVRHDSRTRLI	GTSK
SAMEA1027044	rocA	SAMEA1027044rocA	pseudogene {fameshift (1228Adel)}	fameshift (1228Adel)	fameshift	1228Adel		422	416	6	MLEDFLQFLGFIFLDIIEIMLTLKLFSFVSAIPLRLKNIFYLSLSMVLFQVVFWAFFPDHFILDVVMLAQFLFFALIALYYGKSIKAKFLMFYAFFPLVSISLVKRFIVFFVMPLFGMPYSVVKHNTLLIYSITCFSIFLIYRCIQVFHFDFSTWRQYFQSHRASKLLVFTNSSMALYYLCVQGIDVMSPSLSGLATTTARSNIVLFYFILFLTLLIHLERYVKQNSIEAIVQQKEYRELINYSQHFGLLYQDIQELRQLLTTVSSRLKIGIEQNDISIVRLTYEGILNAEKNNAKDDRLDLTCLDKLQVEAIRHIVLAKLIEAKNKKLKVEVSIPNCIATFFLEVVDFTKLLSFLLDNAIEMSLETKQPCLSIAFLDQNHKLVIVIQSSTKQGQNDSQ…	GMSRPF	IVMTISQLARRFMMAF	PS		K	LSLTX
SAMEA1027044	covR	SAMEA1027044covR	intact	intact	intact	-		228	228	0	MTKKILIIEDEKNLARFVSLELQHEGYEVIVEVNGREGLETALEKEFDLILLDLMLPEMDGFEVTRRLQTEKTTYIMMMTARDSIMDVVAGLDRGADDYIVKPFAIEELLARIRAIFRRQDIESEKKVPSQGIYRDLVLNPQNRSVNRGDDEISLTKREYDLLNILMTNMNRVMTREELLSNVWKYDEAVETNVVDVYIRYLRGKIDIPGKESYIQTVRGMGYVIREK
SAMEA1027045	rocA	SAMEA1027045rocA	pseudogene {fameshift (1228Adel)}	fameshift (1228Adel)	fameshift	1228Adel		422	416	6	MLEDFLQFLGFIFLDIIEIMLTLKLFSFVSAIPLRLKNIFYLSLSMVLFQVVFWAFFPDHFILDVVMLAQFLFFALIALYYGKSIKAKFLMFYAFFPLVSISLVKRFIVFFVMPLFGMPYSVVKHNTLLIYSITCFSIFLIYRCIQVFHFDFSTWRQYFQSHRASKLLVFTNSSMALYYLCVQGIDVMSPSLSGLATTTARSNIVLFYFILFLTLLIHLERYVKQNSIEAIVQQKEYRELINYSQHFGLLYQDIQELRQLLTTVSSRLKIGIEQNDISIVRLTYEGILNAEKNNAKDDRLDLTCLDKLQVEAIRHIVLAKLIEAKNKKLKVEVSIPNCIATFFLEVVDFTKLLSFLLDNAIEMSLETKQPCLSIAFLDQNHKLVIVIQSSTKQGQNDSQ…	GMSRPF	IVMTISQLARRFMMAF	PS		K	LSLTX
SAMEA1027045	covR	SAMEA1027045covR	intact	intact	intact	-		228	228	0	MTKKILIIEDEKNLARFVSLELQHEGYEVIVEVNGREGLETALEKEFDLILLDLMLPEMDGFEVTRRLQTEKTTYIMMMTARDSIMDVVAGLDRGADDYIVKPFAIEELLARIRAIFRRQDIESEKKVPSQGIYRDLVLNPQNRSVNRGDDEISLTKREYDLLNILMTNMNRVMTREELLSNVWKYDEAVETNVVDVYIRYLRGKIDIPGKESYIQTVRGMGYVIREK
SAMEA1027045	covS	SAMEA1027045covS	intact	intact	intact	-		500	500	0	MENQKQKQKKYKNSLPKRLSNIFFVLFFCIFSAFTLIAYSSTNYFLLKKEKQSVFQAVNIVRVRLSEVDSNFTLENLAEVLYKNDKTHLRIDDRKGSRVIRSERDITNTLDANQDIYVYNIDKQMIFTTDNEESSPGLHGPIGRVYHDHIEDQYRGFSMTQKVYSNRTGKFVGYVQVFHDLGNYYVIRARLLFWLLVVELFGTSLAYLIILITTRRFLKPLHNLHEVMRNISENPNNLNLRSDISSGDEIEGLSVIFDNMLDKLETHTKLQSRFISDVSHELRTPVAIIKGHIGLLQRWGKDDSDILEESLTATAHEADRMAIMINDMLDMIRVQGSFEGHQNDMTVLEDSIETVVGNFRVLREDFIFTWQSENPKTIARIYKNHFEQALMILIDNAVK…
SAMEA1027046	rocA	SAMEA1027046rocA	pseudogene {fameshift (1228Adel)}	fameshift (1228Adel)	fameshift	1228Adel		422	416	6	MLEDFLQFLGFIFLDIIEIMLTLKLFSFVSAIPLRLKNIFYLSLSMVLFQVVFWAFFPDHFILDVVMLAQFLFFALIALYYGKSIKAKFLMFYAFFPLVSISLVKRFIVFFVMPLFGMPYSVVKHNTLLIYSITCFSIFLIYRCIQVFHFDFSTWRQYFQSHRASKLLVFTNSSMALYYLCVQGIDVMSPSLSGLATTTARSNIVLFYFILFLTLLIHLERYVKQNSIEAIVQQKEYRELINYSQHFGLLYQDIQELRQLLTTVSSRLKIGIEQNDISIVRLTYEGILNAEKNNAKDDRLDLTCLDKLQVEAIRHIVLAKLIEAKNKKLKVEVSIPNCIATFFLEVVDFTKLLSFLLDNAIEMSLETKQPCLSIAFLDQNHKLVIVIQSSTKQGQNDSQ…	GMSRPF	IVMTISQLARRFMMAF	PS		K	LSLTX
SAMEA1027046	covR	SAMEA1027046covR	intact	intact	intact	-		228	228	0	MTKKILIIEDEKNLARFVSLELQHEGYEVIVEVNGREGLETALEKEFDLILLDLMLPEMDGFEVTRRLQTEKTTYIMMMTARDSIMDVVAGLDRGADDYIVKPFAIEELLARIRAIFRRQDIESEKKVPSQGIYRDLVLNPQNRSVNRGDDEISLTKREYDLLNILMTNMNRVMTREELLSNVWKYDEAVETNVVDVYIRYLRGKIDIPGKESYIQTVRGMGYVIREK
SAMEA1027046	covS	SAMEA1027046covS	intact	intact	intact	-		500	500	0	MENQKQKQKKYKNSLPKRLSNIFFVLFFCIFSAFTLIAYSSTNYFLLKKEKQSVFQAVNIVRVRLSEVDSNFTLENLAEVLYKNDKTHLRIDDRKGSRVIRSERDITNTLDANQDIYVYNIDKQMIFTTDNEESSPGLHGPIGRVYHDHIEDQYRGFSMTQKVYSNRTGKFVGYVQVFHDLGNYYVIRARLLFWLLVVELFGTSLAYLIILITTRRFLKPLHNLHEVMRNISENPNNLNLRSDISSGDEIEGLSVIFDNMLDKLETHTKLQSRFISDVSHELRTPVAIIKGHIGLLQRWGKDDSDILEESLTATAHEADRMAIMINDMLDMIRVQGSFEGHQNDMTVLEDSIETVVGNFRVLREDFIFTWQSENPKTIARIYKNHFEQALMILIDNAVK…
SAMEA1027048	rocA	SAMEA1027048rocA	pseudogene {fameshift (1228Adel)}	fameshift (1228Adel)	fameshift	1228Adel		422	416	6	MLEDFLQFLGFIFLDIIEIMLTLKLFSFVSAIPLRLKNIFYLSLSMVLFQVVFWAFFPDHFILDVVMLAQFLFFALIALYYGKSIKAKFLMFYAFFPLVSISLVKRFIVFFVMPLFGMPYSVVKHNTLLIYSITCFSIFLIYRCIQVFHFDFSTWRQYFQSHRASKLLVFTNSSMALYYLCVQGIDVMSPSLSGLATTTARSNIVLFYFILFLTLLIHLERYVKQNSIEAIVQQKEYRELINYSQHFGLLYQDIQELRQLLTTVSSRLKIGIEQNDISIVRLTYEGILNAEKNNAKDDRLDLTCLDKLQVEAIRHIVLAKLIEAKNKKLKVEVSIPNCIATFFLEVVDFTKLLSFLLDNAIEMSLETKQPCLSIAFLDQNHKLVIVIQSSTKQGQNDSQ…	GMSRPF	IVMTISQLARRFMMAF	PS		K	LSLTX
SAMEA1027048	covR	SAMEA1027048covR	intact	intact	intact	-		228	228	0	MTKKILIIEDEKNLARFVSLELQHEGYEVIVEVNGREGLETALEKEFDLILLDLMLPEMDGFEVTRRLQTEKTTYIMMMTARDSIMDVVAGLDRGADDYIVKPFAIEELLARIRAIFRRQDIESEKKVPSQGIYRDLVLNPQNRSVNRGDDEISLTKREYDLLNILMTNMNRVMTREELLSNVWKYDEAVETNVVDVYIRYLRGKIDIPGKESYIQTVRGMGYVIREK
SAMEA1027048	covS	SAMEA1027048covS	intact	intact	intact	-		500	500	0	MENQKQKQKKYKNSLPKRLSNIFFVLFFCIFSAFTLIAYSSTNYFLLKKEKQSVFQAVNIVRVRLSEVDSNFTLENLAEVLYKNDKTHLRIDDRKGSRVIRSERDITNTLDANQDIYVYNIDKQMIFTTDNEESSPGLHGPIGRVYHDHIEDQYRGFSMTQKVYSNRTGKFVGYVQVFHDLGNYYVIRARLLFWLLVVELFGTSLAYLIILITTRRFLKPLHNLHEVMRNISENPNNLNLRSDISSGDEIEELSVIFDNMLDKLETHTKLQSRFISDVSHELRTPVAIIKGHIGLLQRWGKDDSDILEESLTATAHEADRMAIMINDMLDMIRVQGSFEGHQNDMTVLEDSIETVVGNFRVLREDFIFTWQSENPKTIARIYKNHFEQALMILIDNAVK…
SAMEA1027050	rocA	SAMEA1027050rocA	pseudogene {fameshift (1228Adel)}	fameshift (1228Adel)	fameshift	1228Adel		422	416	6	MLEDFLQFLGFIFLDIIEIMLTLKLFSFVSAIPLRLKNIFYLSLSMVLFQVVFWAFFPDHFILDVVMLAQFLFFALIALYYGKSIKAKFLMFYAFFPLVSISLVKRFIVFFVMPLFGMPYSVVKHNTLLIYSITCFSIFLIYRCIQVFHFDFSTWRQYFQSHRASKLLVFTNSSMALYYLCVQGIDVMSPSLSGLATTTARSNIVLFYFILFLTLLIHLERYVKQNSIEAIVQQKEYRELINYSQHFGLLYQDIQELRQLLTTVSSRLKIGIEQNDISIVRLTYEGILNAEKNNAKDDRLDLTCLDKLQVEAIRHIVLAKLIEAKNKKLKVEVSIPNCIATFFLEVVDFTKLLSFLLDNAIEMSLETKQPCLSIAFLDQNHKLVIVIQSSTKQGQNDSQ…	GMSRPF	IVMTISQLARRFMMAF	PS		K	LSLTX
SAMEA1027050	covR	SAMEA1027050covR	intact	intact	intact	-		228	228	0	MTKKILIIEDEKNLARFVSLELQHEGYEVIVEVNGREGLETALEKEFDLILLDLMLPEMDGFEVTRRLQTEKTTYIMMMTARDSIMDVVAGLDRGADDYIVKPFAIEELLARIRAIFRRQDIESEKKVPSQGIYRDLVLNPQNRSVNRGDDEISLTKREYDLLNILMTNMNRVMTREELLSNVWKYDEAVETNVVDVYIRYLRGKIDIPGKESYIQTVRGMGYVIREK
SAMEA1027050	covS	SAMEA1027050covS	intact	intact	intact	-		500	500	0	MENQKQKQKKYKNSLPKRLSNIFFVLFFCIFSAFTLIAYSSTNYFLLKKEKQSVFQAVNIVRVRLSEVDSNFTLENLAEVLYKNDKTHLRIDDRKGSRVIRSERDITNTLDANQDIYVYNIDKQMIFTTDNEESSPGLHGPIGRVYHDHIEDQYRGFSMTQKVYSNRTGKFVGYVQVFHDLGNYYVIRARLLFWLLVVELFGTSLAYLIILITTRRFLKPLHNLHEVMRNISENPNNLNLRSDISSGDEIEGLSVIFDNMLDKLETHTKLQSRFISDVSHELRTPVAIIKGHIGLLQRWGKDDSDILEESLTATAHEADRMAIMINDMLDMIRVQGSFEGHQNDMTVLEDSIETVVGNFRVLREDFIFTWQSENPKTIARIYKNHFEQALMILIDNAVK…
SAMEA1027051	covS	SAMEA1027051covS	pseudogene {fameshift (88_89insTTTTCTCTGCA)}	fameshift (88_89insTTTTCTCTGCA)	fameshift	88_89insTTTTCTCTGCA		49	39	10	MENQKQKQKKYKNSLPKRLSNIFFVLFFCIFSAFSLPLH	LPIVQQTISY	RKKSSQSFKL	ILLEFVFLRWTLILH	RT	QKFCTKTIKHI	ELMTERAVESLGVSAISQIL	MRIKIFMSITLINR	FLPQITKNHLLACMVLSVGCITTISKISIVGFP	HKRYILIGLENLWAMFKSFMI	AIIMSLEQDCCFGY	LLSYLAQA	PI	SS	LLRGAF	SLYTIYMK	CVISLKILII	TCAQIFRQEMKSKNCLLSLTIC	TNWRHILSCNHVLLVMSAMNYEHRLRLLKGILVSYNVGVKMTVIFLKKA	QQQRMRLTVWQS	LMIC	T	FAYKAHLRDIKMI	QFWKILLKLLLVILEF	EKILSLHGSQKIQKR	PVFIKIILSRL		FLLTML	SIPVKKRKSRLTFQ	LANKKLLLEFKIKAKEFLKKILNISLNAFIERINHVIEQVPRLD	GLACLFSSKL	MGIIYR	RLKVN	MKVQCLSYIFLWPSLKRVX
SAMEA1027051	rocA	SAMEA1027051rocA	pseudogene {fameshift (1228Adel)}	fameshift (1228Adel)	fameshift	1228Adel		422	416	6	MLEDFLQFLGFIFLDIIEIMLTLKLFSFVSAIPLRLKNIFYLSLSMVLFQVVFWAFFPDHFILDVVMLAQFLFFALIALYYGKSIKAKFLMFYAFFPLVSISLVKRFIVFFVMPLFGMPYSVVKHNTLLIYSITCFSIFLIYRCIQVFHFDFSTWRQYFQSHRASKLLVFTNSSMALYYLCVQGIDVMSPSLSGLATTTARSNIVLFYFILFLTLLIHLERYVKQNSIEAIVQQKEYRELINYSQHFGLLYQDIQELRQLLTTVSSRLKIGIEQNDISIVRLTYEGILNAEKNNAKDDRLDLTCLDKLQVEAIRHIVLAKLIEAKNKKLKVEVSIPNCIATFFLEVVDFTKLLSFLLDNAIEMSLETKQPCLSIAFLDQNHKLVIVIQSSTKQGQNDSQ…	GMSRPF	IVMTISQLARRFMMAF	PS		K	LSLTX
SAMEA1027051	covR	SAMEA1027051covR	intact	intact	intact	-		228	228	0	MTKKILIIEDEKNLARFVSLELQHEGYEVIVEVNGREGLETALEKEFDLILLDLMLPEMDGFEVTRRLQTEKTTYIMMMTARDSIMDVVAGLDRGADDYIVKPFAIEELLARIRAIFRRQDIESEKKVPSQGIYRDLVLNPQNRSVNRGDDEISLTKREYDLLNILMTNMNRVMTREELLSNVWKYDEAVETNVVDVYIRYLRGKIDIPGKESYIQTVRGMGYVIREK
SAMEA1027052	rocA	SAMEA1027052rocA	pseudogene {fameshift (1228Adel)}	fameshift (1228Adel)	fameshift	1228Adel		422	416	6	MLEDFLQFLGFIFLDIIEIMLTLKLFSFVSAIPLRLKNIFYLSLSMVLFQVVFWAFFPDHFILDVVMLAQFLFFALIALYYGKSIKAKFLMFYAFFPLVSISLVKRFIVFFVMPLFGMPYSVVKHNTLLIYSITCFSIFLIYRCIQVFHFDFSTWRQYFQSHRASKLLVFTNSSMALYYLCVQGIDVMSPSLSGLATTTARSNIVLFYFILFLTLLIHLERYVKQNSIEAIVQQKEYRELINYSQHFGLLYQDIQELRQLLTTVSSRLKIGIEQNDISIVRLTYEGILNAEKNNAKDDRLDLTCLDKLQVEAIRHIVLAKLIEAKNKKLKVEVSIPNCIATFFLEVVDFTKLLSFLLDNAIEMSLETKQPCLSIAFLDQNHKLVIVIQSSTKQGQNDSQ…	GMSRPF	IVMTISQLARRFMMAF	PS		K	LSLTX
SAMEA1027052	covR	SAMEA1027052covR	intact	intact	intact	-		228	228	0	MTKKILIIEDEKNLARFVSLELQHEGYEVIVEVNGREGLETALEKEFDLILLDLMLPEMDGFEVTRRLQTEKTTYIMMMTARDSIMDVVAGLDRGADDYIVKPFAIEELLARIRAIFRRQDIESEKKVPSQGIYRDLVLNPQNRSVNRGDDEISLTKREYDLLNILMTNMNRVMTREELLSNVWKYDEAVETNVVDVYIRYLRGKIDIPGKESYIQTVRGMGYVIREK
SAMEA1027052	covS	SAMEA1027052covS	intact	intact	intact	-		500	500	0	MENQKQKQKKYKNSLPKRLSNIFFVLFFCIFSAFTLIAYSSTNYFLLKKEKQSVFQAVNIVRVRLSEVDSNFTLENLAEVLYKNDKTHLRIDDRKGSRVIRSERDITNTLDANQDIYVYNIDKQMIFTTDNEESSPGLHGPIGRVYHDHIEDQYRGFSMTQKVYSNRTGKFVGYVQVFHDLGNYYVIRARLLFWLLVVELFGTSLAYLIILITTRRFLKPLHNLHEVMRNISENPNNLNLRSDISSGDEIEELSVIFDNMLDKLETHTKLQSRFISDVSHELRTPVAIIKGHIGLLQRWGKDDSDILEESLTATAHEADRMAIMINDMLDMIRVQGSFEGHQNDMTVLEDSIETVVGNFRVLREDFIFTWQSENPKTIARIYKNHFEQALMILIDNAVK…
SAMEA1027053	rocA	SAMEA1027053rocA	pseudogene {fameshift (1228Adel)}	fameshift (1228Adel)	fameshift	1228Adel		422	416	6	MLEDFLQFLGFIFLDIIEIMLTLKLFSFVSAIPLRLKNIFYLSLSMVLFQVVFWAFFPDHFILDVVMLAQFLFFALIALYYGKSIKAKFLMFYAFFPLVSISLVKRFIVFFVMPLFGMPYSVVKHNTLLIYSITCFSIFLIYRCIQVFHFDFSTWRQYFQSHRASKLLVFTNSSMALYYLCVQGIDVMSPSLSGLATTTARSNIVLFYFILFLTLLIHLERYVKQNSIEAIVQQKEYRELINYSQHFGLLYQDIQELRQLLTTVSSRLKIGIEQNDISIVRLTYEGILNAEKNNAKDDRLDLTCLDKLQVEAIRHIVLAKLIEAKNKKLKVEVSIPNCIATFFLEVVDFTKLLSFLLDNAIEMSLETKQPCLSIAFLDQNHKLVIVIQSSTKQGQNDSQ…	GMSRPF	IVMTISQLARRFMMAF	PS		K	LSLTX
SAMEA1027053	covR	SAMEA1027053covR	intact	intact	intact	-		228	228	0	MTKKILIIEDEKNLARFVSLELQHEGYEVIVEVNGREGLETALEKEFDLILLDLMLPEMDGFEVTRRLQTEKTTYIMMMTARDSIMDVVAGLDRGADDYIVKPFAIEELLARIRAIFRRQDIESEKKVPSQGIYRDLVLNPQNRSVNRGDDEISLTKREYDLLNILMTNMNRVMTREELLSNVWKYDEAVETNVVDVYIRYLRGKIDIPGKESYIQTVRGMGYVIREK
SAMEA1027053	covS	SAMEA1027053covS	intact	intact	intact	-		500	500	0	MENQKQKQKKYKNSLPKRLSNIFFVLFFCIFSAFTLIAYSSTNYFLLKKEKQSVFQAVNIVRVRLSEVDSNFTLENLAEVLYKNDKTHLRIDDRKGSRVIRSERDITNTLDANQDIYVYNIDKQMIFTTDNEESSPGLHGPIGRVYHDHIEDQYRGFSMTQKVYSNRTGKFVGYVQVFHDLGNYYVIRARLLFWLLVVELFGTSLAYLIILITTRRFLKPLHNLHEVMRNISENPNNLNLRSDISSGDEIEELSVIFDNMLDKLETHTKLQSRFISDVSHELRTPVAIIKGHIGLLQRWGKDDSDILEESLTATAHEADRMAIMINDMLDMIRVQGSFEGHQNDMTVLEDSIETVVGNFRVLREDFIFTWQSENPKTIARIYKNHFEQALMILIDNAVK…
SAMEA1027054	rocA	SAMEA1027054rocA	pseudogene {fameshift (1228Adel)}	fameshift (1228Adel)	fameshift	1228Adel		422	416	6	MLEDFLQFLGFIFLDIIEIMLTLKLFSFVSAIPLRLKNIFYLSLSMVLFQVVFWAFFPDHFILDVVMLAQFLFFALIALYYGKSIKAKFLMFYAFFPLVSISLVKRFIVFFVMPLFGMPYSVVKHNTLLIYSITCFSIFLIYRCIQVFHFDFSTWRQYFQSHRASKLLVFTNSSMALYYLCVQGIDVMSPSLSGLATTTARSNIVLFYFILFLTLLIHLERYVKQNSIEAIVQQKEYRELINYSQHFGLLYQDIQELRQLLTTVSSRLKIGIEQNDISIVRLTYEGILNAEKNNAKDDRLDLTCLDKLQVEAIRHIVLAKLIEAKNKKLKVEVSIPNCIATFFLEVVDFTKLLSFLLDNAIEMSLETKQPCLSIAFLDQNHKLVIVIQSSTKQGQNDSQ…	GMSRPF	IVMTISQLARRFMMAF	PS		K	LSLTX
SAMEA1027054	covR	SAMEA1027054covR	intact	intact	intact	-		228	228	0	MTKKILIIEDEKNLARFVSLELQHEGYEVIVEVNGREGLETALEKEFDLILLDLMLPEMDGFEVTRRLQTEKTTYIMMMTARDSIMDVVAGLDRGADDYIVKPFAIEELLARIRAIFRRQDIESEKKVPSQGIYRDLVLNPQNRSVNRGDDEISLTKREYDLLNILMTNMNRVMTREELLSNVWKYDEAVETNVVDVYIRYLRGKIDIPGKESYIQTVRGMGYVIREK
SAMEA1027054	covS	SAMEA1027054covS	intact	intact	intact	-		500	500	0	MENQKQKQKKYKNSLPKRLSNIFFVLFFCIFSAFTLIAYSSTNYFLLKKEKQSVFQAVNIVRVRLSEVDSNFTLENLAEVLYKNDKTHLRIDDRKGSRVIRSERDITNTLDANQDIYVYNIDKQMIFTTDNEESSPGLHGPIGRVYHDHIEDQYRGFSMTQKVYSNRTGKFVGYVQVFHDLGNYYVIRARLLFWLLVVELFGTSLAYLIILITTRRFLKPLHNLHEVMRNISENPNNLNLRSDISSGDEIEGLSVIFDNMLDKLETHTKLQSRFISDVSHELRTPVAIIKGHIGLLQRWGKDDSDILEESLTATAHEADRMAIMINDMLDMIRVQGSFEGHQNDMTVLEDSIETVVGNFRVLREDFIFTWQSENPKTIARIYKNHFEQALMILIDNAVK…
SAMEA1027055	rocA	SAMEA1027055rocA	pseudogene {fameshift (1228Adel)}	fameshift (1228Adel)	fameshift	1228Adel		422	416	6	MLEDFLQFLGFIFLDIIEIMLTLKLFSFVSAIPLRLKNIFYLSLSMVLFQVVFWAFFPDHFILDVVMLAQFLFFALIALYYGKSIKAKFLMFYAFFPLVSISLVKRFIVFFVMPLFGMPYSVVKHNTLLIYSITCFSIFLIYRCIQVFHFDFSTWRQYFQSHRASKLLVFTNSSMALYYLCVQGIDVMSPSLSGLATTTARSNIVLFYFILFLTLLIHLERYVKQNSIEAIVQQKEYRELINYSQHFGLLYQDIQELRQLLTTVSSRLKIGIEQNDISIVRLTYEGILNAEKNNAKDDRLDLTCLDKLQVEAIRHIVLAKLIEAKNKKLKVEVSIPNCIATFFLEVVDFTKLLSFLLDNAIEMSLETKQPCLSIAFLDQNHKLVIVIQSSTKQGQNDSQ…	GMSRPF	IVMTISQLARRFMMAF	PS		K	LSLTX
SAMEA1027055	covR	SAMEA1027055covR	intact	intact	intact	-		228	228	0	MTKKILIIEDEKNLARFVSLELQHEGYEVIVEVNGREGLETALEKEFDLILLDLMLPEMDGFEVTRRLQTEKTTYIMMMTARDSIMDVVAGLDRGADDYIVKPFAIEELLARIRAIFRRQDIESEKKVPSQGIYRDLVLNPQNRSVNRGDDEISLTKREYDLLNILMTNMNRVMTREELLSNVWKYDEAVETNVVDVYIRYLRGKIDIPGKESYIQTVRGMGYVIREK
SAMEA1027055	covS	SAMEA1027055covS	intact	intact	intact	-		500	500	0	MENQKQKQKKYKNSLPKRLSNIFFVLFFCIFSAFTLIAYSSTNYFLLKKEKQSVFQAVNIVRVRLSEVDSNFTLENLAEVLYKNDKTHLRIDDRKGSRVIRSERDITNTLDANQDIYVYNIDKQMIFTTDNEESSPGLHGPIGRVYHDHIEDQYRGFSMTQKVYSNRTGKFVGYVQVFHDLGNYYVIRARLLFWLLVVELFGTSLAYLIILITMRRFLKPLHNLHEVMRNISENPNNLNLRSDISSGDEIEELSVIFDNMLDKLETHTKLQSRFISDVSHELRTPVAIIKGHIGLLQRWGKDDSDILEESLTATAHEADRMAIMINDMLDMIRVQGSFEGHQNDMTVLEDSIETVVGNFRVLREDFIFTWQSENPKTIARIYKNHFEQALMILIDNAVK…
SAMEA1027056	rocA	SAMEA1027056rocA	pseudogene {fameshift (1228Adel)}	fameshift (1228Adel)	fameshift	1228Adel		422	416	6	MLEDFLQFLGFIFLDIIEIMLTLKLFSFVSAIPLRLKNIFYLSLSMVLFQVVFWAFFPDHFILDVVMLAQFLFFALIALYYGKSIKAKFLMFYAFFPLVSISLVKRFIVFFVMPLFGMPYSVVKHNTLLIYSITCFSIFLIYRCIQVFHFDFSTWRQYFQSHRASKLLVFTNSSMALYYLCVQGIDVMSPSLSGLATTTARSNIVLFYFILFLTLLIHLERYVKQNSIEAIVQQKEYRELINYSQHFGLLYQDIQELRQLLTTVSSRLKIGIEQNDISIVRLTYEGILNAEKNNAKDDRLDLTCLDKLQVEAIRHIVLAKLIEAKNKKLKVEVSIPNCIATFFLEVVDFTKLLSFLLDNAIEMSLETKQPCLSIAFLDQNHKLVIVIQSSTKQGQNDSQ…	GMSRPF	IVMTISQLARRFMMAF	PS		K	LSLTX
SAMEA1027056	covR	SAMEA1027056covR	intact	intact	intact	-		228	228	0	MTKKILIIEDEKNLARFVSLELQHEGYEVIVEVNGREGLETALEKEFDLILLDLMLPEMDGFEVTRRLQTEKTTYIMMMTARDSIMDVVAGLDRGADDYIVKPFAIEELLARIRAIFRRQDIESEKKVPSQGIYRDLVLNPQNRSVNRGDDEISLTKREYDLLNILMTNMNRVMTREELLSNVWKYDEAVETNVVDVYIRYLRGKIDIPGKESYIQTVRGMGYVIREK
SAMEA1027056	covS	SAMEA1027056covS	intact	intact	intact	-		500	500	0	MENQKQKQKKYKNSLPKRLSNIFFVLFFCIFSAFTLIAYSSTNYFLLKKEKQSVFQAVNIVRVRLSEVDSNFTLENLAEVLYKNDKTHLRIDDRKGSRVIRSERDITNTLDANQDIYVYNIDKQMIFTTDNEESSPGLHGPIGRVYHDHIEDQYRGFSMTQKVYSNRTGKFVGYVQVFHDLGNYYVIRARLLFWLLVVELFGTSLAYLIILITTRRFLKPLHNLHEVMRNISENPNNLNLRSDISSGDEIEELSVIFDNMLDKLETHTKLQSRFISDVSHELRTPVAIIKGHIGLLQRWGKDDSDILEESLTATAHEADRMAIMINDMLDMIRVQGSFEGHQNDMTVLEDSIETVVGNFRVLREDFIFTWQSENPKTIARIYKNHFEQALMILIDNAVK…
SAMEA1027057	rocA	SAMEA1027057rocA	pseudogene {fameshift (1228Adel)}	fameshift (1228Adel)	fameshift	1228Adel		422	416	6	MLEDFLQFLGFIFLDIIEIMLTLKLFSFVSAIPLRLKNIFYLSLSMVLFQVVFWAFFPDHFILDVVMLAQFLFFALIALYYGKSIKAKFLMFYAFFPLVSISLVKRFIVFFVMPLFGMPYSVVKHNTLLIYSITCFSIFLIYRCIQVFHFDFSTWRQYFQSHRASKLLVFTNSSMALYYLCVQGIDVMSPSLSGLATTTARSNIVLFYFILFLTLLIHLERYVKQNSIEAIVQQKEYRELINYSQHFGLLYQDIQELRQLLTTVSSRLKIGIEQNDISIVRLTYEGILNAEKNNAKDDRLDLTCLDKLQVEAIRHIVLAKLIEAKNKKLKVEVSIPNCIATFFLEVVDFTKLLSFLLDNAIEMSLETKQPCLSIAFLDQNHKLVIVIQSSTKQGQNDSQ…	GMSRPF	IVMTISQLARRFMMAF	PS		K	LSLTX
SAMEA1027057	covR	SAMEA1027057covR	intact	intact	intact	-		228	228	0	MTKKILIIEDEKNLARFVSLELQHEGYEVIVEVNGREGLETALEKEFDLILLDLMLPEMDGFEVTRRLQTEKTTYIMMMTARDSIMDVVAGLDRGADDYIVKPFAIEELLARIRAIFRRQDIESEKKVPSQGIYRDLVLNPQNRSVNRGDDEISLTKREYDLLNILMTNMNRVMTREELLSNVWKYDEAVETNVVDVYIRYLRGKIDIPGKESYIQTVRGMGYVIREK
SAMEA1027057	covS	SAMEA1027057covS	intact	intact	intact	-		500	500	0	MENQKQKQKKYKNSLPKRLSNIFFVLFFCIFSAFTLIAYSSTNYFLLKKEKQSVFQAVNIVRVRLSEVDSNFTLENLAEVLYKNDKTHLRIDDRKGSRVIRSERDITNTLDANQDIYVYNIDKQMIFTTDNEESSPGLHGPIGRVYHDHIEDQYRGFSMTQKVYSNRTGKFVGYVQVFHDLGNYYVIRARLLFWLLVVELFGTSLAYLIILITTRRFLKPLHNLHEVMRNISENPNNLNLRSDISSGDEIEELSVIFDNMLDKLETHTKLQSRFISDVSHELRTPVAIIKGHIGLLQRWGKDDSDILEESLTATAHEADRMAIMINDMLDMIRVQGSFEGHQNDMTVLEDSIETVVGNFRVLREDFIFTWQSENPKTIARIYKNHFEQALMILIDNAVK…
SAMEA1027058	rocA	SAMEA1027058rocA	pseudogene {fameshift (1228Adel)}	fameshift (1228Adel)	fameshift	1228Adel		422	416	6	MLEDFLQFLGFIFLDIIEIMLTLKLFSFVSAIPLRLKNIFYLSLSMVLFQVVFWAFFPDHFILDVVMLAQFLFFALIALYYGKSIKAKFLMFYAFFPLVSISLVKRFIVFFVMPLFGMPYSVVKHNTLLIYSITCFSIFLIYRCIQVFHFDFSTWRQYFQSHRASKLLVFTNSSMALYYLCVQGIDVMSPSLSGLATTTARSNIVLFYFILFLTLLIHLERYVKQNSIEAIVQQKEYRELINYSQHFGLLYQDIQELRQLLTTVSSRLKIGIEQNDISIVRLTYEGILNAEKNNAKDDRLDLTCLDKLQVEAIRHIVLAKLIEAKNKKLKVEVSIPNCIATFFLEVVDFTKLLSFLLDNAIEMSLETKQPCLSIAFLDQNHKLVIVIQSSTKQGQNDSQ…	GMSRPF	IVMTISQLARRFMMAF	PS		K	LSLTX
SAMEA1027058	covR	SAMEA1027058covR	intact	intact	intact	-		228	228	0	MTKKILIIEDEKNLARFVSLELQHEGYEVIVEVNGREGLETALEKEFDLILLDLMLPEMDGFEVTRRLQTEKTTYIMMMTARDSIMDVVAGLDRGADDYIVKPFAIEELLARIRAIFRRQDIESEKKVPSQGIYRDLVLNPQNRSVNRGDDEISLTKREYDLLNILMTNMNRVMTREELLSNVWKYDEAVETNVVDVYIRYLRGKIDIPGKESYIQTVRGMGYVIREK
SAMEA1027058	covS	SAMEA1027058covS	pseudogene {nonsense mutation (16C>T)}	nonsense mutation (16C>T)	nonsense mutation	16C>T		499	5	494	MENQK	KQKKYKNSLPKRLSNIFFVLFFCIFSAFTLIAYSSTNYFLLKKEKQSVFQAVNIVRVRLSEVDSNFTLENLAEVLYKNDKTHLRIDDRKGSRVIRSERDITNTLDANQDIYVYNIDKQMIFTTDNEESSPGLHGPIGRVYHDHIEDQYRGFSMTQKVYSNRTGKFVGYVQVFHDLGNYYVIRARLLFWLLVVELFGTSLAYLIILITTRRFLKPLHNLHEVMRNISENPNNLNLRSDISSGDEIEELSVIFDNMLDKLETHTKLQSRFISDVSHELRTPVAIIKGHIGLLQRWGKDDSDILEESLTATAHEADRMAIMINDMLDMIRVQGSFEGHQNDMTVLEDSIETVVGNFRVLREDFIFTWQSENPKTIARIYKNHFEQALMILIDNAVKYSRKEK…
SAMEA1027059	rocA	SAMEA1027059rocA	pseudogene {fameshift (1228Adel)}	fameshift (1228Adel)	fameshift	1228Adel		422	416	6	MLEDFLQFLGFIFLDIIEIMLTLKLFSFVSAIPLRLKNIFYLSLSMVLFQVVFWAFFPDHFILDVVMLAQFLFFALIALYYGKSIKAKFLMFYAFFPLVSISLVKRFIVFFVMPLFGMPYSVVKHNTLLIYSITCFSIFLIYRCIQVFHFDFSTWRQYFQSHRASKLLVFTNSSMALYYLCVQGIDVMSPSLSGLATTTARSNIVLFYFILFLTLLIHLERYVKQNSIEAIVQQKEYRELINYSQHFGLLYQDIQELRQLLTTVSSRLKIGIEQNDISIVRLTYEGILNAEKNNAKDDRLDLTCLDKLQVEAIRHIVLAKLIEAKNKKLKVEVSIPNCIATFFLEVVDFTKLLSFLLDNAIEMSLETKQPCLSIAFLDQNHKLVIVIQSSTKQGQNDSQ…	GMSRPF	IVMTISQLARRFMMAF	PS		K	LSLTX
SAMEA1027059	covR	SAMEA1027059covR	intact	intact	intact	-		228	228	0	MTKKILIIEDEKNLARFVSLELQHEGYEVIVEVNGREGLETALEKEFDLILLDLMLPEMDGFEVTRRLQTEKTTYIMMMTARDSIMDVVAGLDRGADDYIVKPFAIEELLARIRAIFRRQDIESEKKVPSQGIYRDLVLNPQNRSVNRGDDEISLTKREYDLLNILMTNMNRVMTREELLSNVWKYDEAVETNVVDVYIRYLRGKIDIPGKESYIQTVRGMGYVIREK
SAMEA1027059	covS	SAMEA1027059covS	intact	intact	intact	-		500	500	0	MENQKQKQKKYKNSLPKRLSNIFFVLFFCIFSAFTLIAYSSTNYFLLKKEKQSVFQAVNIVRVRLSEVDSNFTLENLAEVLYKNDKTHLRIDDRKGSRVIRSERDITNTLDANQDIYVYNIDKQMIFTTDNEESSPGLHGPIGRVYHDHIEDQYRGFSMTQKVYSNRTGKFVGYVQVFHDLGNYYVIRARLLFWLLVVELFGTSLAYLIILITTRRFLKPLHNLHEVMRNISENPNNLNLRSDISSGDEIEELSVIFDNMLDKLETHTKLQSRFISDVSHELRTPVAIIKGHIGLLQRWGKDDSDILEESLTATAHEADRMAIMINDMLDMIRVQGSFEGHQNDMTVLEDSIETVVGNFRVLREDFIFTWQSENPKTIARIYKNHFEQALMILIDNAVK…
SAMEA1027060	rocA	SAMEA1027060rocA	pseudogene {fameshift (1228Adel)}	fameshift (1228Adel)	fameshift	1228Adel		422	416	6	MLEDFLQFLGFIFLDIIEIMLTLKLFSFVSAIPLRLKNIFYLSLSMVLFQVVFWAFFPDHFILDVVMLAQFLFFALIALYYGKSIKAKFLMFYAFFPLVSISLVKRFIVFFVMPLFGMPYSVVKHNTLLIYSITCFSIFLIYRCIQVFHFDFSTWRQYFQSHRASKLLVFTNSSMALYYLCVQGIDVMSPSLSGLATTTARSNIVLFYFILFLTLLIHLERYVKQNSIEAIVQQKEYRELINYSQHFGLLYQDIQELRQLLTTVSSRLKIGIEQNDISIVRLTYEGILNAEKNNAKDDRLDLTCLDKLQVEAIRHIVLAKLIEAKNKKLKVEVSIPNCIATFFLEVVDFTKLLSFLLDNAIEMSLETKQPCLSIAFLDQNHKLVIVIQSSTKQGQNDSQ…	GMSRPF	IVMTISQLARRFMMAF	PS		K	LSLTX
SAMEA1027060	covR	SAMEA1027060covR	intact	intact	intact	-		228	228	0	MTKKILIIEDEKNLARFVSLELQHEGYEVIVEVNGREGLETALEKEFDLILLDLMLPEMDGFEVTRRLQTEKTTYIMMMTARDSIMDVVAGLDRGADDYIVKPFAIEELLARIRAIFRRQDIESEKKVPSQGIYRDLVLNPQNRSVNRGDDEISLTKREYDLLNILMTNMNRVMTREELLSNVWKYDEAVETNVVDVYIRYLRGKIDIPGKESYIQTVRGMGYVIREK
SAMEA1027060	covS	SAMEA1027060covS	intact	intact	intact	-		500	500	0	MENQKQKQKKYKNSLPKRLSNIFFVLFFCIFSAFTLIAYSSTNYFLLKKEKQSVFQAVNIVRVRLSEVDSNFTLENLAEVLYKNDKTHLRIDDRKGSRVIRSERDITNTLDANQDIYVYNIDKQMIFTTDNEESSPGLHGPIGRVYHDHIEDQYRGFSMTQKVYSNRTGKFVGYVQVFHDLGNYYVIRARLLFWLLVVELFGTSLAYLIILITTRRFLKPLHNLHEVMRNISENPNNLNLRSDISSGDEIEGLSVIFDNMLDKLETHTKLQSRFISDVSHELRTPVAIIKGHIGLLQRWGKDDSDILEESLTATAHEADRMAIMINDMLDMIRVQGSFEGHQNDMTVLEDSIETVVGNFRVLREDFIFTWQSENPKTIARIYKNHFEQALMILIDNAVK…
SAMEA1027061	rocA	SAMEA1027061rocA	pseudogene {fameshift (1228Adel)}	fameshift (1228Adel)	fameshift	1228Adel		422	416	6	MLEDFLQFLGFIFLDIIEIMLTLKLFSFVSAIPLRLKNIFYLSLSMVLFQVVFWAFFPDHFILDVVMLAQFLFFALIALYYGKSIKAKFLMFYAFFPLVSISLVKRFIVFFVMPLFGMPYSVVKHNTLLIYSITCFSIFLIYRCIQVFHFDFSTWRQYFQSHRASKLLVFTNSSMALYYLCVQGIDVMSPSLSGLATTTARSNIVLFYFILFLTLLIHLERYVKQNSIEAIVQQKEYRELINYSQHFGLLYQDIQELRQLLTTVSSRLKIGIEQNDISIVRLTYEGILNAEKNNAKDDRLDLTCLDKLQVEAIRHIVLAKLIEAKNKKLKVEVSIPNCIATFFLEVVDFTKLLSFLLDNAIEMSLETKQPCLSIAFLDQNHKLVIVIQSSTKQGQNDSQ…	GMSRPF	IVMTISQLARRFMMAF	PS		K	LSLTX
SAMEA1027061	covR	SAMEA1027061covR	intact	intact	intact	-		228	228	0	MTKKILIIEDEKNLARFVSLELQHEGYEVIVEVNGREGLETALEKEFDLILLDLMLPEMDGFEVTRRLQTEKTTYIMMMTARDSIMDVVAGLDRGADDYIVKPFAIEELLARIRAIFRRQDIESEKKVPSQGIYRDLVLNPQNRSVNRGDDEISLTKREYDLLNILMTNMNRVMTREELLSNVWKYDEAVETNVVDVYIRYLRGKIDIPGKESYIQTVRGMGYVIREK
SAMEA1027061	covS	SAMEA1027061covS	intact	intact	intact	-		500	500	0	MENQKQKQKKYKNSLPKRLSNIFFVLFFCIFSAFTLIAYSSTNYFLLKKEKQSVFQAVNIVRVRLSEVDSNFTLENLAEVLYKNDKTHLRIDDRKGSRVIRSERDITNTLDANQDIYVYNIDKQMIFTTDNEESSPGLHGPIGRVYHDHIEDQYRGFSMTQKVYSNRTGKFVGYVQVFHDLGNYYVIRARLLFWLLVVELFGTSLAYLIILITTRRFLKPLHNLHEVMRNISENPNNLNLRSDISSGDEIEGLSVIFDNMLDKLETHTKLQSRFISDVSHELRTPVAIIKGHIGLLQRWGKDDSDILEESLTATAHEADRMAIMINDMLDMIRVQGSFEGHQNDMTVLEDSIETVVGNFRVLREDFIFTWQSENPKTIARIYKNHFEQALMILIDNAVK…
SAMEA1027062	rocA	SAMEA1027062rocA	pseudogene {fameshift (1228Adel)}	fameshift (1228Adel)	fameshift	1228Adel		422	416	6	MLEDFLQFLGFIFLDIIEIMLTLKLFSFVSAIPLRLKNIFYLSLSMVLFQVVFWAFFPDHFILDVVMLAQFLFFALIALYYGKSIKAKFLMFYAFFPLVSISLVKRFIVFFVMPLFGMPYSVVKHNTLLIYSITCFSIFLIYRCIQVFHFDFSTWRQYFQSHRASKLLVFTNSSMALYYLCVQGIDVMSPSLSGLATTTARSNIVLFYFILFLTLLIHLERYVKQNSIEAIVQQKEYRELINYSQHFGLLYQDIQELRQLLTTVSSRLKIGIEQNDISIVRLTYEGILNAEKNNAKDDRLDLTCLDKLQVEAIRHIVLAKLIEAKNKKLKVEVSIPNCIATFFLEVVDFTKLLSFLLDNAIEMSLETKQPCLSIAFLDQNHKLVIVIQSSTKQGQNDSQ…	GMSRPF	IVMTISQLARRFMMAF	PS		K	LSLTX
SAMEA1027062	covR	SAMEA1027062covR	intact	intact	intact	-		228	228	0	MTKKILIIEDEKNLARFVSLELQHEGYEVIVEVNGREGLETALEKEFDLILLDLMLPEMDGFEVTRRLQTEKTTYIMMMTARDSIMDVVAGLDRGADDYIVKPFAIEELLARIRAIFRRQDIESEKKVPSQGIYRDLVLNPQNRSVNRGDDEISLTKREYDLLNILMTNMNRVMTREELLSNVWKYDEAVETNVVDVYIRYLRGKIDIPGKESYIQTVRGMGYVIREK
SAMEA1027062	covS	SAMEA1027062covS	intact	intact	intact	-		500	500	0	MENQKQKQKKYKNSLPKRLSNIFFVLFFCIFSAFTLIAYSSTNYFLLKKEKQSVFQAVNIVRVRLSEVDSNFTLENLAEVLYKNDKTHLRIDDRKGSRVIRSERDITNTLDANQDIYVYNIDKQMIFTTDNEESSPGLHGPIGRVYHDHIEDQYRGFSMTQKVYSNRTGKFVGYVQVFHDLGNYYVIRARLLFWLLVVELFGTSLAYLIILITTRRFLKPLHNLHEVMRNISENPNNLNLRSDISSGDEIEGLSVIFDNMLDKLETHTKLQSRFISDVSHELRTPVAIIKGHIGLLQRWGKDDSDILEESLTATAHEADRMAIMINDMLDMIRVQGSFEGHQNDMTVLEDSIETVVGNFRVLREDFIFTWQSENPKTIARIYKNHFEQALMILIDNAVK…
SAMEA1027063	rocA	SAMEA1027063rocA	pseudogene {fameshift (1228Adel)}	fameshift (1228Adel)	fameshift	1228Adel		422	416	6	MLEDFLQFLGFIFLDIIEIMLTLKLFSFVSAIPLRLKNIFYLSLSMVLFQVVFWAFFPDHFILDVVMLAQFLFFALIALYYGKSIKAKFLMFYAFFPLVSISLVKRFIVFFVMPLFGMPYSVVKHNTLLIYSITCFSIFLIYRCIQVFHFDFSTWRQYFQSHRASKLLVFTNSSMALYYLCVQGIDVMSPSLSGLATTTARSNIVLFYFILFLTLLIHLERYVKQNSIEAIVQQKEYRELINYSQHFGLLYQDIQELRQLLTTVSSRLKIGIEQNDISIVRLTYEGILNAEKNNAKDDRLDLTCLDKLQVEAIRHIVLAKLIEAKNKKLKVEVSIPNCIATFFLEVVDFTKLLSFLLDNAIEMSLETKQPCLSIAFLDQNHKLVIVIQSSTKQGQNDSQ…	GMSRPF	IVMTISQLARRFMMAF	PS		K	LSLTX
SAMEA1027063	covR	SAMEA1027063covR	intact	intact	intact	-		228	228	0	MTKKILIIEDEKNLARFVSLELQHEGYEVIVEVNGREGLETALEKEFDLILLDLMLPEMDGFEVTRRLQTEKTTYIMMMTARDSIMDVVAGLDRGADDYIVKPFAIEELLARIRAIFRRQDIESEKKVPSQGIYRDLVLNPQNRSVNRGDDEISLTKREYDLLNILMTNMNRVMTREELLSNVWKYDEAVETNVVDVYIRYLRGKIDIPGKESYIQTVRGMGYVIREK
SAMEA1027063	covS	SAMEA1027063covS	intact	intact	intact	-		500	500	0	MENQKQKQKKYKNSLPKRLSNIFFVLFFCIFSAFTLIAYSSTNYFLLKKEKQSVFQAVNIVRVRLSEVDSNFTLENLAEVLYKNDKTHLRIDDRKGSRVIRSERDITNTLDANQDIYVYNIDKQMIFTTDNEESSPGLHGPIGRVYHDHIEDQYRGFSMTQKVYSNRTGKFVGYVQVFHDLGNYYVIRARLLFWLLVVELFGTSLAYLIILITTRRFLKPLHNLHEVMRNISENPNNLNLRSDISSGDEIEELSVIFDNMLDKLETHTKLQSRFISDVSHELRTPVAIIKGHIGLLQRWGKDDSDILEESLTATAHEADRMAIMINDMLDMIRVQGSFEGHQNDMTVLEDSIETVVGNFRVLREDFIFTWQSENPKTIARIYKNHFEQALMILIDNAVK…
SAMEA1027064	rocA	SAMEA1027064rocA	pseudogene {fameshift (1228Adel)}	fameshift (1228Adel)	fameshift	1228Adel		422	416	6	MLEDFLQFLGFIFLDIIEIMLTLKLFSFVSAIPLRLKNIFYLSLSMVLFQVVFWAFFPDHFILDVVMLAQFLFFALIALYYGKSIKAKFLMFYAFFPLVSISLVKRFIVFFVMPLFGMPYSVVKHNTLLIYSITCFSIFLIYRCIQVFHFDFSTWRQYFQSHRASKLLVFTNSSMALYYLCVQGIDVMSPSLSGLATTTARSNIVLFYFILFLTLLIHLERYVKQNSIEAIVQQKEYRELINYSQHFGLLYQDIQELRQLLTTVSSRLKIGIEQNDISIVRLTYEGILNAEKNNAKDDRLDLTCLDKLQVEAIRHIVLAKLIEAKNKKLKVEVSIPNCIATFFLEVVDFTKLLSFLLDNAIEMSLETKQPCLSIAFLDQNHKLVIVIQSSTKQGQNDSQ…	GMSRPF	IVMTISQLARRFMMAF	PS		K	LSLTX
SAMEA1027064	covR	SAMEA1027064covR	intact	intact	intact	-		228	228	0	MTKKILIIEDEKNLARFVSLELQHEGYEVIVEVNGREGLETALEKEFDLILLDLMLPEMDGFEVTRRLQTEKTTYIMMMTARDSIMDVVAGLDRGADDYIVKPFAIEELLARIRAIFRRQDIESEKKVPSQGIYRDLVLNPQNRSVNRGDDEISLTKREYDLLNILMTNMNRVMTREELLSNVWKYDEAVETNVVDVYIRYLRGKIDIPGKESYIQTVRGMGYVIREK
SAMEA1027064	covS	SAMEA1027064covS	intact	intact	intact	-		500	500	0	MENQKQKQKKYKNSLPKRLSNIFFVLFFCIFSAFTLIAYSSTNYFLLKKEKQSVFQAVNIVRVRLSEVDSNFTLENLAEVLYKNDKTHLRIDDRKGSRVIRSERDITNTLDANQDIYVYNIDKQMIFTTDNEESSPGLHGPIGRVYHDHIEDQYRGFSMTQKVYSNRTGKFVGYVQVFHDLGNYYVIRARLLFWLLVVELFGTSLAYLIILITTRRFLKPLHNLHEVMRNISENPNNLNLRSDISSGDEIEELSVIFDNMLDKLETHTKLQSRFISDVSHELRTPVAIIKGHIGLLQRWGKDDSDILEESLTATAHEADRMAIMINDMLDMIRVQGSFEGHQNDMTVLEDSIETVVGNFRVLREDFIFTWQSENPKTIARIYKNHFEQALMILIDNAVK…
SAMEA1027065	rocA	SAMEA1027065rocA	pseudogene {fameshift (1228Adel)}	fameshift (1228Adel)	fameshift	1228Adel		422	416	6	MLEDFLQFLGFIFLDIIEIMLTLKLFSFVSAIPLRLKNIFYLSLSMVLFQVVFWAFFPDHFILDVVMLAQFLFFALIALYYGKSIKAKFLMFYAFFPLVSISLVKRFIVFFVMPLFGMPYSVVKHNTLLIYSITCFSIFLIYRCIQVFHFDFSTWRQYFQSHRASKLLVFTNSSMALYYLCVQGIDVMSPSLSGLATTTARSNIVLFYFILFLTLLIHLERYVKQNSIEAIVQQKEYRELINYSQHFGLLYQDIQELRQLLTTVSSRLKIGIEQNDISIVRLTYEGILNAEKNNAKDDRLDLTCLDKLQVEAIRHIVLAKLIEAKNKKLKVEVSIPNCIATFFLEVVDFTKLLSFLLDNAIEMSLETKQPCLSIAFLDQNHKLVIVIQSSTKQGQNDSQ…	GMSRPF	IVMTISQLARRFMMAF	PS		K	LSLTX
SAMEA1027065	covR	SAMEA1027065covR	intact	intact	intact	-		228	228	0	MTKKILIIEDEKNLARFVSLELQHEGYEVIVEVNGREGLETALEKEFDLILLDLMLPEMDGFEVTRRLQTEKTTYIMMMTARDSIMDVVAGLDRGADDYIVKPFAIEELLARIRAIFRRQDIESEKKVPSQGIYRDLVLNPQNRSVNRGDDEISLTKREYDLLNILMTNMNRVMTREELLSNVWKYDEAVETNVVDVYIRYLRGKIDIPGKESYIQTVRGMGYVIREK
SAMEA1027065	covS	SAMEA1027065covS	intact	intact	intact	-		500	500	0	MENQKQKQKKYKNSLPKRLSNIFFVLFFCIFSAFTLIAYSSTNYFLLKKEKQSVFQAVNIVRVRLSEVDSNFTLENLAEVLYKNDKTHLRIDDRKGSRVIRSERDITNTLDANQDIYVYNIDKQMIFTTDNEESSPGLHGPIGRVYHDHIEDQYRGFSMTQKVYSNRTGKFVGYVQVFHDLGNYYVIRARLLFWLLVVELFGTSLAYLIILITTRRFLKPLHNLHEVMRNISENPNNLNLRSDISSGDEIEGLSVIFDNMLDKLETHTKLQSRFISDVSHELRTPVAIIKGHIGLLQRWGKDDSDILEESLTATAHEADRMAIMINDMLDMIRVQGSFEGHQNDMTVLEDSIETVVGNFRVLREDFIFTWQSENPKTIARIYKNHFEQALMILIDNAVK…
SAMEA1027066	rocA	SAMEA1027066rocA	pseudogene {fameshift (1228Adel)}	fameshift (1228Adel)	fameshift	1228Adel		422	416	6	MLEDFLQFLGFIFLDIIEIMLTLKLFSFVSAIPLRLKNIFYLSLSMVLFQVVFWAFFPDHFILDVVMLAQFLFFALIALYYGKSIKAKFLMFYAFFPLVSISLVKRFIVFFVMPLFGMPYSVVKHNTLLIYSITCFSIFLIYRCIQVFHFDFSTWRQYFQSHRASKLLVFTNSSMALYYLCVQGIDVMSPSLSGLATTTARSNIVLFYFILFLTLLIHLERYVKQNSIEAIVQQKEYRELINYSQHFGLLYQDIQELRQLLTTVSSRLKIGIEQNDISIVRLTYEGILNAEKNNAKDDRLDLTCLDKLQVEAIRHIVLAKLIEAKNKKLKVEVSIPNCIATFFLEVVDFTKLLSFLLDNAIEMSLETKQPCLSIAFLDQNHKLVIVIQSSTKQGQNDSQ…	GMSRPF	IVMTISQLARRFMMAF	PS		K	LSLTX
SAMEA1027066	covR	SAMEA1027066covR	intact	intact	intact	-		228	228	0	MTKKILIIEDEKNLARFVSLELQHEGYEVIVEVNGREGLETALEKEFDLILLDLMLPEMDGFEVTRRLQTEKTTYIMMMTARDSIMDVVAGLDRGADDYIVKPFAIEELLARIRAIFRRQDIESEKKVPSQGIYRDLVLNPQNRSVNRGDDEISLTKREYDLLNILMTNMNRVMTREELLSNVWKYDEAVETNVVDVYIRYLRGKIDIPGKESYIQTVRGMGYVIREK
SAMEA1027066	covS	SAMEA1027066covS	intact	intact	intact	-		500	500	0	MENQKQKQKKYKNSLPKRLSNIFFVLFFCIFSAFTLIAYSSTNYFLLKKEKQSVFQAVNIVRVRLSEVDSNFTLENLAEVLYKNDKTHLRIDDRKGSRVIRSERDITNTLDANQDIYVYNIDKQMIFTTDNEESSPGLHGPIGRVYHDHIEDQYRGFSMTQKVYSNRTGKFVGYVQVFHDLGNYYVIRARLLFWLLVVELFGTSLAYLIILITTRRFLKPLHNLHEVMRNISENPNNLNLRSDISSGDEIEELSVIFDNMLDKLETHTKLQSRFISDVSHELRTPVAIIKGHIGLLQRWGKDDSDILEESLTATAHEADRMAIMINDMLDMIRVQGSFEGHQNDMTVLEDSIETVVGNFRVLREDFIFTWQSENPKTIARIYKNHFEQALMILIDNAVK…
SAMEA1027067	rocA	SAMEA1027067rocA	pseudogene {fameshift (1228Adel)}	fameshift (1228Adel)	fameshift	1228Adel		422	416	6	MLEDFLQFLGFIFLDIIEIMLTLKLFSFVSAIPLRLKNIFYLSLSMVLFQVVFWAFFPDHFILDVVMLAQFLFFALIALYYGKSIKAKFLMFYAFFPLVSISLVKRFIVFFVMPLFGMPYSVVKHNTLLIYSITCFSIFLIYRCIQVFHFDFSTWRQYFQSHRASKLLVFTNSSMALYYLCVQGIDVMSPSLSGLATTTARSNIVLFYFILFLTLLIHLERYVKQNSIEAIVQQKEYRELINYSQHFGLLYQDIQELRQLLTTVSSRLKIGIEQNDISIVRLTYEGILNAEKNNAKDDRLDLTCLDKLQVEAIRHIVLAKLIEAKNKKLKVEVSIPNCIATFFLEVVDFTKLLSFLLDNAIEMSLETKQPCLSIAFLDQNHKLVIVIQSSTKQGQNDSQ…	GMSRPF	IVMTISQLARRFMMAF	PS		K	LSLTX
SAMEA1027067	covR	SAMEA1027067covR	intact	intact	intact	-		228	228	0	MTKKILIIEDEKNLARFVSLELQHEGYEVIVEVNGREGLETALEKEFDLILLDLMLPEMDGFEVTRRLQTEKTTYIMMMTARDSIMDVVAGLDRGADDYIVKPFAIEELLARIRAIFRRQDIESEKKVPSQGIYRDLVLNPQNRSVNRGDDEISLTKREYDLLNILMTNMNRVMTREELLSNVWKYDEAVETNVVDVYIRYLRGKIDIPGKESYIQTVRGMGYVIREK
SAMEA1027067	covS	SAMEA1027067covS	intact	intact	intact	-		500	500	0	MENQKQKQKKYKNSLPKRLSNIFFVLFFCIFSAFTLIAYSSTNYFLLKKEKQSVFQAVNIVRVRLSEVDSNFTLENLAEVLYKNDKTHLRIDDRKGSRVIRSERDITNTLDANQDIYVYNIDKQMIFTTDNEESSPGLHGPIGRVYHDHIEDQYRGFSMTQKVYSNRTGKFVGYVQVFHDLGNYYVIRARLLFWLLVVELFGTSLAYLIILITTRRFLKPLHNLHEVMRNISENPNNLNLRSDISSGDEIEELSVIFDNMLDKLETHTKLQSRFISDVSHELRTPVAIIKGHIGLLQRWGKDDSDILEESLTATAHEADRMAIMINDMLDMIRVQGSFEGHQNDMTVLEDSIETVVGNFRVLREDFIFTWQSENPKTIARIYKNHFEQALMILIDNAVK…
SAMEA1027068	rocA	SAMEA1027068rocA	pseudogene {fameshift (1228Adel)}	fameshift (1228Adel)	fameshift	1228Adel		422	416	6	MLEDFLQFLGFIFLDIIEIMLTLKLFSFVSAIPLRLKNIFYLSLSMVLFQVVFWAFFPDHFILDVVMLAQFLFFALIALYYGKSIKAKFLMFYAFFPLVSISLVKRFIVFFVMPLFGMPYSVVKHNTLLIYSITCFSIFLIYRCIQVFHFDFSTWRQYFQSHRASKLLVFTNSSMALYYLCVQGIDVMSPSLSGLATTTARSNIVLFYFILFLTLLIHLERYVKQNSIEAIVQQKEYRELINYSQHFGLLYQDIQELRQLLTTVSSRLKIGIEQNDISIVRLTYEGILNAEKNNAKDDRLDLTCLDKLQVEAIRHIVLAKLIEAKNKKLKVEVSIPNCIATFFLEVVDFTKLLSFLLDNAIEMSLETKQPCLSIAFLDQNHKLVIVIQSSTKQGQNDSQ…	GMSRPF	IVMTISQLARRFMMAF	PS		K	LSLTX
SAMEA1027068	covR	SAMEA1027068covR	intact	intact	intact	-		228	228	0	MTKKILIIEDEKNLARFVSLELQHEGYEVIVEVNGREGLETALEKEFDLILLDLMLPEMDGFEVTRRLQTEKTTYIMMMTARDSIMDVVAGLDRGADDYIVKPFAIEELLARIRAIFRRQDIESEKKVPSQGIYRDLVLNPQNRSVNRGDDEISLTKREYDLLNILMTNMNRVMTREELLSNVWKYDEAVETNVVDVYIRYLRGKIDIPGKESYIQTVRGMGYVIREK
SAMEA1027068	covS	SAMEA1027068covS	intact	intact	intact	-		500	500	0	MENQKQKQKKYKNSLPKRLSNIFFVLFFCIFSAFTLIAYSSTNYFLLKKEKQSVFQAVNIVRVRLSEVDSNFTLENLAEVLYKNDKTHLRIDDRKGSRVIRSERDITNTLDANQDIYVYNIDKQMIFTTDNEESSPGLHGPIGRVYHDHIEDQYRGFSMTQKVYSNRTGKFVGYVQVFHDLGNYYVIRARLLFWLLVVELFGTSLAYLIILITTRRFLKPLHNLHEVMRNISENPNNLNLRSDISSGDEIEGLSVIFDNMLDKLETHTKLQSRFISDVSHELRTPVAIIKGHIGLLQRWGKDDSDILEESLTATAHEADRMAIMINDMLDMIRVQGSFEGHQNDMTVLEDSIETVVGNFRVLREDFIFTWQSENPKTIARIYKNHFEQALMILIDNAVK…
SAMEA1027069	covS	SAMEA1027069covS	pseudogene {fameshift (1215GAAAAdel)}	fameshift (1215GAAAAdel)	fameshift	1215GAAAAdel		418	407	11	MENQKQKQKKYKNSLPKRLSNIFFVLFFCIFSAFTLIAYSSTNYFLLKKEKQSVFQAVNIVRVRLSEVDSNFTLENLAEVLYKNDKTHLRIDDRKGSRVIRSERDITNTLDANQDIYVYNIDKQMIFTTDNEESSPGLHGPIGRVYHDHIEDQYRGFSMTQKVYSNRTGKFVGYVQVFHDLGNYYVIRARLLFWLLVVELFGTSLAYLIILITTRRFLKPLHNLHEVMRNISENPNNLNLRSDISSGDEIEELSVIFDNMLDKLETHTKLQSRFISDVSHELRTPVAIIKGHIGLLQRWGKDDSDILEESLTATAHEADRMAIMINDMLDMIRVQGSFEGHQNDMTVLEDSIETVVGNFRVLREDFIFTWQSENPKTIARIYKNHFEQALMILIDNAVK…	PFSDWQTRSYC	SSR	RRRNF	RRY	TYL	TLL	NG	IT	SNKYPGWIRDWLVYSQANCRWVSFTDEIK	RFSVYLTYSFGPV	RELX
SAMEA1027069	rocA	SAMEA1027069rocA	pseudogene {fameshift (1228Adel)}	fameshift (1228Adel)	fameshift	1228Adel		422	416	6	MLEDFLQFLGFIFLDIIEIMLTLKLFSFVSAIPLRLKNIFYLSLSMVLFQVVFWAFFPDHFILDVVMLAQFLFFALIALYYGKSIKAKFLMFYAFFPLVSISLVKRFIVFFVMPLFGMPYSVVKHNTLLIYSITCFSIFLIYRCIQVFHFDFSTWRQYFQSHRASKLLVFTNSSMALYYLCVQGIDVMSPSLSGLATTTARSNIVLFYFILFLTLLIHLERYVKQNSIEAIVQQKEYRELINYSQHFGLLYQDIQELRQLLTTVSSRLKIGIEQNDISIVRLTYEGILNAEKNNAKDDRLDLTCLDKLQVEAIRHIVLAKLIEAKNKKLKVEVSIPNCIATFFLEVVDFTKLLSFLLDNAIEMSLETKQPCLSIAFLDQNHKLVIVIQSSTKQGQNDSQ…	GMSRPF	IVMTISQLARRFMMAF	PS		K	LSLTX
SAMEA1027069	covR	SAMEA1027069covR	intact	intact	intact	-		228	228	0	MTKKILIIEDEKNLARFVSLELQHEGYEVIVEVNGREGLETALEKEFDLILLDLMLPEMDGFEVTRRLQTEKTTYIMMMTARDSIMDVVAGLDRGADDYIVKPFAIEELLARIRAIFRRQDIESEKKVPSQGIYRDLVLNPQNRSVNRGDDEISLTKREYDLLNILMTNMNRVMTREELLSNVWKYDEAVETNVVDVYIRYLRGKIDIPGKESYIQTVRGMGYVIREK
SAMEA1027070	rocA	SAMEA1027070rocA	pseudogene {fameshift (1228Adel)}	fameshift (1228Adel)	fameshift	1228Adel		422	416	6	MLEDFLQFLGFIFLDIIEIMLTLKLFSFVSAIPLRLKNIFYLSLSMVLFQVVFWAFFPDHFILDVVMLAQFLFFALIALYYGKSIKAKFLMFYAFFPLVSISLVKRFIVFFVMPLFGMPYSVVKHNTLLIYSITCFSIFLIYRCIQVFHFDFSTWRQYFQSHRASKLLVFTNSSMALYYLCVQGIDVMSPSLSGLATTTARSNIVLFYFILFLTLLIHLERYVKQNSIEAIVQQKEYRELINYSQHFGLLYQDIQELRQLLTTVSSRLKIGIEQNDISIVRLTYEGILNAEKNNAKDDRLDLTCLDKLQVEAIRHIVLAKLIEAKNKKLKVEVSIPNCIATFFLEVVDFTKLLSFLLDNAIEMSLETKQPCLSIAFLDQNHKLVIVIQSSTKQGQNDSQ…	GMSRPF	IVMTISQLARRFMMAF	PS		K	LSLTX
SAMEA1027070	covR	SAMEA1027070covR	intact	intact	intact	-		228	228	0	MTKKILIIEDEKNLARFVSLELQHEGYEVIVEVNGREGLETALEKEFDLILLDLMLPEMDGFEVTRRLQTEKTTYIMMMTARDSIMDVVAGLDRGADDYIVKPFAIEELLARIRAIFRRQDIESEKKVPSQGIYRDLVLNPQNRSVNRGDDEISLTKREYDLLNILMTNMNRVMTREELLSNVWKYDEAVETNVVDVYIRYLRGKIDIPGKESYIQTVRGMGYVIREK
SAMEA1027070	covS	SAMEA1027070covS	intact	intact	intact	-		500	500	0	MENQKQKQKKYKNSLPKRLSNIFFVLFFCIFSAFTLIAYSSTNYFLLKKEKQSVFQAVNIVRVRLSEVDSNFTLENLAEVLYKNDKTHLRIDDRKGSRVIRSERDITNTLDANQDIYVYNIDKQMIFTTDNEESSPGLHGPIGRVYHDHIEDQYRGFSMTQKVYSNRTGKFVGYVQVFHDLGNYYVIRARLLFWLLVVELFGTSLAYLIILITTRRFLKPLHNLHEVMRNISENPNNLNLRSDISSGDEIEELSVIFDNMLDKLETHTKLQSRFISDVSHELRTPVAIIKGHIGLLQRWGKDDSDILEESLTATAHEADRMAIMINDMLDMIRVQGSFEGHQNDMTVLEDSIETVVGNFRVLREDFIFTWQSENPKTIARIYKNHFEQALMILIDNAVK…
SAMEA1027071	rocA	SAMEA1027071rocA	pseudogene {fameshift (1228Adel)}	fameshift (1228Adel)	fameshift	1228Adel		422	416	6	MLEDFLQFLGFIFLDIIEIMLTLKLFSFVSAIPLRLKNIFYLSLSMVLFQVVFWAFFPDHFILDVVMLAQFLFFALIALYYGKSIKAKFLMFYAFFPLVSISLVKRFIVFFVMPLFGMPYSVVKHNTLLIYSITCFSIFLIYRCIQVFHFDFSTWRQYFQSHRASKLLVFTNSSMALYYLCVQGIDVMSPSLSGLATTTARSSIVLFYFILFLTLLIHLERYVKQNSIEAIVQQKEYRELINYSQHFGLLYQDIQELRQLLTTVSSRLKIGIEQNDISIVRLTYEGILNAEKNNAKDDRLDLTCLDKLQVEAIRHIVLAKLIEAKNKKLKVEVSIPNCIATFFLEVVDFTKLLSFLLDNAIEMSLETKQPCLSIAFLDQNHKLVIVIQSSTKQGQNDSQ…	GMSRPF	IVMTISQLARRFMMAF	PS		K	LSLTX
SAMEA1027071	covR	SAMEA1027071covR	intact	intact	intact	-		228	228	0	MTKKILIIEDEKNLARFVSLELQHEGYEVIVEVNGREGLETALEKEFDLILLDLMLPEMDGFEVTRRLQTEKTTYIMMMTARDSIMDVVAGLDRGADDYIVKPFAIEELLARIRAIFRRQDIESEKKVPSQGIYRDLVLNPQNRSVNRGDDEISLTKREYDLLNILMTNMNRVMTREELLSNVWKYDEAVETNVVDVYIRYLRGKIDIPGKESYIQTVRGMGYVIREK
SAMEA1027071	covS	SAMEA1027071covS	intact	intact	intact	-		500	500	0	MENQKQKQKKYKNSLPKRLSNIFFVLFFCIFSAFTLIAYSSTNYFLLKKEKQSVFQAVNIVRVRLSEVDSNFTLENLAEVLYKNDKTHLRIDDRKGSRVIRSERDITNTLDANQDIYVYNIDKQMIFTTDNEESSPGLHGPIGRVYHDHIEDQYRGFSMTQKVYSNRTGKFVGYVQVFHDLGNYYVIRARLLFWLLVVELFGTSLAYLIILITTRRFLKPLHNLHEVMRNISENPNNLNLGSDISSGDEIEELSVIFDNMLDKLETHTKLQSRFISDVSHELRTPVAIIKGHIGLLQRWGKDDSDILEESLTATAHEADRMAIMINDMLDMIRVQGSFEGHQNDMTVLEDSIETVVGNFRVLREDFIFTWQSENPKTIARIYKNHFEQALMILIDNAVK…
SAMEA1027072	rocA	SAMEA1027072rocA	pseudogene {fameshift (1228Adel)}	fameshift (1228Adel)	fameshift	1228Adel		422	416	6	MLEDFLQFLGFIFLDIIEIMLTLKLFSFVSAIPLRLKNIFYLSLSMVLFQVVFWAFFPDHFILDVVMLAQFLFFALIALYYGKSIKAKFLMFYAFFPLVSISLVKRFIVFFVMPLFGMPYSVVKHNTLLIYSITCFSIFLIYRCIQVFHFDFSTWRQYFQSHRASKLLVFTNSSMALYYLCVQGIDVMSPSLSGLATTTARSNIVLFYFILFLTLLIHLERYVKQNSIEAIVQQKEYRELINYSQHFGLLYQDIQELRQLLTTVSSRLKIGIEQNDISIVRLTYEGILNAEKNNAKDDRLDLTCLDKLQVEAIRHIVLAKLIEAKNKKLKVEVSIPNCIATFFLEVVDFTKLLSFLLDNAIEMSLETKQPCLSIAFLDQNHKLVIVIQSSTKQGQNDSQ…	GMSRPF	IVMTISQLARRFMMAF	PS		K	LSLTX
SAMEA1027072	covR	SAMEA1027072covR	intact	intact	intact	-		228	228	0	MTKKILIIEDEKNLARFVSLELQHEGYEVIVEVNGREGLETALEKEFDLILLDLMLPEMDGFEVTRRLQTEKTTYIMMMTARDSIMDVVAGLDRGADDYIVKPFAIEELLARIRAIFRRQDIESEKKVPSQGIYRDLVLNPQNRSVNRGDDEISLTKREYDLLNILMTNMNRVMTREELLSNVWKYDEAVETNVVDVYIRYLRGKIDIPGKESYIQTVRGMGYVIREK
SAMEA1027072	covS	SAMEA1027072covS	intact	intact	intact	-		500	500	0	MENQKQKQKKYKNSLPKRLSNIFFVLFFCIFSAFTLIAYSSTNYFLLKKEKQSVFQAVNIVRVRLSEVDSNFTLENLAEVLYKNDKTHLRIDDRKGSRVIRSERDITNTLDANQDIYVYNIDKQMIFTTDNEESSPGLHGPIGRVYHDHIEDQYRGFSMTQKVYSNRTGKFVGYVQVFHDLGNYYVIRARLLFWLLVVELFGTSLAYLIILITTRRFLKPLHNLHEVMRNISENPNNLNLRSDISSGDEIEELSVIFDNMLDKLETHTKLQSRFISDVSHELRTPVAIIKGHIGLLQRWGKDDSDILEESLTATAHEADRMAIMINDMLDMIRVQGSFEGHQNDMTVLEDSIETVVGNFRVLREDFIFTWQSENPKTIARIYKNHFEQALMILIDNAVK…
SAMEA1027073	rocA	SAMEA1027073rocA	pseudogene {fameshift (1228Adel)}	fameshift (1228Adel)	fameshift	1228Adel		422	416	6	MLEDFLQFLGFIFLDIIEIMLTLKLFSFVSAIPLRLKNIFYLSLSMVLFQVVFWAFFPDHFILDVVMLAQFLFFALIALYYGKSIKAKFLMFYAFFPLVSISLVKRFIVFFVMPLFGMPYSVVKHNTLLIYSITCFSIFLIYRCIQVFHFDFSTWRQYFQSHRASKLLVFTNSSMALYYLCVQGIDVMSPSLSGLATTTARSNIVLFYFILFLTLLIHLERYVKQNSIEAIVQQKEYRELINYSQHFGLLYQDIQELRQLLTTVSSRLKIGIEQNDISIVRLTYEGILNAEKNNAKDDRLDLTCLDKLQVEAIRHIVLAKLIEAKNKKLKVEVSIPNCIATFFLEVVDFTKLLSFLLDNAIEMSLETKQPCLSIAFLDQNHKLVIVIQSSTKQGQNDSQ…	GMSRPF	IVMTISQLARRFMMAF	PS		K	LSLTX
SAMEA1027073	covR	SAMEA1027073covR	intact	intact	intact	-		228	228	0	MTKKILIIEDEKNLARFVSLELQHEGYEVIVEVNGREGLETALEKEFDLILLDLMLPEMDGFEVTRRLQTEKTTYIMMMTARDSIMDVVAGLDRGADDYIVKPFAIEELLARIRAIFRRQDIESEKKVPSQGIYRDLVLNPQNRSVNRGDDEISLTKREYDLLNILMTNMNRVMTREELLSNVWKYDEAVETNVVDVYIRYLRGKIDIPGKESYIQTVRGMGYVIREK
SAMEA1027073	covS	SAMEA1027073covS	intact	intact	intact	-		500	500	0	MENQKQKQKKYKNSLPKRLSNIFFVLFFCIFSAFTLIAYSSTNYFLLKKEKQSVFQAVNIVRVRLSEVDSNFTLENLAEVLYKNDKTHLRIDDRKGSRVIRSERDITNTLDANQDIYVYNIDKQMIFTTDNEESSPGLHGPIGRVYHDHIEDQYRGFSMTQKVYSNRTGKFVGYVQVFHDLGNYYVIRARLLFWLLVVELFGTSLAYLIILITTRRFLKPLHNLHEVMRNISENPNNLNLRSDISSGDEIEGLSVIFDNMLDKLETHTKLQSRFISDVSHELRTPVAIIKGHIGLLQRWGKDDSDILEESLTATAHEADRMAIMINDMLDMIRVQGSFEGHQNDMTVLEDSIETVVGNFRVLREDFIFTWQSENPKTIARIYKNHFEQALMILIDNAVK…
SAMEA1027074	rocA	SAMEA1027074rocA	pseudogene {fameshift (1228Adel)}	fameshift (1228Adel)	fameshift	1228Adel		422	416	6	MLEDFLQFLGFIFLDIIEIMLTLKLFSFVSAIPLRLKNIFYLSLSMVLFQVVFWAFFPDHFILDVVMLAQFLFFALIALYYGKSIKAKFLMFYAFFPLVSISLVKRFIVFFVMPLFGMPYSVVKHNTLLIYSITCFSIFLIYRCIQVFHFDFSTWRQYFQSHRASKLLVFTNSSMALYYLCVQGIDVMSPSLSGLATTTARSNIVLFYFILFLTLLIHLERYVKQNSIEAIVQQKEYRELINYSQHFGLLYQDIQELRQLLTTVSSRLKIGIEQNDISIVRLTYEGILNAEKNNAKDDRLDLTCLDKLQVEAIRHIVLAKLIEAKNKKLKVEVSIPNCIATFFLEVVDFTKLLSFLLDNAIEMSLETKQPCLSIAFLDQNHKLVIVIQSSTKQGQNDSQ…	GMSRPF	IVMTISQLARRFMMAF	PS		K	LSLTX
SAMEA1027074	covR	SAMEA1027074covR	intact	intact	intact	-		228	228	0	MTKKILIIEDEKNLARFVSLELQHEGYEVIVEVNGREGLETALEKEFDLILLDLMLPEMDGFEVTRRLQTEKTTYIMMMTARDSIMDVVAGLDRGADDYIVKPFAIEELLARIRAIFRRQDIESEKKVPSQGIYRDLVLNPQNRSVNRGDDEISLTKREYDLLNILMTNMNRVMTREELLSNVWKYDEAVETNVVDVYIRYLRGKIDIPGKESYIQTVRGMGYVIREK
SAMEA1027074	covS	SAMEA1027074covS	intact	intact	intact	-		503	503	0	MENQKQKQKKYKNSLPKRLSNIFFVLFFCIFSAFTLIAYSSTNYFLLKKEKQSVFQAVNIVRVRLSEVDSNFTLENLAEVLYKNDKTHLRIDDRKGSRVIRSERDITNTLDANQDIYVYNIDKQMIFTTDNEESSPGLHGPIGRVYHDHIEDQYRGFSMTQKVYSNRTGKFVGYVQVFHDLGNYYVIRARLLFWLLVVELFGTSLAYLIILITTRRFLKPLHNLHEVMRNISENPNNLNLRSDISSGDEIEGLSVIFDNMLDKLETHTKLQSRFISDVSHELRTPVAIIKGHIGLLQRWGKDDSDILEESLTATAHEADRMAIMINDMLDMIRVQGSFEGHQNDMTVLEDSIETVVGNFRVLREDFIFTWQSENPKTIARIYKNHFEQALMILIDNAVK…
SAMEA1027075	rocA	SAMEA1027075rocA	pseudogene {fameshift (1228Adel)}	fameshift (1228Adel)	fameshift	1228Adel		422	416	6	MLEDFLQFLGFIFLDIIEIMLTLKLFSFVSAIPLRLKNIFYLSLSMVLFQVVFWAFFPDHFILDVVMLAQFLFFALIALYYGKSIKAKFLMFYAFFPLVSISLVKRFIVFFVMPLFGMPYSVVKHNTLLIYSITCFSIFLIYRCIQVFHFDFSTWRQYFQSHRASKLLVFTNSSMALYYLCVQGIDVMSPSLSGLATTTARSNIVLFYFILFLTLLIHLERYVKQNSIEAIVQQKEYRELINYSQHFGLLYQDIQELRQLLTTVSSRLKIGIEQNDISIVRLTYEGILNAEKNNAKDDRLDLTCLDKLQVEAIRHIVLAKLIEAKNKKLKVEVSIPNCIATFFLEVVDFTKLLSFLLDNAIEMSLETKQPCLSIAFLDQNHKLVIVIQSSTKQGQNDSQ…	GMSRPF	IVMTISQLARRFMMAF	PS		K	LSLTX
SAMEA1027075	covR	SAMEA1027075covR	intact	intact	intact	-		228	228	0	MTKKILIIEDEKNLARFVSLELQHEGYEVIVEVNGREGLETALEKEFDLILLDLMLPEMDGFEVTRRLQTEKTTYIMMMTARDSIMDVVAGLDRGADDYIVKPFAIEELLARIRAIFRRQDIESEKKVPSQGIYRDLVLNPQNRSVNRGDDEISLTKREYDLLNILMTNMNRVMTREELLSNVWKYDEAVETNVVDVYIRYLRGKIDIPGKESYIQTVRGMGYVIREK
SAMEA1027075	covS	SAMEA1027075covS	intact	intact	intact	-		500	500	0	MENQKQKQKKYKNSLPKRLSNIFFVLFFCIFSAFTLIAYSSTNYFLLKKEKQSVFQAVNIVRVRLSEVDSNFTLENLAEVLYKNDKTHLRIDDRKGSRVIRSERDITNTLDANQDIYVYNIDKQMIFTTDNEESSPGLHGPIGRVYHDHIEDQYRGFSMTQKVYSNRTGKFVGYVQVFHDLGNYYVIRARLLFWLLVVELFGTSLAYLIILITTRRFLKPLHNLHEVMRNISENPNNLNLRSDISSGDEIEGLSVIFDNMLDKLETHTKLQSRFISDVSHELRTPVAIIKGHIGLLQRWGKDDSDILEESLTATAHEADRMAIMINDMLDMIRVQGSFEGHQNDMTVLEDSIETVVGNFRVLREDFIFTWQSENPKTIARIYKNHFEQALMILIDNAVK…
SAMEA1027076	rocA	SAMEA1027076rocA	pseudogene {fameshift (1228Adel)}	fameshift (1228Adel)	fameshift	1228Adel		422	416	6	MLEDFLQFLGFIFLDIIEIMLTLKLFSFVSAIPLRLKNIFYLSLSMVLFQVVFWAFFPDHFILDVVMLAQFLFFALIALYYGKSIKAKFLMFYAFFPLVSISLVKRFIVFFVMPLFGMPYSVVKHNTLLIYSITCFSIFLIYRCIQVFHFDFSTWRQYFQSHRASKLLVFTNSSMALYYLCVQGIDVMSPSLSGLATTTARSNIVLFYFILFLTLLIHLERYVKQNSIEAIVQQKEYRELINYSQHFGLLYQDIQELRQLLTTVSSRLKIGIEQNDISIVRLTYEGILNAEKNNAKDDRLDLTCLDKLQVEAIRHIVLAKLIEAKNKKLKVEVSIPNCIATFFLEVVDFTKLLSFLLDNAIEMSLETKQPCLSIAFLDQNHKLVIVIQSSTKQGQNDSQ…	GMSRPF	IVMTISQLARRFMMAF	PS		K	LSLTX
SAMEA1027076	covR	SAMEA1027076covR	intact	intact	intact	-		228	228	0	MTKKILIIEDEKNLARFVSLELQHEGYEVIVEVNGREGLETALEKEFDLILLDLMLPEMDGFEVTRRLQTEKTTYIMMMTARDSIMDVVAGLDRGADDYIVKPFAIEELLARIRAIFRRQDIESEKKVPSQGIYRDLVLNPQNRSVNRGDDEISLTKREYDLLNILMTNMNRVMTREELLSNVWKYDEAVETNVVDVYIRYLRGKIDIPGKESYIQTVRGMGYVIREK
SAMEA1027076	covS	SAMEA1027076covS	pseudogene {nonsense mutation (1210G>T)}	nonsense mutation (1210G>T)	nonsense mutation	1210G>T		499	403	96	MENQKQKQKKYKNSLPKRLSNIFFVLFFCIFSAFTLIAYSSTNYFLLKKEKQSVFQAVNIVRVRLSEVDSNFTLENLAEVLYKNDKTHLRIDDRKGSRVIRSERDITNTLDANQDIYVYNIDKQMIFTTDNEESSPGLHGPIGRVYHDHIEDQYRGFSMTQKVYSNRTGKFVGYVQVFHDLGNYYVIRARLLFWLLVVELFGTSLAYLIILITTRRFLKPLHNLHEVMRNISENPNNLNLRSDISSGDEIEGLSVIFDNMLDKLETHTKLQSRFISDVSHELRTPVAIIKGHIGLLQRWGKDDSDILEESLTATAHEADRMAIMINDMLDMIRVQGSFEGHQNDMTVLEDSIETVVGNFRVLREDFIFTWQSENPKTIARIYKNHFEQALMILIDNAVK…	KKIAINLSVTGKQEAIVRVQDKGEGISKEDIEHIFERFYRTDKSRNRTSTQAGLGIGLSILKQIVDGYHLQMKVESELNEGSVFILHIPLAQSKES
SAMEA1027077	rocA	SAMEA1027077rocA	pseudogene {fameshift (1228Adel)}	fameshift (1228Adel)	fameshift	1228Adel		422	416	6	MLEDFLQFLGFIFLDIIEIMLTLKLFSFVSAIPLRLKNIFYLSLSMVLFQVVFWAFFPDHFILDVVMLAQFLFFALIALYYGKSIKAKFLMFYAFFPLVSISLVKRFIVFFVMPLFGMPYSVVKHNTLLIYSITCFSIFLIYRCIQVFHFDFSTWRQYFQSHRASKLLVFTNSSMALYYLCVQGIDVMSPSLSGLATTTARSNIVLFYFILFLTLLIHLERYVKQNSIEAIVQQKEYRELINYSQHFGLLYQDIQELRQLLTTVSSRLKIGIEQNDISIVRLTYEGILNAEKNNAKDDRLDLTCLDKLQVEAIRHIVLAKLIEAKNKKLKVEVSIPNCIATFFLEVVDFTKLLSFLLDNAIEMSLETKQPCLSIAFLDQNHKLVIVIQSSTKQGQNDSQ…	GMSRPF	IVMTISQLARRFMMAF	PS		K	LSLTX
SAMEA1027077	covR	SAMEA1027077covR	intact	intact	intact	-		228	228	0	MTKKILIIEDEKNLARFVSLELQHEGYEVIVEVNGREGLETALEKEFDLILLDLMLPEMDGFEVTRRLQTEKTTYIMMMTARDSIMDVVAGLDRGADDYIVKPFAIEELLARIRAIFRRQDIESEKKVPSQGIYRDLVLNPQNRSVNRGDDEISLTKREYDLLNILMTNMNRVMTREELLSNVWKYDEAVETNVVDVYIRYLRGKIDIPGKESYIQTVRGMGYVIREK
SAMEA1027077	covS	SAMEA1027077covS	intact	intact	intact	-		500	500	0	MENQKQKQKKYKNSLPKRLSNIFFVLFFCIFSAFTLIAYSSTNYFLLKKEKQSVFQAVNIVRVRLSEVDSNFTLENLAEVLYKNDKTHLRIDDRKGSRVIRSERDITNTLDANQDIYVYNIDKQMIFTTDNEESSPGLHGPIGRVYHDHIEDQYRGFSMTQKVYSNRTGKFVGYVQVFHDLGNYYVIRARLLFWLLVVELFGTSLAYLIILITTRRFLKPLHNLHEVMRNISENPNNLNLRSDISSGDEIEELSVIFDNMLDKLETHTKLQSRFISDVSHELRTPVAIIKGHIGLLQRWGKDDSDILEESLTATAHEADRMAIMINDMLDMIRVQGSFEGHQNDMTVLEDSIETVVGNFRVLREDFIFTWQSENPKTIARIYKNHFEQALMILIDNAVK…
SAMEA1027078	rocA	SAMEA1027078rocA	pseudogene {fameshift (1228Adel)}	fameshift (1228Adel)	fameshift	1228Adel		422	416	6	MLEDFLQFLGFIFLDIIEIMLTLKLFSFVSAIPLRLKNIFYLSLSMVLFQVVFWAFFPDHFILDVVMLAQFLFFALIALYYGKSIKAKFLMFYAFFPLVSISLVKRFIVFFVMPLFGMPYSVVKHNTLLIYSITCFSIFLIYRCIQVFHFDFSTWRQYFQSHRASKLLVFTNSSMALYYLCVQGIDVMSPSLSGLATTTARSNIVLFYFILFLTLLIHLERYVKQNSIEAIVQQKEYRELINYSQHFGLLYQDIQELRQLLTTVSSRLKIGIEQNDISIVRLTYEGILNAEKNNAKDDRLDLTCLDKLQVEAIRHIVLAKLIEAKNKKLKVEVSIPNCIATFFLEVVDFTKLLSFLLDNAIEMSLETKQPCLSIAFLDQNHKLVIVIQSSTKQGQNDSQ…	GMSRPF	IVMTISQLARRFMMAF	PS		K	LSLTX
SAMEA1027078	covR	SAMEA1027078covR	intact	intact	intact	-		228	228	0	MTKKILIIEDEKNLARFVSLELQHEGYEVIVEVNGREGLETALEKEFDLILLDLMLPEMDGFEVTRRLQTEKTTYIMMMTARDSIMDVVAGLDRGADDYIVKPFAIEELLARIRAIFRRQDIESEKKVPSQGIYRDLVLNPQNRSVNRGDDEISLTKREYDLLNILMTNMNRVMTREELLSNVWKYDEAVETNVVDVYIRYLRGKIDIPGKESYIQTVRGMGYVIREK
SAMEA1027078	covS	SAMEA1027078covS	pseudogene {nonsense mutation (16C>T)}	nonsense mutation (16C>T)	nonsense mutation	16C>T		499	5	494	MENQK	KQKKYKNSLPKRLSNIFFVLFFCIFSAFTLIAYSSTNYFLLKKEKQSVFQAVNIVRVRLSEVDSNFTLENLAEVLYKNDKTHLRIDDRKGSRVIRSERDITNTLDANQDIYVYNIDKQMIFTTDNEESSPGLHGPIGRVYHDHIEDQYRGFSMTQKVYSNRTGKFVGYVQVFHDLGNYYVIRARLLFWLLVVELFGTSLAYLIILITTRRFLKPLHNLHEVMRNISENPNNLNLRSDISSGDEIEELSVIFDNMLDKLETHTKLQSRFISDVSHELRTPVAIIKGHIGLLQRWGKDDSDILEESLTATAHEADRMAIMINDMLDMIRVQGSFEGHQNDMTVLEDSIETVVGNFRVLREDFIFTWQSENPKTIARIYKNHFEQALMILIDNAVKYSRKEK…
SAMEA1027081	rocA	SAMEA1027081rocA	pseudogene {fameshift (1228Adel)}	fameshift (1228Adel)	fameshift	1228Adel		422	416	6	MLEDFLQFLGFIFLDIIEIMLTLKLFSFVSAIPLRLKNIFYLSLSMVLFQVVFWAFFPDHFILDVVMLAQFLFFALIALYYGKSIKAKFLMFYAFFPLVSISLVKRFIVFFVMPLFGMPYSVVKHNTLLIYSITCFSIFLIYRCIQVFHFDFSTWRQYFQSHRASKLLVFTNSSMALYYLCVQGIDVMSPSLSGLATTTARSNIVLFYFILFLTLLIHLERYVKQNSIEAIVQQKEYRELINYSQHFGLLYQDIQELRQLLTTVSSRLKIGIEQNDISIVRLTYEGILNAEKNNAKDDRLDLTCLDKLQVEAIRHIVLAKLIEAKNKKLKVEVSIPNCIATFFLEVVDFTKLLSFLLDNAIEMSLETKQPCLSIAFLDQNHKLVIVIQSSTKQGQNDSQ…	GMSRPF	IVMTISQLARRFMMAF	PS		K	LSLTX
SAMEA1027081	covR	SAMEA1027081covR	intact	intact	intact	-		228	228	0	MTKKILIIEDEKNLARFVSLELQHEGYEVIVEVNGREGLETALEKEFDLILLDLMLPEMDGFEVTRRLQTEKTTYIMMMTARDSIMDVVAGLDRGADDYIVKPFAIEELLARIRAIFRRQDIESEKKVPSQGIYRDLVLNPQNRSVNRGDDEISLTKREYDLLNILMTNMNRVMTREELLSNVWKYDEAVETNVVDVYIRYLRGKIDIPGKESYIQTVRGMGYVIREK
SAMEA1027081	covS	SAMEA1027081covS	intact	intact	intact	-		500	500	0	MENQKQKQKKYKNSLPKRLSNIFFVLFFCIFSAFTLIAYSSTNYFLLKKEKQSVFQAVNIVRVRLSEVDSNFTLENLAEVLYKNDKTHLRIDDRKGSRVIRSERDITNTLDANQDIYVYNIDKQMIFTTDNEESSPGLHGPIGRVYHDHIEDQYRGFSMTQKVYSNRTGKFVGYVQVFHDLGNYYVIRARLLFWLLVVELFGTSLAYLIILITTRRFLKPLHNLHEVMRNISENPNNLNLRSDISSGDEIEELSVIFDNMLDKLETHTKLQSRFISDVSHELRTPVAIIKGHIGLLQRWGKDDSDILEESLTATAHEADRMAIMINDMLDMIRVQGSFEGHQNDMTVLEDSIETVVGNFRVLREDFIFTWQSENPKTIARIYKNHFEQALMILIDNAVK…
SAMEA1027082	rocA	SAMEA1027082rocA	pseudogene {fameshift (1228Adel)}	fameshift (1228Adel)	fameshift	1228Adel		422	416	6	MLEDFLQFLGFIFLDIIEIMLTLKLFSFVSAIPLRLKNIFYLSLSMVLFQVVFWAFFPDHFILDVVMLAQFLFFALIALYYGKSIKAKFLMFYAFFPLVSISLVKRFIVFFVMPLFGMPYSVVKHNTLLIYSITCFSIFLIYRCIQVFHFDFSTWRQYFQSHRASKLLVFTNSSMALYYLCVQGIDVMSPSLSGLATTTARSNIVLFYFILFLTLLIHLERYVKQNSIEAIVQQKEYRELINYSQHFGLLYQDIQELRQLLTTVSSRLKIGIEQNDISIVRLTYEGILNAEKNNAKDDRLDLTCLDKLQVEAIRHIVLAKLIEAKNKKLKVEVSIPNCIATFFLEVVDFTKLLSFLLDNAIEMSLETKQPCLSIAFLDQNHKLVIVIQSSTKQGQNDSQ…	GMSRPF	IVMTISQLARRFMMAF	PS		K	LSLTX
SAMEA1027082	covR	SAMEA1027082covR	intact	intact	intact	-		228	228	0	MTKKILIIEDEKNLARFVSLELQHEGYEVIVEVNGREGLETALEKEFDLILLDLMLPEMDGFEVTRRLQTEKTTYIMMMTARDSIMDVVAGLDRGADDYIVKPFAIEELLARIRAIFRRQDIESEKKVPSQGIYRDLVLNPQNRSVNRGDDEISLTKREYDLLNILMTNMNRVMTREELLSNVWKYDEAVETNVVDVYIRYLRGKIDIPGKESYIQTVRGMGYVIREK
SAMEA1027082	covS	SAMEA1027082covS	intact	intact	intact	-		500	500	0	MENQKQKQKKYKNSLPKRLSNIFFVLFFCIFSAFTLIAYSSTNYFLLKKEKQSVFQAVNIVRVRLSEVDSNFTLENLAEVLYKNDKTHLRIDDRKGSRVIRSERDITNTLDANQDIYVYNIDKQMIFTTDNEESSPGLHGPIGRVYHDHIEDQYRGFSMTQKVYSNRTGKFVGYVQVFHDLGNYYVIRARLLFWLLVVELFGTSLAYLIILITTRRFLKPLHNLHEVMRNISENPNNLNLRSDISSGDEIEGLSVIFDNMLDKLETHTKLQSRFISDVSHELRTPVAIIKGHIGLLQRWGKDDSDILEESLTATAHEADRMAIMINDMLDMIRVQGSFEGHQNDMTVLEDSIETVVGNFRVLREDFIFTWQSENPKTIARIYKNHFEQALMILIDNAVK…
SAMEA1027083	rocA	SAMEA1027083rocA	pseudogene {fameshift (1228Adel)}	fameshift (1228Adel)	fameshift	1228Adel		422	416	6	MLEDFLQFLGFIFLDIIEIMLTLKLFSFVSAIPLRLKNIFYLSLSMVLFQVVFWAFFPDHFILDVVMLAQFLFFALIALYYGKSIKAKFLMFYAFFPLVSISLVKRFIVFFVMPLFGMPYSVVKHNTLLIYSITCFSIFLIYRCIQVFHFDFSTWRQYFQSHRASKLLVFTNSSMALYYLCVQGIDVMSPSLSGLATTTARSNIVLFYFILFLTLLIHLERYVKQNSIEAIVQQKEYRELINYSQHFGLLYQDIQELRQLLTTVSSRLKIGIEQNDISIVRLTYEGILNAEKNNAKDDRLDLTCLDKLQVEAIRHIVLAKLIEAKNKKLKVEVSIPNCIATFFLEVVDFTKLLSFLLDNAIEMSLETKQPCLSIAFLDQNHKLVIVIQSSTKQGQNDSQ…	GMSRPF	IVMTISQLARRFMMAF	PS		K	LSLTX
SAMEA1027083	covR	SAMEA1027083covR	intact	intact	intact	-		228	228	0	MTKKILIIEDEKNLARFVSLELQHEGYEVIVEVNGREGLETALEKEFDLILLDLMLPEMDGFEVTRRLQTEKTTYIMMMTARDSIMDVVAGLDRGADDYIVKPFAIEELLARIRAIFCRQDIESEKKVPSQGIYRDLVLNPQNRSVNRGDDEISLTKREYDLLNILMTNMNRVMTREELLSNVWKYDEAVETNVVDVYIRYLRGKIDIPGKESYIQTVRGMGYVIREK
SAMEA1027083	covS	SAMEA1027083covS	intact	intact	intact	-		500	500	0	MENQKQKQKKYKNSLPKRLSNIFFVLFFCIFSAFTLIAYSSTNYFLLKKEKQSVFQAVNIVRVRLSEVDSNFTLENLAEVLYKNDKTHLRIDDRKGSRVIRSERDITNTLDANQDIYVYNIDKQMIFTTDNEESSPGLHGPIGRVYHDHIEDQYRGFSMTQKVYSNRTGKFVGYVQVFHDLGNYYVIRARLLFWLLVVELFGTSLAYLIILITTRRFLKPLHNLHEVMRNISENPNNLNLRSDISSGDEIEELSVIFDNMLDKLETHTKLQSRFISDVSHELRTPVAIIKGHIGLLQRWGKDDSDILEESLTATAHEADRMAIMINDMLDMIRVQGSFEGHQNDMTVLEDSIETVVGNFRVLREDFIFTWQSENPKTIARIYKNHFEQALMILIDNAVK…
SAMEA1027085	rocA	SAMEA1027085rocA	pseudogene {fameshift (1228Adel)}	fameshift (1228Adel)	fameshift	1228Adel		422	416	6	MLEDFLQFLGFIFLDIIEIMLTLKLFSFVSAIPLRLKNIFYLSLSMVLFQVVFWAFFPDHFILDVVMLAQFLFFALIALYYGKSIKAKFLMFYAFFPLVSISLVKRFIVFFVMPLFGMPYSVVKHNTLLIYSITCFSIFLIYRCIQVFHFDFSTWRQYFQSHRASKLLVFTNSSMALYYLCVQGIDVMSPSLSGLATTTARSNIVLFYFILFLTLLIHLERYVKQNSIEAIVQQKEYRELINYSQHFGLLYQDIQELRQLLTTVSSRLKIGIEQNDISIVRLTYEGILNAEKNNAKDDRLDLTCLDKLQVEAIRHIVLAKLIEAKNKKLKVEVSIPNCIATFFLEVVDFTKLLSFLLDNAIEMSLETKQPCLSIAFLDQNHKLVIVIQSSTKQGQNDSQ…	GMSRPF	IVMTISQLARRFMMAF	PS		K	LSLTX
SAMEA1027085	covR	SAMEA1027085covR	intact	intact	intact	-		228	228	0	MTKKILIIEDEKNLARFVSLELQHEGYEVIVEVNGREGLETALEKEFDLILLDLMLPEMDGFEVTRRLQTEKTTYIMMMTARDSIMDVVAGLDRGADDYIVKPFAIEELLARIRAIFRRQDIESEKKVPSQGIYRDLVLNPQNRSVNRGDDEISLTKREYDLLNILMTNMNRVMTREELLSNVWKYDEAVETNVVDVYIRYLRGKIDIPGKESYIQTVRGMGYVIREK
SAMEA1027085	covS	SAMEA1027085covS	intact	intact	intact	-		500	500	0	MENQKQKQKKYKNSLPKRLSNIFFVLFFCIFSAFTLIAYSSTNYFLLKKEKQSVFQAVNIVRVRLSEVDSNFTLENLAEVLYKNDKTHLRIDDRKGSRVIRSERDITNTLDANQDIYVYNIDKQMIFTTDNEESSPGLHGPIGRVYHDHIEDQYRGFSMTQKVYSNRTGKFVGYVQVFHDLGNYYVIRARLLFWLLVVELFGTSLAYLIILITTRRFLKPLHNLHEVMRNISENPNNLNLRSDISSGDEIEELSVIFDNMLDKLETHTKLQSRFISDVSHELRTPVAIIKGHIGLLQRWGKDDSDILEESLTATAHEADRMAIMINDMLDMIRVQGSFEGHQNDMTVLEDSIETVVGNFRVLREDFIFTWQSENPKTIARIYKNHFEQALMILIDNAVK…
SAMEA1027086	rocA	SAMEA1027086rocA	pseudogene {fameshift (1228Adel)}	fameshift (1228Adel)	fameshift	1228Adel		422	416	6	MLEDFLQFLGFIFLDIIEIMLTLKLFSFVSAIPLRLKNIFYLSLSMVLFQVVFWAFFPDHFILDVVMLAQFLFFALIALYYGKSIKAKFLMFYAFFPLVSISLVKRFIVFFVMPLFGMPYSVVKHNTLLIYSITCFSIFLIYRCIQVFHFDFSTWRQYFQSHRASKLLVFTNSSMALYYLCVQGIDVMSPSLSGLATTTARSNIVLFYFILFLTLLIHLERYVKQNSIEAIVQQKEYRELINYSQHFGLLYQDIQELRQLLTTVSSRLKIGIEQNDISIVRLTYEGILNAEKNNAKDDRLDLTCLDKLQVEAIRHIVLAKLIEAKNKKLKVEVSIPNCIATFFLEVVDFTKLLSFLLDNAIEMSLETKQPCLSIAFLDQNHKLVIVIQSSTKQGQNDSQ…	GMSRPF	IVMTISQLARRFMMAF	PS		K	LSLTX
SAMEA1027086	covR	SAMEA1027086covR	intact	intact	intact	-		228	228	0	MTKKILIIEDEKNLARFVSLELQHEGYEVIVEVNGREGLETALEKEFDLILLDLMLPEMDGFEVTRRLQTEKTTYIMMMTARDSIMDVVAGLDRGADDYIVKPFAIEELLARIRAIFRRQDIESEKKVPSQGIYRDLVLNPQNRSVNRGDDEISLTKREYDLLNILMTNMNRVMTREELLSNVWKYDEAVETNVVDVYIRYLRGKIDIPGKESYIQTVRGMGYVIREK
SAMEA1027086	covS	SAMEA1027086covS	intact	intact	intact	-		500	500	0	MENQKQKQKKYKNSLPKRLSNIFFVLFFCIFSAFTLIAYSSTNYFLLKKEKQSVFQAVNIVRVRLSEVDSNFTLENLAEVLYKNDKTHLRIDDRKGSRVIRSERDITNTLDANQDIYVYNIDKQMIFTTDNEESSPGLHGPIGRVYHDHIEDQYRGFSMTQKVYSNRTGKFVGYVQVFHDLGNYYVIRARLLFWLLVVELFGTSLAYLIILITTRRFLKPLHNLHEVMRNISENPNNLNLRSDISSGDEIEGLSVIFDNMLDKLETHTKLQSRFISDVSHELRTPVAIIKGHIGLLQRWGKDDSDILEESLTATAHEADRMAIMINDMLDMIRVQGSFEGHQNDMTVLEDSIETVVGNFRVLREDFIFTWQSENPKTIARIYKNHFEQALMILIDNAVK…
SAMEA1027087	rocA	SAMEA1027087rocA	pseudogene {fameshift (1228Adel)}	fameshift (1228Adel)	fameshift	1228Adel		422	416	6	MLEDFLQFLGFIFLDIIEIMLTLKLFSFVSAIPLRLKNIFYLSLSMVLFQVVFWAFFPDHFILDVVMLAQFLFFALIALYYGKSIKAKFLMFYAFFPLVSISLVKRFIVFFVMPLFGMPYSVVKHNTLLIYSITCFSIFLIYRCIQVFHFDFSTWRQYFQSHRASKLLVFTNSSMALYYLCVQGIDVMSPSLSGLATTTARSNIVLFYFILFLTLLIHLERYVKQNSIEAIVQQKEYRELINYSQHFGLLYQDIQELRQLLTTVSSRLKIGIEQNDISIVRLTYEGILNAEKNNAKDDRLDLTCLDKLQVEAIRHIVLAKLIEAKNKKLKVEVSIPNCIATFFLEVVDFTKLLSFLLDNAIEMSLETKQPCLSIAFLDQNHKLVIVIQSSTKQGQNDSQ…	GMSRPF	IVMTISQLARRFMMAF	PS		K	LSLTX
SAMEA1027087	covR	SAMEA1027087covR	intact	intact	intact	-		228	228	0	MTKKILIIEDEKNLARFVSLELQHEGYEVIVEVNGREGLETALEKEFDLILLDLMLPEMDGFEVTRRLQTEKTTYIMMMTARDSIMDVVAGLDRGADDYIVKPFAIEELLARIRAIFRRQDIESEKKVPSQGIYRDLVLNPQNRSVNRGDDEISLTKREYDLLNILMTNMNRVMTREELLSNVWKYDEAVETNVVDVYIRYLRGKIDIPGKESYIQTVRGMGYVIREK
SAMEA1027087	covS	SAMEA1027087covS	intact	intact	intact	-		500	500	0	MENQKQKQKKYKNSLPKRLSNIFFVLFFCIFSAFTLIAYSSTNYFLLKKEKQSVFQAVNIVRVRLSEVDSNFTLENLAEVLYKNDKTHLRIDDRKGSRVIRSERDITNTLDANQDIYVYNIDKQMIFTTDNEESSPGLHGPIGRVYHDHIEDQYRGFSMTQKVYSNRTGKFVGYVQVFHDLGNYYVIRARLLFWLLVVELFGTSLAYLIILITTRRFLKPLHNLHEVMRNISENPNNLNLRSDISSGDEIEELSVIFDNMLDKLETHTKLQSRFISDVSHELRTPVAIIKGHIGLLQRWGKDDSDILEESLTATAHEADRMAIMINDMLDMIRVQGSFEGHQNDMTVLEDSIETVVGNFRVLREDFIFTWQSENPKTIARIYKNHFEQALMILIDNAVK…
SAMEA1027088	rocA	SAMEA1027088rocA	pseudogene {fameshift (1228Adel)}	fameshift (1228Adel)	fameshift	1228Adel		422	416	6	MLEDFLQFLGFIFLDIIEIMLTLKLFSFVSAIPLRLKNIFYLSLSMVLFQVVFWAFFPDHFILDVVMLAQFLFFALIALYYGKSIKAKFLMFYAFFPLVSISLVKRFIVFFVMPLFGMPYSVVKHNTLLIYSITCFSIFLIYRCIQVFHFDFSTWRQYFQSHRASKLLVFTNSSMALYYLCVQGIDVMSPSLSGLATTTARSNIVLFYFILFLTLLIHLERYVKQNSIEAIVQQKEYRELINYSQHFGLLYQDIQELRQLLTTVSSRLKIGIEQNDISIVRLTYEGILNAEKNNAKDDRLDLTCLDKLQVEAIRHIVLAKLIEAKNKKLKVEVSIPNCIATFFLEVVDFTKLLSFLLDNAIEMSLETKQPCLSIAFLDQNHKLVIVIQSSTKQGQNDSQ…	GMSRPF	IVMTISQLARRFMMAF	PS		K	LSLTX
SAMEA1027088	covR	SAMEA1027088covR	intact	intact	intact	-		228	228	0	MTKKILIIEDEKNLARFVSLELQHEGYEVIVEVNGREGLETALEKEFDLILLDLMLPEMDGFEVTRRLQTEKTTYIMMMTARDSIMDVVAGLDRGADDYIVKPFAIEELLARIRAIFRRQDIESEKKVPSQGIYRDLVLNPQNRSVNRGDDEISLTKREYDLLNILMTNMNRVMTREELLSNVWKYDEAVETNVVDVYIRYLRGKIDIPGKESYIQTVRGMGYVIREK
SAMEA1027088	covS	SAMEA1027088covS	intact	intact	intact	-		500	500	0	MENQKQKQKKYKNSLPKRLSNIFFVLFFCIFSAFTLIAYSSTNYFLLKKEKQSVFQAVNIVRVRLSEVDSNFTLENLAEVLYKNDKTHLRIDDRKGSRVIRSERDITNTLDANQDIYVYNIDKQMIFTTDNEESSPGLHGPIGRVYHDHIEDQYRGFSMTQKVYSNRTGKFVGYVQVFHDLGNYYVIRARLLFWLLVVELFGTSLAYLIILITTRRFLKPLHNLHEVMRNISENPNNLNLRSDISSGDEIEELSVIFDNMLDKLETHTKLQSRFISDVSHELRTPVAIIKGHIGLLQRWGKDDSDILEESLTATAHEADRMAIMINDMLDMIRVQGSFEGHQNDMTVLEDSIETVVGNFRVLREDFIFTWQSENPKTIARIYKNHFEQALMILIDNAVK…
SAMEA1027089	rocA	SAMEA1027089rocA	pseudogene {fameshift (1228Adel)}	fameshift (1228Adel)	fameshift	1228Adel		422	416	6	MLEDFLQFLGFIFLDIIEIMLTLKLFSFVSAIPLRLKNIFYLSLSMVLFQVVFWAFFPDHFILDVVMLAQFLFFALIALYYGKSIKAKFLMFYAFFPLVSISLVKRFIVFFVMPLFGMPYSVVKHNTLLIYSITCFSIFLIYRCIQVFHFDFSTWRQYFQSHRASKLLVFTNSSMALYYLCVQGIDVMSPSLSGLATTTARSNIVLFYFILFLTLLIHLERYVKQNSIEAIVQQKEYRELINYSQHFGLLYQDIQELRQLLTTVSSRLKIGIEQNDISIVRLTYEGILNAEKNNAKDDRLDLTCLDKLQVEAIRHIVLAKLIEAKNKKLKVEVSIPNCIATFFLEVVDFTKLLSFLLDNAIEMSLETKQPCLSIAFLDQNHKLVIVIQSSTKQGQNDSQ…	GMSRPF	IVMTISQLARRFMMAF	PS		K	LSLTX
SAMEA1027089	covR	SAMEA1027089covR	intact	intact	intact	-		228	228	0	MTKKILIIEDEKNLARFVSLELQHEGYEVIVEVNGREGLETALEKEFDLILLDLMLPEMDGFEVTRRLQTEKTTYIMMMTARDSIMDVVAGLDRGADDYIVKPFAIEELLARIRAIFRRQDIESEKKVPSQGIYRDLVLNPQNRSVNRGDDEISLTKREYDLLNILMTNMNRVMTREELLSNVWKYDEAVETNVVDVYIRYLRGKIDIPGKESYIQTVRGMGYVIREK
SAMEA1027089	covS	SAMEA1027089covS	intact	intact	intact	-		500	500	0	MENQKQKQKKYKNSLPKRLSNIFFVLFFCIFSAFTLIAYSSTNYFLLKKEKQSVFQAVNIVRVRLSEVDSNFTLENLAEVLYKNDKTHLRIDDRKGSRVIRSERDITNTLDANQDIYVYNIDKQMIFTTDNEESSPGLHGPIGRVYHDHIEDQYRGFSMTQKVYSNRTGKFVGYVQVFHDLGNYYVIRARLLFWLLVVELFGTSLAYLIILITTRRFLKPLHNLHEVMRNISENPNNLNLRSDISSGDEIEELSVIFDNMLDKLETHTKLQSRFISDVSHELRTPVAIIKGHIGLLQRWGKDDSDILEESLTATAHEADRMAIMINDMLDMIRVQGSFEGHQNDMTVLEDSIETVVGNFRVLREDFIFTWQSENPKTIARIYKNHFEQALMILIDNAVK…
SAMEA1027090	rocA	SAMEA1027090rocA	pseudogene {fameshift (1228Adel)}	fameshift (1228Adel)	fameshift	1228Adel		422	416	6	MLEDFLQFLGFIFLDIIEIMLTLKLFSFVSAIPLRLKNIFYLSLSMVLFQVVFWAFFPDHFILDVVMLAQFLFFALIALYYGKSIKAKFLMFYAFFPLVSISLVKRFIVFFVMPLFGMPYSVVKHNTLLIYSITCFSIFLIYRCIQVFHFDFSTWRQYFQSHRASKLLVFTNSSMALYYLCVQGIDVMSPSLSGLATTTARSNIVLFYFILFLTLLIHLERYVKQNSIEAIVQQKEYRELINYSQHFGLLYQDIQELRQLLTTVSSRLKIGIEQNDISIVRLTYEGILNAEKNNAKDDRLDLTCLDKLQVEAIRHIVLAKLIEAKNKKLKVEVSIPNCIATFFLEVVDFTKLLSFLLDNAIEMSLETKQPCLSIAFLDQNHKLVIVIQSSTKQGQNDSQ…	GMSRPF	IVMTISQLARRFMMAF	PS		K	LSLTX
SAMEA1027090	covR	SAMEA1027090covR	intact	intact	intact	-		228	228	0	MTKKILIIEDEKNLARFVSLELQHEGYEVIVEVNGREGLETALEKEFDLILLDLMLPEMDGFEVTRRLQTEKTTYIMMMTARDSIMDVVAGLDRGADDYIVKPFAIEELLARIRAIFRRQDIESEKKVPSQGIYRDLVLNPQNRSVNRGDDEISLTKREYDLLNILMTNMNRVMTREELLSNVWKYDEAVETNVVDVYIRYLRGKIDIPGKESYIQTVCGMGYVIREK
SAMEA1027090	covS	SAMEA1027090covS	intact	intact	intact	-		500	500	0	MENQKQKQKKYKNSLPKRLSNIFFVLFFCIFSAFTLIAYSSTNYFLLKKEKQSVFQAVNIVRVRLSEVDSNFTLENLAEVLYKNDKTHLRIDDRKGSRVIRSERDITNTLDANQDIYVYNIDKQMIFTTDNEESSPGLHGPIGRVYHDHIEDQYRGFSMTQKVYSNRTGKFVGYVQVFHDLGNYYVIRARLLFWLLVVELFGTSLAYLIILITTRRFLKPLHNLHEVMRNISENPNNLNLRSDISSGDEIEELSVIFDNMLDKLETHTKLQSRFISDVSHELRTPVAIIKGHIGLLQRWGKDDSDILEESLTATAHEADRMAIMINDMLDMIRVQGSFEGHQNDMTVLEDSIETVVGNFRVLREDFIFTWQSENPKTIARIYKNHFEQALMILIDNAVK…
SAMEA1027091	rocA	SAMEA1027091rocA	pseudogene {fameshift (1228Adel)}	fameshift (1228Adel)	fameshift	1228Adel		422	416	6	MLEDFLQFLGFIFLDIIEIMLTLKLFSFVSAIPLRLKNIFYLSLSMVLFQVVFWAFFPDHFILDVVMLAQFLFFALIALYYGKSIKAKFLMFYAFFPLVSISLVKRFIVFFVMPLFGMPYSVVKHNTLLIYSITCFSIFLIYRCIQVFHFDFSTWRQYFQSHRASKLLVFTNSSMALYYLCVQGIDVMSPSLSGLATTTARSNIVLFYFILFLTLLIHLERYVKQNSIEAIVQQKEYRELINYSQHFGLLYQDIQELRQLLTTVSSRLKIGIEQNDISIVRLTYEGILNAEKNNAKDDRLDLTCLDKLQVEAIRHIVLAKLIEAKNKKLKVEVSIPNCIATFFLEVVDFTKLLSFLLDNAIEMSLETKQPCLSIAFLDQNHKLVIVIQSSTKQGQNDSQ…	GMSRPF	IVMTISQLARRFMMAF	PS		K	LSLTX
SAMEA1027091	covR	SAMEA1027091covR	intact	intact	intact	-		228	228	0	MTKKILIIEDEKNLARFVSLELQHEGYEVIVEVNGREGLETALEKEFDLILLDLMLPEMDGFEVTRRLQTEKTTYIMMMTARDSIMDVVAGLDRGADDYIVKPFAIEELLARIRAIFRRQDIESEKKVPSQGIYRDLVLNPQNRSVNRGDDEISLTKREYDLLNILMTNMNRVMTREELLSNVWKYDEAVETNVVDVYIRYLRGKIDIPGKESYIQTVRGMGYVIREK
SAMEA1027091	covS	SAMEA1027091covS	intact	intact	intact	-		500	500	0	MENQKQKQKKYKNSLPKRLSNIFFVLFFCIFSAFTLIAYSSTNYFLLKKEKQSVFQAVNIVRVRLSEVDSNFTLENLAEVLYKNDKTHLRIDDRKGSRVIRSERDITNTLDANQDIYVYNIDKQMIFTTDNEESSPGLHGPIGRVYHDHIEDQYRGFSMTQKVYSNRTGKFVGYVQVFHDLGNYYVIRARLLFWLLVVELFGTSLAYLIILITTRRFLKPLHNLHEVMRNISENPNNLNLRSDISSGDEIEELSVIFDNMLDKLETHTKLQSRFISDVSHELRTPVAIIKGHIGLLQRWGKDDSDILEESLTATAHEADRMAIMINDMLDMIRVQGSFEGHQNDMTVLEDSIETVVGNFRVLREDFIFTWQSENPKTIARIYKNHFEQALMILIDNAVK…
SAMEA1027092	rocA	SAMEA1027092rocA	pseudogene {fameshift (1228Adel)}	fameshift (1228Adel)	fameshift	1228Adel		422	416	6	MLEDFLQFLGFIFLDIIEIMLTLKLFSFVSAIPLRLKNIFYLSLSMVLFQVVFWAFFPDHFILDVVMLAQFLFFALIALYYGKSIKAKFLMFYAFFPLVSISLVKRFIVFFVMPLFGMPYSVVKHNTLLIYSITCFSIFLIYRCIQVFHFDFSTWRQYFQSHRASKLLVFTNSSMALYYLCVQGIDVMSPSLSGLATTTARSNIVLFYFILFLTLLIHLERYVKQNSIEAIVQQKEYRELINYSQHFGLLYQDIQELRQLLTTVSSRLKIGIEQNDISIVRLTYEGILNAEKNNAKDDRLDLTCLDKLQVEAIRHIVLAKLIEAKNKKLKVEVSIPNCIATFFLEVVDFTKLLSFLLDNAIEMSLETKQPCLSIAFLDQNHKLVIVIQSSTKQGQNDSQ…	GMSRPF	IVMTISQLARRFMMAF	PS		K	LSLTX
SAMEA1027092	covR	SAMEA1027092covR	intact	intact	intact	-		228	228	0	MTKKILIIEDEKNLARFVSLELQHEGYEVIVEVNGREGLETALEKEFDLILLDLMLPEMDGFEVTRRLQTEKTTYIMMMTARDSIMDVVAGLDRGADDYIVKPFAIEELLARIRAIFRRQDIESEKKVPSQGIYRDLVLNPQNRSVNRGDDEISLTKREYDLLNILMTNMNRVMTREELLSNVWKYDEAVETNVVDVYIRYLRGKIDIPGKESYIQTVRGMGYVIREK
SAMEA1027092	covS	SAMEA1027092covS	intact	intact	intact	-		500	500	0	MENQKQKQKKYKNSLPKRLSNIFFVLFFCIFSAFTLIAYSSTNYFLLKKEKQSVFQAVNIVRVRLSEVDSNFTLENLAEVLYKNDKTHLRIDDRKGSRVIRSERDITNTLDANQDIYVYNIDKQMIFTTDNEESSPGLHGPIGRVYHDHIEDQYRGFSMTQKVYSNRTGKFVGYVQVFHDLGNYYVIRARLLFWLLVVELFGTSLAYLIILITTRRFLKPLHNLHEVMRNISENPNNLNLCSDISSGDEIEELSVIFDNMLDKLETHTKLQSRFISDVSHELRTPVAIIKGHIGLLQRWGKDDSDILEESLTATAHEADRMAIMINDMLDMIRVQGSFEGHQNDMTVLEDSIETVVGNFRVLREDFIFTWQSENPKTIARIYKNHFEQALMILIDNAVK…
SAMEA1027093	rocA	SAMEA1027093rocA	pseudogene {fameshift (1228Adel)}	fameshift (1228Adel)	fameshift	1228Adel		422	416	6	MLEDFLQFLGFIFLDIIEIMLTLKLFSFVSAIPLRLKNIFYLSLSMVLFQVVFWAFFPDHFILDVVMLAQFLFFALIALYYGKSIKAKFLMFYAFFPLVSISLVKRFIVFFVMPLFGMPYSVVKHNTLLIYSITCFSIFLIYRCIQVFHFDFSTWRQYFQSHRASKLLVFTNSSMALYYLCVQGIDVMSPSLSGLATTTARSNIVLFYFILFLTLLIHLERYVKQNSIEAIVQQKEYRELINYSQHFGLLYQDIQELRQLLTTVSSRLKIGIEQNDISIVRLTYEGILNAEKNNAKDDRLDLTCLDKLQVEAIRHIVLAKLIEAKNKKLKVEVSIPNCIATFFLEVVDFTKLLSFLLDNAIEMSLETKQPCLSIAFLDQNHKLVIVIQSSTKQGQNDSQ…	GMSRPF	IVMTISQLARRFMMAF	PS		K	LSLTX
SAMEA1027093	covR	SAMEA1027093covR	intact	intact	intact	-		228	228	0	MTKKILIIEDEKNLARFVSLELQHEGYEVIVEVNGREGLETALEKEFDLILLDLMLPEMDGFEVTRRLQTEKTTYIMMMTARDSIMDVVAGLDRGADDYIVKPFAIEELLARIRAIFRRQDIESEKKVPSQGIYRDLVLNPQNRSVNRGDDEISLTKREYDLLNILMTNMNRVMTREELLSNVWKYDEAVETNVVDVYIRYLRGKIDIPGKESYIQTVRGMGYVIREK
SAMEA1027093	covS	SAMEA1027093covS	pseudogene {nonsense mutation (16C>T)}	nonsense mutation (16C>T)	nonsense mutation	16C>T		499	5	494	MENQK	KQKKYKNSLPKRLSNIFFVLFFCIFSAFTLIAYSSTNYFLLKKEKQSVFQAVNIVRVRLSEVDSNFTLENLAEVLYKNDKTHLRIDDRKGSRVIRSERDITNTLDANQDIYVYNIDKQMIFTTDNEESSPGLHGPIGRVYHDHIEDQYRGFSMTQKVYSNRTGKFVGYVQVFHDLGNYYVIRARLLFWLLVVELFGTSLAYLIILITTRRFLKPLHNLHEVMRNISENPNNLNLRSDISSGDEIEELSVIFDNMLDKLETHTKLQSRFISDVSHELRTPVAIIKGHIGLLQRWGKDDSDILEESLTATAHEADRMAIMINDMLDMIRVQGSFEGHQNDMTVLEDSIETVVGNFRVLREDFIFTWQSENPKTIARIYKNHFEQALMILIDNAVKYSRKEK…
SAMEA1027094	rocA	SAMEA1027094rocA	pseudogene {fameshift (1228Adel)}	fameshift (1228Adel)	fameshift	1228Adel		422	416	6	MLEDFLQFLGFIFLDIIEIMLTLKLFSFVSAIPLRLKNIFYLSLSMVLFQVVFWAFFPDHFILDVVMLAQFLFFALIALYYGKSIKAKFLMFYAFFPLVSISLVKRFIVFFVMPLFGMPYSVVKHNTLLIYSITCFSIFLIYRCIQVFHFDFSTWRQYFQSHRASKLLVFTNSSMALYYLCVQGIDVMSPSLSGLATTTARSNIVLFYFILFLTLLIHLERYVKQNSIEAIVQQKEYRELINYSQHFGLLYQDIQELRQLLTTVSSRLKIGIEQNDISIVRLTYEGILNAEKNNAKDDRLDLTCLDKLQVEAIRHIVLAKLIEAKNKKLKVEVSIPNCIATFFLEVVDFTKLLSFLLDNAIEMSLETKQPCLSIAFLDQNHKLVIVIQSSTKQGQNDSQ…	GMSRPF	IVMTISQLARRFMMAF	PS		K	LSLTX
SAMEA1027094	covR	SAMEA1027094covR	intact	intact	intact	-		228	228	0	MTKKILIIEDEKNLARFVSLELQHEGYEVIVEVNGREGLETALEKEFDLILLDLMLPEMDGFEVTRRLQTEKTTYIMMMTARDSIMDVVAGLDRGADDYIVKPFAIEELLARIRAIFRRQDIESEKKVPSQGIYRDLVLNPQNRSVNRGDDEISLTKREYDLLNILMTNMNRVMTREELLSNVWKYDEAVETNVVDVYIRYLRGKIDIPGKESYIQTVRGMGYVIREK
SAMEA1027094	covS	SAMEA1027094covS	intact	intact	intact	-		500	500	0	MENQKQKQKKYKNSLPKRLSNIFFVLFFCIFSAFTLIAYSSTNYFLLKKEKQSVFQAVNIVRVRLSEVDSNFTLENLAEVLYKNDKTHLRIDDRKGSRVIRSERDITNTLDANQDIYVYNIDKQMIFTTDNEESSPGLHGPIGRVYHDHIEDQYRGFSMTQKVYSNRTGKFVGYVQVFHDLGNYYVIRARLLFWLLVVELFGTSLAYLIILITTRRFLKPLHNLHEVMRNISENPNNLNLRSDISSGDEIEGLSVIFDNMLDKLETHTKLQSRFISDVSHELRTPVAIIKGHIGLLQRWGKDDSDILEESLTATAHEADRMAIMINDMLDMIRVQGSFEGHQNDMTVLEDSIETVVGNFRVLREDFIFTWQSENPKTIARIYKNHFEQALMILIDNAVK…
SAMEA1027095	rocA	SAMEA1027095rocA	pseudogene {fameshift (1228Adel)}	fameshift (1228Adel)	fameshift	1228Adel		422	416	6	MLEDFLQFLGFIFLDIIEIMLTLKLFSFVSAIPLRLKNIFYLSLSMVLFQVVFWAFFPDHFILDVVMLAQFLFFALIALYYGKSIKAKFLMFYAFFPLVSISLVKRFIVFFVMPLFGMPYSVVKHNTLLIYSITCFSIFLIYRCIQVFHFDFSTWRQYFQSHRASKLLVFTNSSMALYYLCVQGIDVMSPSLSGLATTTARSNIVLFYFILFLTLLIHLERYVKQNSIEAIVQQKEYRELINYSQHFGLLYQDIQELRQLLTTVSSRLKIGIEQNDISIVRLTYEGILNAEKNNAKDDRLDLTCLDKLQVEAIRHIVLAKLIEAKNKKLKVEVSIPNCIATFFLEVVDFTKLLSFLLDNAIEMSLETKQPCLSIAFLDQNHKLVIVIQSSTKQGQNDSQ…	GMSRPF	IVMTISQLARRFMMAF	PS		K	LSLTX
SAMEA1027095	covR	SAMEA1027095covR	intact	intact	intact	-		228	228	0	MTKKILIIEDEKNLARFVSLELQHEGYEVIVEVNGREGLETALEKEFDLILLDLMLPEMDGFEVTRRLQTEKTTYIMMMTARDSIMDVVAGLDRGADDYIVKPFAIEELLARIRAIFRRQDIESEKKVPSQGIYRDLVLNPQNRSVNRGDDEISLTKREYDLLNILMTNMNRVMTREELLSNVWKYDEAVETNVVDVYIRYLRGKIDIPGKESYIQTVRGMGYVIREK
SAMEA1027095	covS	SAMEA1027095covS	intact	intact	intact	-		500	500	0	MENQKQKQKKYKNSLPKRLSNIFFVLFFCIFSAFTLIAYSSTNYFLLKKEKQSVFQAVNIVRVRLSEVDSNFTLENLAEVLYKNDKTHLRIDDRKGSRVIRSERDITNTLDANQDIYVYNIDKQMIFTTDNEESSPGLHGPIGRVYHDHIEDQYRGFSMTQKVYSNRTGKFVGYVQVFHDLGNYYVIRARLLFWLLVVELFGTSLAYLIILITTRRFLKPLHNLHEVMRNISENPNNLNLRSDISSGDEIEELSVIFDNMLDKLETHTKLQSRFISDVSHELRTPVAIIKGHIGLLQRWGKDDSDILEESLTATAHEADRMAIMINDMLDMIRVQGSFEGHQNDMTVLEDSIETVVGNFRVLREDFIFTWQSENPKTIARIYKNHFEQALMILIDNAVK…
SAMEA1027096	rocA	SAMEA1027096rocA	pseudogene {fameshift (1228Adel)}	fameshift (1228Adel)	fameshift	1228Adel		422	416	6	MLEDFLQFLGFIFLDIIEIMLTLKLFSFVSAIPLRLKNIFYLSLSMVLFQVVFWAFFPDHFILDVVMLAQFLFFALIALYYGKSIKAKFLMFYAFFPLVSISLVKRFIVFFVMPLFGMPYSVVKHNTLLIYSITCFSIFLIYRCIQVFHFDFSTWRQYFQSHRASKLLVFTNSSMALYYLCVQGIDVMSPSLSGLATTTARSNIVLFYFILFLTLLIHLERYVKQNSIEAIVQQKEYRELINYSQHFGLLYQDIQELRQLLTTVSSRLKIGIEQNDISIVRLTYEGILNAEKNNAKDDRLDLTCLDKLQVEAIRHIVLAKLIEAKNKKLKVEVSIPNCIATFFLEVVDFTKLLSFLLDNAIEMSLETKQPCLSIAFLDQNHKLVIVIQSSTKQGQNDSQ…	GMSRPF	IVMTISQLARRFMMAF	PS		K	LSLTX
SAMEA1027096	covR	SAMEA1027096covR	intact	intact	intact	-		228	228	0	MTKKILIIEDEKNLARFVSLELQHEGYEVIVEVNGREGLETALEKEFDLILLDLMLPEMDGFEVTRRLQTEKTTYIMMMTARDSIMDVVAGLDRGADDYIVKPFAIEELLARIRAIFRRQDIESEKKVPSQGIYRDLVLNPQNRSVNRGDDEISLTKREYDLLNILMTNMNRVMTREELLSNVWKYDEAVETNVVDVYIRYLRGKIDIPGKESYIQTVRGMGYVIREK
SAMEA1027096	covS	SAMEA1027096covS	intact	intact	intact	-		500	500	0	MENQKQKQKKYKNSLPKRLSNIFFVLFFCIFSAFTLIAYSSTNYFLLKKEKQSVFQAVNIVRVRLSEVDSNFTLENLAEVLYKNDKTHLRIDDRKGSRVIRSERDITNTLDANQDIYVYNIDKQMIFTTDNEESSPGLHGPIGRVYHDHIEDQYRGFSMTQKVYSNRTGKFVGYVQVFHDLGNYYVIRARLLFWLLVVELFGTSLAYLIILITTRRFLKPLHNLHEVMRNISENPNNLNLRSDISSGDEIEELSVIFDNMLDKLETHTKLQSRFISDVSHELRTPVAIIKGHIGLLQRWGKDDSDILEESLTATAHEADRMAIMINDMLDMIRVQGSFEGHQNDMTVLEDSIETVVGNFRVLREDFIFTWQSENPKTIARIYKNHFEQALMILIDNAVK…
SAMEA1027097	rocA	SAMEA1027097rocA	pseudogene {fameshift (1228Adel)}	fameshift (1228Adel)	fameshift	1228Adel		422	416	6	MLEDFLQFLGFIFLDIIEIMLTLKLFSFVSAIPLRLKNIFYLSLSMVLFQVVFWAFFPDHFILDVVMLAQFLFFALIALYYGKSIKAKFLMFYAFFPLVSISLVKRFIVFFVMPLFGMPYSVVKHNTLLIYSITCFSIFLIYRCIQVFHFDFSTWRQYFQSHRASKLLVFTNSSMALYYLCVQGIDVMSPSLSGLATTTARSNIVLFYFILFLTLLIHLERYVKQNSIEAIVQQKEYRELINYSQHFGLLYQDIQELRQLLTTVSSRLKIGIEQNDISIVRLTYEGILNAEKNNAKDDRLDLTCLDKLQVEAIRHIVLAKLIEAKNKKLKVEVSIPNCIATFFLEVVDFTKLLSFLLDNAIEMSLETKQPCLSIAFLDQNHKLVIVIQSSTKQGQNDSQ…	GMSRPF	IVMTISQLARRFMMAF	PS		K	LSLTX
SAMEA1027097	covR	SAMEA1027097covR	intact	intact	intact	-		228	228	0	MTKKILIIEDEKNLARFVSLELQHEGYEVIVEVNGREGLETALEKEFDLILLDLMLPEMDGFEVTRRLQTEKTTYIMMMTARDSIMDVVAGLDRGADDYIVKPFAIEELLARIRAIFRRQDIESEKKVPSQGIYRDLVLNPQNRSVNRGDDEISLTKREYDLLNILMTNMNRVMTREELLSNVWKYDEAVETNVVDVYIRYLRGKIDIPGKESYIQTVRGMGYVIREK
SAMEA1027097	covS	SAMEA1027097covS	intact	intact	intact	-		500	500	0	MENQKQKQKKYKNSLPKRLSNIFFVLFFCIFSAFTLIAYSSTNYFLLKKEKQSVFQAVNIVRVRLSEVDSNFTLENLAEVLYKNDKTHLRIDDRKGSRVIRSERDITNTLDANQDIYVYNIDKQMIFTTDNEESSPGLHGPIGRVYHDHIEDQYRGFSMTQKVYSNRTGKFVGYVQVFHDLGNYYVIRARLLFWLLVVELFGTSLAYLIILITTRRFLKPLHNLHEVMRNISENPNNLNLHSDISSGDEIEELSVIFDNMLDKLETHTKLQSRFISDVSHELRTPVAIIKGHIGLLQRWGKDDSDILEESLTATAHEADRMAIMINDMLDMIRVQGSFEGHQNDMTVLEDSIETVVGNFRVLREDFIFTWQSENPKTIARIYKNHFEQALMILIDNAVK…
SAMEA1027099	rocA	SAMEA1027099rocA	pseudogene {fameshift (1228Adel)}	fameshift (1228Adel)	fameshift	1228Adel		422	416	6	MLEDFLQFLGFIFLDIIEIMLTLKLFSFVSAIPLRLKNIFYLSLSMVLFQVVFWAFFPDHFILDVVMLAQFLFFALIALYYGKSIKAKFLMFYAFFPLVSISLVKRFIVFFVMPLFGMPYSVVKHNTLLIYSITCFSIFLIYRCIQVFHFDFSTWRQYFQSHRASKLLVFTNSSMALYYLCVQGIDVMSPSLSGLATTTARSNIVLFYFILFLTLLIHLERYVKQNSIEAIVQQKEYRELINYSQHFGLLYQDIQELRQLLTTVSSRLKIGIEQNDISIVRLTYEGILNAEKNNAKDDRLDLTCLDKLQVEAIRHIVLAKLIEAKNKKLKVEVSIPNCIATFFLEVVDFTKLLSFLLDNAIEMSLETKQPCLSIAFLDQNHKLVIVIQSSTKQGQNDSQ…	GMSRPF	IVMTISQLARRFMMAF	PS		K	LSLTX
SAMEA1027099	covR	SAMEA1027099covR	intact	intact	intact	-		228	228	0	MTKKILIIEDEKNLARFVSLELQHEGYEVIVEVNGREGLETALEKEFDLILLDLMLPEMDGFEVTRRLQTEKTTYIMMMTARDSIMDVVAGLDRGADDYIVKPFAIEELLARIRAIFRRQDIESEKKVPSQGIYRDLVLNPQNRSVNRGDDEISLTKREYDLLNILMTNMNRVMTREELLSNVWKYDEAVETNVVDVYIRYLRGKIDIPGKESYIQTVRGMGYVIREK
SAMEA1027099	covS	SAMEA1027099covS	intact	intact	intact	-		500	500	0	MENQKQKQKKYKNSLPKRLSNIFFVLFFCIFSAFTLIAYSSTNYFLLKKEKQSVFQAVNIVRVRLSEVDSNFTLENLAEVLYKNDKTHLRIDDRKGSRVIRSERDITNTLDANQDIYVYNIDKQMIFTTDNEESSPGLHGPIGRVYHDHIEDQYRGFSMTQKVYSNRTGKFVGYVQVFHDLGNYYVIRARLLFWLLVVELFGTSLAYLIILITTRRFLKPLHNLHEVMRNISENPNNLNLRSDISSGDEIEELSVIFDNMLDKLETHTKLQSRFISDVSHELRTPVAIIKGHIGLLQRWGKDDSDILEESLTATAHEADRMAIMINDMLDMIRVQGSFEGHQNDMTVLEDSIETVVGNFRVLREDFIFTWQSENPKTIARIYKNHFEQALMILIDNAVK…
SAMEA1027100	rocA	SAMEA1027100rocA	pseudogene {fameshift (1228Adel)}	fameshift (1228Adel)	fameshift	1228Adel		422	416	6	MLEDFLQFLGFIFLDIIEIMLTLKLFSFVSAIPLRLKNIFYLSLSMVLFQVVFWAFFPDHFILDVVMLAQFLFFALIALYYGKSIKAKFLMFYAFFPLVSISLVKRFIVFFVMPLFGMPYSVVKHNTLLIYSITCFSIFLIYRCIQVFHFDFSTWRQYFQSHRASKLLVFTNSSMALYYLCVQGIDVMSPSLSGLATTTARSNIVLFYFILFLTLLIHLERYVKQNSIEAIVQQKEYRELINYSQHFGLLYQDIQELRQLLTTVSSRLKIGIEQNDISIVRLTYEGILNAEKNNAKDDRLDLTCLDKLQVEAIRHIVLAKLIEAKNKKLKVEVSIPNCIATFFLEVVDFTKLLSFLLDNAIEMSLETKQPCLSIAFLDQNHKLVIVIQSSTKQGQNDSQ…	GMSRPF	IVMTISQLARRFMMAF	PS		K	LSLTX
SAMEA1027100	covR	SAMEA1027100covR	intact	intact	intact	-		228	228	0	MTKKILIIEDEKNLARFVSLELQHEGYEVIVEVNGREGLETALEKEFDLILLDLMLPEMDGFEVTRRLQTEKTTYIMMMTARDSIMDVVAGLDRGADDYIVKPFAIEELLARIRAIFRRQDIESEKKVPSQGIYRDLVLNPQNRSVNRGDDEISLTKREYDLLNILMTNMNRVMTREELLSNVWKYDEAVETNVVDVYIRYLRGKIDIPGKESYIQTVRGMGYVIREK
SAMEA1027100	covS	SAMEA1027100covS	intact	intact	intact	-		500	500	0	MENQKQKQKKYKNSLPKRLSNIFFVLFFCIFSAFTLIAYSSTNYFLLKKEKQSVFQAVNIVRVRLSEVDSNFTLENLAEVLYKNDKTHLRIDDRKGSRVIRSERDITNTLDANQDIYVYNIDKQMIFTTDNEESSPGLHGPIGRVYHDHIEDQYRGFSMTQKVYSNRTGKFVGYVQVFHDLGNYYVIRARLLFWLLVVELFGTSLAYLIILITTRRFLKPLHNLHEVMRNISENPNNLNLRSDISSGDEIEELSVIFDNMLDKLETHTKLQSRFISDVSHELRTPVAIIKGHIGLLQRWGKDDSDILEESLTATAHEADRMAIMINDMLDMIRVQGSFEGHQNDMTVLEDSIETVVGNFRVLREDFIFTWQSENPKTIARIYKNHFEQALMILIDNAVK…
SAMEA1027101	rocA	SAMEA1027101rocA	pseudogene {fameshift (1228Adel)}	fameshift (1228Adel)	fameshift	1228Adel		422	416	6	MLEDFLQFLGFIFLDIIEIMLTLKLFSFVSAIPLRLKNIFYLSLSMVLFQVVFWAFFPDHFILDVVMLAQFLFFALIALYYGKSIKAKFLMFYAFFPLVSISLVKRFIVFFVMPLFGMPYSVVKHNTLLIYSITCFSIFLIYRCIQVFHFDFSTWRQYFQSHRASKLLVFTNSSMALYYLCVQGIDVMSPSLSGLATTTARSNIVLFYFILFLTLLIHLERYVKQNSIEAIVQQKEYRELINYSQHFGLLYQDIQELRQLLTTVSSRLKIGIEQNDISIVRLTYEGILNAEKNNAKDDRLDLTCLDKLQVEAIRHIVLAKLIEAKNKKLKVEVSIPNCIATFFLEVVDFTKLLSFLLDNAIEMSLETKQPCLSIAFLDQNHKLVIVIQSSTKQGQNDSQ…	GMSRPF	IVMTISQLARRFMMAF	PS		K	LSLTX
SAMEA1027101	covR	SAMEA1027101covR	intact	intact	intact	-		228	228	0	MTKKILIIEDEKNLARFVSLELQHEGYEVIVEVNGREGLETALEKEFDLILLDLMLPEMDGFEVTRRLQTEKTTYIMMMTARDSIMDVVAGLDRDADDYIVKPFAIEELLARIRAIFRRQDIESEKKVPSQGIYRDLVLNPQNRSVNRGDDEISLTKREYDLLNILMTNMNRVMTREELLSNVWKYDEAVETNVVDVYIRYLRGKIDIPGKESYIQTVRGMGYVIREK
SAMEA1027101	covS	SAMEA1027101covS	intact	intact	intact	-		500	500	0	MENQKQKQKKYKNSLPKRLSNIFFVLFFCIFSAFTLIAYSSTNYFLLKKEKQSVFQAVNIVRVRLSEVDSNFTLENLAEVLYKNDKTHLRIDDRKGSRVIRSERDITNTLDANQDIYVYNIDKQMIFTTDNEESSPGLHGPIGRVYHDHIEDQYRGFSMTQKVYSNRTGKFVGYVQVFHDLGNYYVIRARLLFWLLVVELFGTSLAYLIILITTRRFLKPLHNLHEVMRNISENPNNLNLRSDISSGDEIEGLSVIFDNMLDKLETHTKLQSRFISDVSHELRTPVAIIKGHIGLLQRWGKDDSDILEESLTATAHEADRMAIMINDMLDMIRVQGSFEGHQNDMTVLEDSIETVVGNFRVLREDFIFTWQSENPKTIARIYKNHFEQALMILIDNAVK…
SAMEA1027102	rocA	SAMEA1027102rocA	pseudogene {fameshift (1228Adel)}	fameshift (1228Adel)	fameshift	1228Adel		422	416	6	MLEDFLQFLGFIFLDIIEIMLTLKLFSFVSAIPLRLKNIFYLSLSMVLFQVVFWAFFPDHFILDVVMLAQFLFFALIALYYGKSIKAKFLMFYAFFPLVSISLVKRFIVFFVMPLFGMPYSVVKHNTLLIYSITCFSIFLIYRCIQVFHFDFSTWRQYFQSHRASKLLVFTNSSMALYYLCVQGIDVMSPSLSGLATTTARSNIVLFYFILFLTLLIHLERYVKQNSIEAIVQQKEYRELINYSQHFGLLYQDIQELRQLLTTVSSRLKIGIEQNDISIVRLTYEGILNAEKNNAKDDRLDLTCLDKLQVEAIRHIVLAKLIEAKNKKLKVEVSIPNCIATFFLEVVDFTKLLSFLLDNAIEMSLETKQPCLSIAFLDQNHKLVIVIQSSTKQGQNDSQ…	GMSRPF	IVMTISQLARRFMMAF	PS		K	LSLTX
SAMEA1027102	covR	SAMEA1027102covR	intact	intact	intact	-		228	228	0	MTKKILIIEDEKNLARFVSLELQHEGYEVIVEVNGREGLETALEKEFDLILLDLMLPEMDGFEVTRRLQTEKTTYIMMMTARDSIMDVVAGLDRGADDYIVKPFAIEELLARIRAIFRRQDIESEKKVPSQGIYRDLVLNPQNRSVNRGDDEISLTKREYDLLNILMTNMNRVMTREELLSNVWKYDEAVETNVVDVYIRYLRGKIDIPGKESYIQTVRGMGYVIREK
SAMEA1027102	covS	SAMEA1027102covS	intact	intact	intact	-		500	500	0	MENQKQKQKKYKNSLPKRLSNIFFVLFFCIFSAFTLIAYSSTNYFLLKKEKQSVFQAVNIVRVRLSEVDSNFTLENLAEVLYKNDKTHLRIDDRKGSRVIRSERDITNTLDANQDIYVYNIDKQMIFTTDNEESSPGLHGPIGRVYHDHIEDQYRGFSMTQKVYSNRTGKFVGYVQVFHDLGNYYVIRARLLFWLLVVELFCTSLAYLIILITTRRFLKPLHNLHEVMRNISENPNNLNLRSDISSGDEIEGLSVIFDNMLDKLETHTKLQSRFISDVSHELRTPVAIIKGHIGLLQRWGKDDSDILEESLTATAHEADRMAIMINDMLDMIRVQGSFEGHQNDMTVLEDSIETVVGNFRVLREDFIFTWQSENPKTIARIYKNHFEQALMILIDNAVK…
SAMEA1027103	rocA	SAMEA1027103rocA	pseudogene {fameshift (1228Adel)}	fameshift (1228Adel)	fameshift	1228Adel		422	416	6	MLEDFLQFLGFIFLDIIEIMLTLKLFSFVSAIPLRLKNIFYLSLSMVLFQVVFWAFFPDHFILDVVMLAQFLFFALIALYYGKSIKAKFLMFYAFFPLVSISLVKRFIVFFVMPLFGMPYSVVKHNTLLIYSITCFSIFLIYRCIQVFHFDFSTWRQYFQSHRASKLLVFTNSSMALYYLCVQGIDVMSPSLSGLATTTARSNIVLFYFILFLTLLIHLERYVKQNSIEAIVQQKEYRELINYSQHFGLLYQDIQELRQLLTTVSSRLKIGIEQNDISIVRLTYEGILNAEKNNAKDDRLDLTCLDKLQVEAIRHIVLAKLIEAKNKKLKVEVSIPNCIATFFLEVVDFTKLLSFLLDNAIEMSLETKQPCLSIAFLDQNHKLVIVIQSSTKQGQNDSQ…	GMSRPF	IVMTISQLARRFMMAF	PS		K	LSLTX
SAMEA1027103	covR	SAMEA1027103covR	intact	intact	intact	-		228	228	0	MTKKILIIEDEKNLARFVSLELQHEGYEVIVEVNGREGLETALEKEFDLILLDLMLPEMDGFEVTRRLQTEKTTYIMMMTARDSIMDVVAGLDRGADDYIVKPFAIEELLARIRAIFRRQDIESEKKVPSQGIYRDLVLNPQNRSVNRGDDEISLTKREYDLLNILMTNMNRVMTREELLSNVWKYDEAVETNVVDVYIRYLRGKIDIPGKESYIQTVRGMGYVIREK
SAMEA1027103	covS	SAMEA1027103covS	intact	intact	intact	-		500	500	0	MENQKQKQKKYKNSLPKRLSNIFFVLFFCIFSAFTLIAYSSTNYFLLKKEKQSVFQAVNIVRVRLSEVDSNFTLENLAEVLYKNDKTHLRIDDRKGSRVIRSERDITNTLDANQDIYVYNIDKQMIFTTDNEESSPGLHGPIGRVYHDHIEDQYRGFSMTQKVYSNRTGKFVGYVQVFHDLGNYYVIRARLLFWLLVVELFGTSLAYLIILITTRRFLKPLHNLHEVMRNISENPNNLNLRSDISSGDEIEELSVIFDNMLDKLETHTKLQSRFISDVSHELRTPVAIIKGHIGLLQRWGKDDSDILEESLTATAHEADRMAIMINDMLDMIRVQGSFEGHQNDMTVLEDSIETVVGNFRVLREDFIFTWQSENPKTIARIYKNHFEQALMILIDNAVK…
SAMEA1027104	rocA	SAMEA1027104rocA	pseudogene {fameshift (1228Adel)}	fameshift (1228Adel)	fameshift	1228Adel		422	416	6	MLEDFLQFLGFIFLDIIEIMLTLKLFSFVSAIPLRLKNIFYLSLSMVLFQVVFWAFFPDHFILDVVMLAQFLFFALIALYYGKSIKAKFLMFYAFFPLVSISLVKRFIVFFVMPLFGMPYSVVKHNTLLIYSITCFSIFLIYRCIQVFHFDFSTWRQYFQSHRASKLLVFTNSSMALYYLCVQGIDVMSPSLSGLATTTARSNIVLFYFILFLTLLIHLERYVKQNSIEAIVQQKEYRELINYSQHFGLLYQDIQELRQLLTTVSSRLKIGIEQNDISIVRLTYEGILNAEKNNAKDDRLDLTCLDKLQVEAIRHIVLAKLIEAKNKKLKVEVSIPNCIATFFLEVVDFTKLLSFLLDNAIEMSLETKQPCLSIAFLDQNHKLVIVIQSSTKQGQNDSQ…	GMSRPF	IVMTISQLARRFMMAF	PS		K	LSLTX
SAMEA1027104	covR	SAMEA1027104covR	intact	intact	intact	-		228	228	0	MTKKILIIEDEKNLARFVSLELQHEGYEVIVEVNGREGLETALEKEFDLILLDLMLPEMDGFEVTRRLQTEKTTYIMMMTARDSIMDVVAGLDRGADDYIVKPFAIEELLARIRAIFRRQDIESEKKVPSQGIYRDLVLNPQNRSVNRGDDEISLTKREYDLLNILMTNMNRVMTREELLSNVWKYDEAVETNVVDVYIRYLRGKIDIPGKESYIQTVRGMGYVIREK
SAMEA1027104	covS	SAMEA1027104covS	intact	intact	intact	-		500	500	0	MENQKQKQKKYKNSLPKRLSNIFFVLFFCIFSAFTLIAYSSTNYFLLKKEKQSVFQAVNIVRVRLSEVDSNFTLENLAEVLYKNDKTHLRIDDRKGSRVIRSERDITNTLDANQDIYVYNIDKQMIFTTDNEESSPGLHGPIGRVYHDHIEDQYRGFSMTQKVYSNRTGKFVGYVQVFHDLGNYYVIRARLLFWLLVVELFGTSLAYLIILITTRRFLKPLHNLHEVMRNISENPNNLNLRSDISSGDEIEGLSVIFDNMLDKLETHTKLQSRFISDVSHELRTPVAIIKGHIGLLQRWGKDDSDILEESLTATAHEADRMAIMINDMLDMIRVQGSFEGHQNDMTVLEDSIETVVGNFRVLREDFIFTWQSENPKTIARIYKNHFEQALMILIDNAVK…
SAMEA1027105	covS	SAMEA1027105covS	pseudogene {fameshift (88_89insTTTTCTCTGCA)}	fameshift (88_89insTTTTCTCTGCA)	fameshift	88_89insTTTTCTCTGCA		49	39	10	MENQKQKQKKYKNSLPKRLSNIFFVLFFCIFSAFSLPLH	LPIVQQTISY	RKKSSQSFKL	ILLEFVFLRWTLILH	RT	QKFCTKTIKHI	ELMTERAVESLGVSAISQIL	MRIKIFMSITLINR	FLPQITKNHLLACMVLSVGCITTISKISIVGFP	HKRYILIGLENLWAMFKSFMI	AIIMSLEQDCCFGY	LLSYLAQA	PI	SS	LLRGAF	SLYTIYMK	CVISLKILII	TCAQIFRQEMKSKNCLLSLTIC	TNWRHILSCNHVLLVMSAMNYEHRLRLLKGILVSYNVGVKMTVIFLKKA	QQQRMRLTVWQS	LMIC	T	FAYKAHLRDIKMI	QFWKILLKLLLVILEF	EKILSLHGSQKIQKR	PVFIKIILSRL		FLLTML	SIPVKKRKSRLTFQ	LANKKLLLEFKIKAKEFLKKILNISLNAFIERINHVIEQVPRLD	GLACLFSSKL	MGIIYR	RLKVN	MKVQCLSYIFLWPSLKRVX
SAMEA1027105	rocA	SAMEA1027105rocA	pseudogene {fameshift (1228Adel)}	fameshift (1228Adel)	fameshift	1228Adel		422	416	6	MLEDFLQFLGFIFLDIIEIMLTLKLFSFVSAIPLRLKNIFYLSLSMVLFQVVFWAFFPDHFILDVVMLAQFLFFALIALYYGKSIKAKFLMFYAFFPLVSISLVKRFIVFFVMPLFGMPYSVVKHNTLLIYSITCFSIFLIYRCIQVFHFDFSTWRQYFQSHRASKLLVFTNSSMALYYLCVQGIDVMSPSLSGLATTTARSNIVLFYFILFLTLLIHLERYVKQNSIEAIVQQKEYRELINYSQHFGLLYQDIQELRQLLTTVSSRLKIGIEQNDISIVRLTYEGILNAEKNNAKDDRLDLTCLDKLQVEAIRHIVLAKLIEAKNKKLKVEVSIPNCIATFFLEVVDFTKLLSFLLDNAIEMSLETKQPCLSIAFLDQNHKLVIVIQSSTKQGQNDSQ…	GMSRPF	IVMTISQLARRFMMAF	PS		K	LSLTX
SAMEA1027105	covR	SAMEA1027105covR	intact	intact	intact	-		228	228	0	MTKKILIIEDEKNLARFVSLELQHEGYEVIVEVNGREGLETALEKEFDLILLDLMLPEMDGFEVTRRLQTEKTTYIMMMTARDSIMDVVAGLDRGADDYIVKPFAIEELLARIRAIFRRQDIESEKKVPSQGIYRDLVLNPQNRSVNRGDDEISLTKREYDLLNILMTNMNRVMTREELLSNVWKYDEAVETNVVDVYIRYLRGKIDIPGKESYIQTVRGMGYVIREK
SAMEA1027106	rocA	SAMEA1027106rocA	pseudogene {fameshift (1228Adel)}	fameshift (1228Adel)	fameshift	1228Adel		422	416	6	MLEDFLQFLGFIFLDIIEIMLTLKLFSFVSAIPLRLKNIFYLSLSMVLFQVVFWAFFPDHFILDVVMLAQFLFFALIALYYGKSIKAKFLMFYAFFPLVSISLVKRFIVFFVMPLFGMPYSVVKHNTLLIYSITCFSIFLIYRCIQVFHFDFSTWRQYFQSHRASKLLVFTNSSMALYYLCVQGIDVMSPSLSGLATTTARSNIVLFYFILFLTLLIHLERYVKQNSIEAIVQQKEYRELINYSQHFGLLYQDIQELRQLLTTVSSRLKIGIEQNDISIVRLTYEGILNAEKNNAKDDRLDLTCLDKLQVEAIRHIVLAKLIEAKNKKLKVEVSIPNCIATFFLEVVDFTKLLSFLLDNAIEMSLETKQPCLSIAFLDQNHKLVIVIQSSTKQGQNDSQ…	GMSRPF	IVMTISQLARRFMMAF	PS		K	LSLTX
SAMEA1027106	covS	SAMEA1027106covS	intact	intact	intact	-		500	500	0	MENQKQKQKKYKNSLPKRLSNIFFVLFFCIFSAFTLIAYSSTNYFLLKKEKQSVFQAVNIVRVRLSEVDSNFTLENLAEVLYKNDKTHLRIDDRKGSRVIRSERDITNTLDANQDIYVYNIDKQMIFTTDNEESSPGLHGPIGRVYHDHIEDQYRGFSMTQKVYSNRTGKFVGYVQVFHDLGNYYVIRARLLFWLLVVELFGTSLAYLIILITTRRFLKPLHNLHEVMRNISENPNNLNLRSDISSGDEIEELSVIFDNMLDKLETHTKLQSRFISDVSHELRTPVAIIKGHIGLLQRWGKDDSDILEESLTATAHEADRMAIMINDMLDMIRVQGSFEGHQNDMTVLEDSIETVVGNFRVLREDFIFTWQSENPKTIARIYKNHFEQALMILIDNAVK…
SAMEA1027106	covR	SAMEA1027106covR	pseudogene {nonsense mutation (594T>G)}	nonsense mutation (594T>G)	nonsense mutation	594T>G		227	197	30	MTKKILIIEDEKNLARFVSLELQHEGYEVIVEVNGREGLETALEKEFDLILLDLMLPEMDGFEVTRRLQTEKTTYIMMMTARDSIMDVVAGLDRGADDYIVKPFAIEELLARIRAIFRRQDIESEKKVPSQGIYRDLVLNPQNRSVNRGDDEISLTKREYDLLNILMTNMNRVMTREELLSNVWKYDEAVETNVVDV	IRYLRGKIDIPGKESYIQTVRGMGYVIREK
SAMEA1027107	rocA	SAMEA1027107rocA	pseudogene {fameshift (1228Adel)}	fameshift (1228Adel)	fameshift	1228Adel		422	416	6	MLEDFLQFLGFIFLDIIEIMLTLKLFSFVSAIPLRLKNIFYLSLSMVLFQVVFWAFFPDHFILDVVMLAQFLFFALIALYYGKSIKAKFLMFYAFFPLVSISLVKRFIVFFVMPLFGMPYSVVKHNTLLIYSITCFSIFLIYRCIQVFHFDFSTWRQYFQSHRASKLLVFTNSSMALYYLCVQGIDVMSPSLSGLATTTARSNIVLFYFILFLTLLIHLERYVKQNSIEAIVQQKEYRELINYSQHFGLLYQDIQELRQLLTTVSSRLKIGIEQNDISIVRLTYEGILNAEKNNAKDDRLDLTCLDKLQVEAIRHIVLAKLIEAKNKKLKVEVSIPNCIATFFLEVVDFTKLLSFLLDNAIEMSLETKQPCLSIAFLDQNHKLVIVIQSSTKQGQNDSQ…	GMSRPF	IVMTISQLARRFMMAF	PS		K	LSLTX
SAMEA1027107	covR	SAMEA1027107covR	intact	intact	intact	-		228	228	0	MTKKILIIEDEKNLARFVSLELQHEGYEVIVEVNGREGLETALEKEFDLILLDLMLPEMDGFEVTRRLQTEKTTYIMMMTARDSIMDVVAGLDRGADDYIVKPFAIEELLARIRAIFRRQDIESEKKVPSQGIYRDLVLNPQNRSVNRGDDEISLTKREYDLLNILMTNMNRVMTREELLSNVWKYDEAVETNVVDVYIRYLRGKIDIPGKESYIQTVRGMGYVIREK
SAMEA1027107	covS	SAMEA1027107covS	intact	intact	intact	-		500	500	0	MENQKQKQKKYKNSLPKRLSNIFFVLFFCIFSAFTLIAYSSTNYFLLKKEKQSVFQAVNIVRVRLSEVDSNFTLENLAEVLYKNDKTHLRIDDRKGSRVIRSERDITNTLDANQDIYVYNIDKQMIFTTDNEESSPGLHGPIGRVYHDHIEDQYRGFSMTQKVYSNRTGKFVGYVQVFHDLGNYYVIRARLLFWLLVVELFGTSLAYLIILITTRRFLKPLHNLHEVMRNISENPNNLNLRSDISSGDEIEGLSVIFDNMLDKLETHTKLQSRFISDVSHELRTPVAIIKGHIGLLQRWGKDDSDILEESLTATAHEADRMAIMINDMLDMIRVQGSFEGHQNDMTVLEDSIETVVGNFRVLREDFIFTWQSENPKTIARIYKNHFEQALMILIDNAVK…
SAMEA1027108	rocA	SAMEA1027108rocA	pseudogene {fameshift (1228Adel)}	fameshift (1228Adel)	fameshift	1228Adel		422	416	6	MLEDFLQFLGFIFLDIIEIMLTLKLFSFVSAIPLRLKNIFYLSLSMVLFQVVFWAFFPDHFILDVVMLAQFLFFALIALYYGKSIKAKFLMFYAFFPLVSISLVKRFIVFFVMPLFGMPYSVVKHNTLLIYSITCFSIFLIYRCIQVFHFDFSTWRQYFQSHRASKLLVFTNSSMALYYLCVQGIDVMSPSLSGLATTTARSNIVLFYFILFLTLLIHLERYVKQNSIEAIVQQKEYRELINYSQHFGLLYQDIQELRQLLTTVSSRLKIGIEQNDISIVRLTYEGILNAEKNNAKDDRLDLTCLDKLQVEAIRHIVLAKLIEAKNKKLKVEVSIPNCIATFFLEVVDFTKLLSFLLDNAIEMSLETKQPCLSIAFLDQNHKLVIVIQSSTKQGQNDSQ…	GMSRPF	IVMTISQLARRFMMAF	PS		K	LSLTX
SAMEA1027108	covR	SAMEA1027108covR	intact	intact	intact	-		228	228	0	MTKKILIIEDEKNLARFVSLELQHEGYEVIVEVNGREGLETALEKEFDLILLDLMLPEMDGFEVTRRLQTEKTTYIMMMTARDSIMDVVAGLDRGADDYIVKPFAIEELLARIRAIFRRQDIESEKKVPSQGIYRDLVLNPQNRSVNRGDDEISLTKREYDLLNILMTNMNRVMTREELLSNVWKYDEAVETNVVDVYIRYLRGKIDIPGKESYIQTVRGMGYVIREK
SAMEA1027108	covS	SAMEA1027108covS	intact	intact	intact	-		500	500	0	MENQKQKQKKYKNSLPKRLSNIFFVLFFCIFSAFTLIAYSSTNYFLLKKEKQSVFQAVNIVRVRLSEVDSNFTLENLAEVLYKNDKTHLRIDDRKGSRVIRSERDITNTLDANQDIYVYNIDKQMIFTTDNEESSPGLHGPIGRVYHDHIEDQYRGFSMTQKVYSNRTGKFVGYVQVFHDLGNYYVIRARLLFWLLVVELFGTSLAYLIILITTRRFLKPLHNLHEVMRNISENPNNLNLRSDISSGDEIEELSVIFDNMLDKLETHTKLQSRFISDVSHELRTPVAIIKGHIGLLQRWGKDDSDILEESLTATAHEADRMAIMINDMLDMIRVQGSFEGHQNDMTVLEDSIETVVGNFRVLREDFIFTWQSENPKTIARIYKNHFEQALMILIDNAVK…
SAMEA1027109	rocA	SAMEA1027109rocA	pseudogene {fameshift (1228Adel)}	fameshift (1228Adel)	fameshift	1228Adel		422	416	6	MLEDFLQFLGFIFLDIIEIMLTLKLFSFVSAIPLRLKNIFYLSLSMVLFQVVFWAFFPDHFILDVVMLAQFLFFALIALYYGKSIKAKFLMFYAFFPLVSISLVKRFIVFFVMPLFGMPYSVVKHNTLLIYSITCFSIFLIYRCIQVFHFDFSTWRQYFQSHRASKLLVFTNSSMALYYLCVQGIDVMSPSLSGLATTTARSNIVLFYFILFLTLLIHLERYVKQNSIEAIVQQKEYRELINYSQHFGLLYQDIQELRQLLTTVSSRLKIGIEQNDISIVRLTYEGILNAEKNNAKDDRLDLTCLDKLQVEAIRHIVLAKLIEAKNKKLKVEVSIPNCIATFFLEVVDFTKLLSFLLDNAIEMSLETKQPCLSIAFLDQNHKLVIVIQSSTKQGQNDSQ…	GMSRPF	IVMTISQLARRFMMAF	PS		K	LSLTX
SAMEA1027109	covR	SAMEA1027109covR	intact	intact	intact	-		228	228	0	MTKKILIIEDEKNLARFVSLELQHEGYEVIVEVNGREGLETALEKEFDLILLDLMLPEMDGFEVTRRLQTEKTTYIMMMTARDSIMDVVAGLDRGADDYIVKPFAIEELLARIRAIFRRQDIESEKKVPSQGIYRDLVLNPQNRSVNRGDDEISLTKREYDLLNILMTNMNRVMTREELLSNVWKYDEAVETNVVDVYIRYLRGKIDIPGKESYIQTVRGMGYVIREK
SAMEA1027109	covS	SAMEA1027109covS	intact	intact	intact	-		500	500	0	MENQKQKQKKYKNSLPKRLSNIFFVLFFCIFSAFTLIAYSSTNYFLLKKEKQSVFQAVNIVRVRLSEVDSNFTLENLAEVLYKNDKTHLRIDDRKGSRVIRSERDITNTLDANQDIYVYNIDKQMIFTTDNEESSPGLHGPIGRVYHDHIEDQYRGFSMTQKVYSNRTGKFVGYVQVFHDLGNYYVIRARLLFWLLVVELFGTSLAYLIILITTRRFLKPLHNLHEVMRNISENPNNLNLRSDISSGDEIEELSVIFDNMLDKLETHTKLQSRFISDVSHELRTPVAIIKGHIGLLQRWGKDDSDILEESLTATAHEADRMAIMINDMLDMIRVQGSFEGHQNDMTVLEDSIETVVGNFRVLREDFIFTWQSENPKTIARIYKNHFEQALMILIDNAVK…
SAMEA1027110	rocA	SAMEA1027110rocA	pseudogene {fameshift (1228Adel)}	fameshift (1228Adel)	fameshift	1228Adel		422	416	6	MLEDFLQFLGFIFLDIIEIMLTLKLFSFVSAIPLRLKNIFYLSLSMVLFQVVFWAFFPDHFILDVVMLAQFLFFALIALYYGKSIKAKFLMFYAFFPLVSISLVKRFIVFFVMPLFGMPYSVVKHNTLLIYSITCFSIFLIYRCIQVFHFDFSTWRQYFQSHRASKLLVFTNSSMALYYLCVQGIDVMSPSLSGLATTTARSNIVLFYFILFLTLLIHLERYVKQNSIEAIVQQKEYRELINYSQHFGLLYQDIQELRQLLTTVSSRLKIGIEQNDISIVRLTYEGILNAEKNNAKDDRLDLTCLDKLQVEAIRHIVLAKLIEAKNKKLKVEVSIPNCIATFFLEVVDFTKLLSFLLDNAIEMSLETKQPCLSIAFLDQNHKLVIVIQSSTKQGQNDSQ…	GMSRPF	IVMTISQLARRFMMAF	PS		K	LSLTX
SAMEA1027110	covR	SAMEA1027110covR	intact	intact	intact	-		228	228	0	MTKKILIIEDEKNLARFVSLELQHEGYEVIVEVNGREGLETALEKEFDLILLDLMLPEMDGFEVTRRLQTEKTTYIMMMTARDSIMDVVAGLDRGADDYIVKPFAIEELLARIRAIFRRQDIESEKKVPSQGIYRDLVLNPQNRSVNRGDDEISLTKREYDLLNILMTNMNRVMTREELLSNVWKYDEAVETNVVDVYIRYLRGKIDIPGKESYIQTVRGMGYVIREK
SAMEA1027110	covS	SAMEA1027110covS	intact	intact	intact	-		500	500	0	MENQKQKQKKYKNSLPKRLSNIFFVLFFCIFSAFTLIAYSSTNYFLLKKEKQSVFQAVNIVRVRLSEVDSNFTLENLAEVLYKNDKTHLRIDDRKGSRVIRSERDITNTLDANQDIYVYNIDKQMIFTTDNEESSPGLHGPIGRVYHDHIEDQYRGFSMTQKVYSNRTGKFVGYVQVFHDLGNYYVIRARLLFWLLVVELFGTSLAYLIILITTRRFLKPLHNLHEVMRNISENPNNLNLRSDISSGDEIEELSVIFDNMLDKLETHTKLQSRFISDVSHELRTPVAIIKGHIGLLQRWGKDDSDILEESLTATAHEADRMAIMINDMLDMIRVQGSFEGHQNDMTVLEDSIETVVGNFRVLREDFIFTWQSENPKTIARIYKNHFEQALMILIDNAVK…
SAMEA1027111	rocA	SAMEA1027111rocA	pseudogene {fameshift (1228Adel)}	fameshift (1228Adel)	fameshift	1228Adel		422	416	6	MLEDFLQFLGFIFLDIIEIMLTLKLFSFVSAIPLRLKNIFYLSLSMVLFQVVFWAFFPDHFILDVVMLAQFLFFALIALYYGKSIKAKFLMFYAFFPLVSISLVKRFIVFFVMPLFGMPYSVVKHNTLLIYSITCFSIFLIYRCIQVFHFDFSTWRQYFQSHRASKLLVFTNSSMALYYLCVQGIDVMSPSLSGLATTTARSNIVLFYFILFLTLLIHLERYVKQNSIEAIVQQKEYRELINYSQHFGLLYQDIQELRQLLTTVSSRLKIGIEQNDISIVRLTYEGILNAEKNNAKDDRLDLTCLDKLQVEAIRHIVLAKLIEAKNKKLKVEVSIPNCIATFFLEVVDFTKLLSFLLDNAIEMSLETKQPCLSIAFLDQNHKLVIVIQSSTKQGQNDSQ…	GMSRPF	IVMTISQLARRFMMAF	PS		K	LSLTX
SAMEA1027111	covR	SAMEA1027111covR	intact	intact	intact	-		228	228	0	MTKKILIIEDEKNLARFVSLELQHEGYEVIVEVNGREGLETALEKEFDLILLDLMLPEMDGFEVTRRLQTEKTTYIMMMTARDSIMDVVAGLDRGADDYIVKPFAIEELLARIRAIFRRQDIESEKKVPSQGIYRDLVLNPQNRSVNRGDDEISLTKREYDLLNILMTNMNRVMTREELLSNVWKYDEAVETNVVDVYIRYLRGKIDIPGKESYIQTVRGMGYVIREK
SAMEA1027111	covS	SAMEA1027111covS	intact	intact	intact	-		500	500	0	MENQKQKQKKYKNSLPKRLSNIFFVLFFCIFSAFTLIAYSSTNYFLLKKEKQSVFQAVNIVRVRLSEVDSNFTLENLAEVLYKNDKTHLRIDDRKGSRVIRSERDITNTLDANQDIYVYNIDKQMIFTTDNEESSPGLHGPIGRVYHDHIEDQYRGFSMTQKVYSNRTGKFVGYVQVFHDLGNYYVIRARLLFWLLVVELFGTSLAYLIILITTRRFLKPLHNLHEVMRNISENPNNLNLRSDISSGDEIEELSVIFDNMLDKLETHTKLQSRFISDVSHELRTPVAIIKGHIGLLQRWGKDDSDILEESLTATAHEADRMAIMINDMLDMIRVQGSFEGHQNDMTVLEDFIETVVGNFRVLREDFIFTWQSENPKTIARIYKNHFEQALMILIDNAVK…
SAMEA1027115	rocA	SAMEA1027115rocA	pseudogene {fameshift (1228Adel)}	fameshift (1228Adel)	fameshift	1228Adel		422	416	6	MLEDFLQFLGFIFLDIIEIMLTLKLFSFVSAIPLRLKNIFYLSLSMVLFQVVFWAFFPDHFILDVVMLAQFLFFALIALYYGKSIKAKFLMFYAFFPLVSISLVKRFIVFFVMPLFGMPYSVVKHNTLLIYSITCFSIFLIYRCIQVFHFDFSTWRQYFQSHRASKLLVFTNSSMALYYLCVQGIDVMSPSLSGLATTTARSNIVLFYFILFLTLLIHLERYVKQNSIEAIVQQKEYRELINYSQHFGLLYQDIQELRQLLTTVSSRLKIGIEQNDISIVRLTYEGILNAEKNNAKDDRLDLTCLDKLQVEAIRHIVLAKLIEAKNKKLKVEVSIPNCIATFFLEVVDFTKLLSFLLDNAIEMSLETKQPCLSIAFLDQNHKLVIVIQSSTKQGQNDSQ…	GMSRPF	IVMTISQLARRFMMAF	PS		K	LSLTX
SAMEA1027115	covR	SAMEA1027115covR	intact	intact	intact	-		228	228	0	MTKKILIIEDEKNLARFVSLELQHEGYEVIVEVNGREGLETALEKEFDLILLDLMLPEMDGFEVTRRLQTEKTTYIMMMTARDSIMDVVAGLDRGADDYIVKPFAIEELLARIRAIFRRQDIESEKKVPSQGIYRDLVLNPQNRSVNRGDDEISLTKREYDLLNILMTNMNRVMTREELLSNVWKYDEAVETNVVDVYIRYLRGKIDIPGKESYIQTVRGMGYVIREK
SAMEA1027115	covS	SAMEA1027115covS	intact	intact	intact	-		500	500	0	MENQKQKQKKYKNSLPKRLSNIFFVLFFCIFSAFTLIAYSSTNYFLLKKEKQSVFQAVNIVRVRLSEVDSNFTLENLAEVLYKNDKTHLRIDDRKGSRVIRSERDITNTLDANQDIYVYNIDKQMIFTTDNEESSPGLHGPIGRVYHDHIEDQYRGFSMTQKVYSNRTGKFVGYVQVFHDLGNYYVIRARLLFWLLVVELFGTSLAYLIILITTRRFLKPLHNLHEVMRNISENPNNLNLRSDISSGDEIEGLSVIFDNMLDKLETHTKLQSRFISDVSHELRTPVAIIKGHIGLLQRWGKDDSDILEESLTATAHEADRMAIMINDMLDMIRVQGSFEGHQNDMTVLEDSIETVVGNFRVLREDFIFTWQSENPKTIARIYKNHFEQALMILIDNAVK…
SAMEA1027116	rocA	SAMEA1027116rocA	pseudogene {fameshift (1228Adel)}	fameshift (1228Adel)	fameshift	1228Adel		422	416	6	MLEDFLQFLGFIFLDIIEIMLTLKLFSFVSAIPLRLKNIFYLSLSMVLFQVVFWAFFPDHFILDVVMLAQFLFFALIALYYGKSIKAKFLMFYAFFPLVSISLVKRFIVFFVMPLFGMPYSVVKHNTLLIYSITCFSIFLIYRCIQVFHFDFSTWRQYFQSHRASKLLVFTNSSMALYYLCVQGIDVMSPSLSGLATTTARSNIVLFYFILFLTLLIHLERYVKQNSIEAIVQQKEYRELINYSQHFGLLYQDIQELRQLLTTVSSRLKIGIEQNDISIVRLTYEGILNAEKNNAKDDRLDLTCLDKLQVEAIRHIVLAKLIEAKNKKLKVEVSIPNCIATFFLEVVDFTKLLSFLLDNAIEMSLETKQPCLSIAFLDQNHKLVIVIQSSTKQGQNDSQ…	GMSRPF	IVMTISQLARRFMMAF	PS		K	LSLTX
SAMEA1027116	covR	SAMEA1027116covR	intact	intact	intact	-		228	228	0	MTKKILIIEDEKNLARFVSLELQHEGYEVIVEVNGREGLETALEKEFDLILLDLMLPEMDGFEVTRRLQTEKTTYIMMMTARDSIMDVVAGLDRGADDYIVKPFAIEELLARIRAIFRRQDIESEKKVPSQGIYRDLVLNPQNRSVNRGDDEISLTKREYDLLNILMTNMNRVMTREELLSNVWKYDEAVETNVVDVYIRYLRGKIDIPGKESYIQTVRGMGYVIREK
SAMEA1027116	covS	SAMEA1027116covS	intact	intact	intact	-		500	500	0	MENQKQKQKKYKNSLPKRLSNIFFVLFFCIFSAFTLIAYSSTNYFLLKKEKQSVFQAVNIVRVRLSEVDSNFTLENLAEVLYKNDKTHLRIDDRKGSRVIRSERDITNTLDANQDIYVYNIDKQMIFTTDNEESSPGLHGPIGRVYHDHIEDQYRGFSMTQKVYSNRTGKFVGYVQVFHDLGNYYVIRARLLFWLLVVELFGTSLAYLIILITTRRFLKPLHNLHEVMRNISENPNNLNLRSDISSGDEIEELSVIFDNMLDKLETHTKLQSRFISDVSHELRTPVAIIKGHIGLLQRWGKDDSDILEESLTATAHEADRMAIMINDMLDMIRVQGSFEGHQNDMTVLEDSIETVVGNFRVLREDFIFTWQSENPKTIARIYKNHFEQALMILIDNAVK…
SAMEA1027117	rocA	SAMEA1027117rocA	pseudogene {fameshift (1228Adel)}	fameshift (1228Adel)	fameshift	1228Adel		422	416	6	MLEDFLQFLGFIFLDIIEIMLTLKLFSFVSAIPLRLKNIFYLSLSMVLFQVVFWAFFPDHFILDVVMLAQFLFFALIALYYGKSIKAKFLMFYAFFPLVSISLVKRFIVFFVMPLFGMPYSVVKHNTLLIYSITCFSIFLIYRCIQVFHFDFSTWRQYFQSHRASKLLVFTNSSMALYYLCVQGIDVMSPSLSGLATTTARSNIVLFYFILFLTLLIHLERYVKQNSIEAIVQQKEYRELINYSQHFGLLYQDIQELRQLLTTVSSRLKIGIEQNDISIVRLTYEGILNAEKNNAKDDRLDLTCLDKLQVEAIRHIVLAKLIEAKNKKLKVEVSIPNCIATFFLEVVDFTKLLSFLLDNAIEMSLETKQPCLSIAFLDQNHKLVIVIQSSTKQGQNDSQ…	GMSRPF	IVMTISQLARRFMMAF	PS		K	LSLTX
SAMEA1027117	covR	SAMEA1027117covR	intact	intact	intact	-		228	228	0	MTKKILIIEDEKNLARFVSLELQHEGYEVIVEVNGREGLETALEKEFDLILLDLMLPEMDGFEVTRRLQTEKTTYIMMMTARDSIMDVVAGLDRGADDYIVKPFAIEELLARIRAIFRRQDIESEKKVPSQGIYRDLVLNPQNRSVNRGDDEISLTKREYDLLNILMTNMNRVMTREELLSNVWKYDEAVETNVVDVYIRYLRGKIDIPGKESYIQTVRGMGYVIREK
SAMEA1027117	covS	SAMEA1027117covS	intact	intact	intact	-		500	500	0	MENQKQKQKKYKNSLPKRLSNIFFVLFFCIFSAFTLIAYSSTNYFLLKKEKQSVFQAVNIVRVRLSEVDSNFTLENLAEVLYKNDKTHLRIDDRKGSRVIRSERDITNTLDANQDIYVYNIDKQMIFTTDNEESSPGLHGPIGRVYHDHIEDQYRGFSMTQKVYSNRTGKFVGYVQVFHDLGNYYVIRARLLFWLLVVELFGTSLAYLIILITTRRFLKPLHNLHEVMRNISENPNNLNLRSDISSGDEIEELSVIFDNMLDKLETHTKLQSRFISDVSHELRTPVAIIKGHIGLLQRWGKDDSDILEESLTATAHEADRMAIMINDMLDMIRVQGSFEGHQNDMTVLEDSIETVVGNFRVLREDFIFTWQSENPKTIARIYKNHFEQALMILIDNAVK…
SAMEA1027118	rocA	SAMEA1027118rocA	pseudogene {fameshift (1228Adel)}	fameshift (1228Adel)	fameshift	1228Adel		422	416	6	MLEDFLQFLGFIFLDIIEIMLTLKLFSFVSAIPLRLKNIFYLSLSMVLFQVVFWAFFPDHFILDVVMLAQFLFFALIALYYGKSIKAKFLMFYAFFPLVSISLVKRFIVFFVMPLFGMPYSVVKHNTLLIYSITCFSIFLIYRCIQVFHFDFSTWRQYFQSHRASKLLVFTNSSMALYYLCVQGIDVMSPSLSGLATTTARSNIVLFYFILFLTLLIHLERYVKQNSIEAIVQQKEYRELINYSQHFGLLYQDIQELRQLLTTVSSRLKIGIEQNDISIVRLTYEGILNAEKNNAKDDRLDLTCLDKLQVEAIRHIVLAKLIEAKNKKLKVEVSIPNCIATFFLEVVDFTKLLSFLLDNAIEMSLETKQPCLSIAFLDQNHKLVIVIQSSTKQGQNDSQ…	GMSRPF	IVMTISQLARRFMMAF	PS		K	LSLTX
SAMEA1027118	covR	SAMEA1027118covR	intact	intact	intact	-		228	228	0	MTKKILIIEDEKNLARFVSLELQHEGYEVIVEVNGREGLETALEKEFDLILLDLMLPEMDGFEVTRRLQTEKTTYIMMMTARDSIMDVVAGLDRGADDYIVKPFAIEELLARIRAIFRRQDIESEKKVPSQGIYRDLVLNPQNRSVNRGDDEISLTKREYDLLNILMTNMNRVMTREELLSNVWKYDEAVETNVVDVYIRYLRGKIDIPGKESYIQTVRGMGYVIREK
SAMEA1027118	covS	SAMEA1027118covS	intact	intact	intact	-		500	500	0	MENQKQKQKKYKNSLPKRLSNIFFVLFFCIFSAFTLIAYSSTNYFLLKKEKQSVFQAVNIVRVRLSEVDSNFTLENLAEVLYKNDKTHLRIDDRKGSRVIRSERDITNTLDANQDIYVYNIDKQMIFTTDNEESSPGLHGPIGRVYHDHIEDQYRGFSMTQKVYSNRTGKFVGYVQVFHDLGNYYVIRARLLFWLLVVELFGTSLAYLIILITTRRFLKPLHNLHEVMRNISENPNNLNLRSDISSGDEIEELSVIFDNMLDKLETHTKLQSRFISDVSHELRTPVAIIKGHIGLLQRWGKDDSDILEESLTATAHEADRMAIMINDMLDMIRVQGSFEGHQNDMTVLEDSIETVVGNFRVLREDFIFTWQSENPKTIARIYKNHFEQALMILIDNAVK…
SAMEA1027119	rocA	SAMEA1027119rocA	pseudogene {fameshift (1228Adel)}	fameshift (1228Adel)	fameshift	1228Adel		422	416	6	MLEDFLQFLGFIFLDIIEIMLTLKLFSFVSAIPLRLKNIFYLSLSMVLFQVVFWAFFPDHFILDVVMLAQFLFFALIALYYGKSIKAKFLMFYAFFPLVSISLVKRFIVFFVMPLFGMPYSVVKHNTLLIYSITCFSIFLIYRCIQVFHFDFSTWRQYFQSHRASKLLVFTNSSMALYYLCVQGIDVMSPSLSGLATTTARSNIVLFYFILFLTLLIHLERYVKQNSIEAIVQQKEYRELINYSQHFGLLYQDIQELRQLLTTVSSRLKIGIEQNDISIVRLTYEGILNAEKNNAKDDRLDLTCLDKLQVEAIRHIVLAKLIEAKNKKLKVEVSIPNCIATFFLEVVDFTKLLSFLLDNAIEMSLETKQPCLSIAFLDQNHKLVIVIQSSTKQGQNDSQ…	GMSRPF	IVMTISQLARRFMMAF	PS		K	LSLTX
SAMEA1027119	covR	SAMEA1027119covR	intact	intact	intact	-		228	228	0	MTKKILIIEDEKNLARFVSLELQHEGYEVIVEVNGREGLETALEKEFDLILLDLMLPEMDGFEVTRRLQTEKTTYIMMMTARDSIMDVVAGLDRGADDYIVKPFAIEELLARIRAIFRRQDIESEKKVPSQGIYRDLVLNPQNRSVNRGDDEISLTKREYDLLNILMTNMNRVMTREELLSNVWKYDEAVETNVVDVYIRYLRGKIDIPGKESYIQTVRGMGYVIREK
SAMEA1027119	covS	SAMEA1027119covS	intact	intact	intact	-		500	500	0	MENQKQKQKKYKNSLPKRLSNIFFVLFFCIFSAFTLIAYSSTNYFLLKKEKQSVFQAVNIVRVRLSEVDSNFTLENLAEVLYKNDKTHLRIDDRKGSRVIRSERDITNTLDANQDIYVYNIDKQMIFTTDNEESSPGLHGPIGRVYHDHIEDQYRGFSMTQKVYSNRTGKFVGYVQVFHDLGNYYVIRARLLFWLLVVELFGTSLAYLIILITMRRFLKPLHNLHEVMRNISENPNNLNLRSDISSGDEIEELSVIFDNMLDKLETHTKLQSRFISDVSHELRTPVAIIKGHIGLLQRWGKDDSDILEESLTATAHEADRMAIMINDMLDMIRVQGSFEGHQNDMTVLEDSIETVVGNFRVLREDFIFTWQSENPKTIARIYKNHFEQALMILIDNAVK…
SAMEA1027120	rocA	SAMEA1027120rocA	pseudogene {fameshift (1228Adel)}	fameshift (1228Adel)	fameshift	1228Adel		422	416	6	MLEDFLQFLGFIFLDIIEIMLTLKLFSFVSAIPLRLKNIFYLSLSMVLFQVVFWAFFPDHFILDVVMLAQFLFFALIALYYGKSIKAKFLMFYAFFPLVSISLVKRFIVFFVMPLFGMPYSVVKHNTLLIYSITCFSIFLIYRCIQVFHFDFSTWRQYFQSHRASKLLVFTNSSMALYYLCVQGIDVMSPSLSGLATTTARSNIVLFYFILFLTLLIHLERYVKQNSIEAIVQQKEYRELINYSQHFGLLYQDIQELRQLLTTVSSRLKIGIEQNDISIVRLTYEGILNAEKNNAKDDRLDLTCLDKLQVEAIRHIVLAKLIEAKNKKLKVEVSIPNCIATFFLEVVDFTKLLSFLLDNAIEMSLETKQPCLSIAFLDQNHKLVIVIQSSTKQGQNDSQ…	GMSRPF	IVMTISQLARRFMMAF	PS		K	LSLTX
SAMEA1027120	covR	SAMEA1027120covR	intact	intact	intact	-		228	228	0	MTKKILIIEDEKNLARFVSLELQHEGYEVIVEVNGREGLETALEKEFDLILLDLMLPEMDGFEVTRRLQTEKTTYIMMMTARDSIMDVVAGLDRGADDYIVKPFAIEELLARIRAIFRRQDIESEKKVPSQGIYRDLVLNPQNRSVNRGDDEISLTKREYDLLNILMTNMNRVMTREELLSNVWKYDEAVETNVVDVYIRYLRGKIDIPGKESYIQTVRGMGYVIREK
SAMEA1027120	covS	SAMEA1027120covS	intact	intact	intact	-		500	500	0	MENQKQKQKKYKNSLPKRLSNIFFVLFFCIFSAFTLIAYSSTNYFLLKKEKQSVFQAVNIVRVRLSEVDSNFTLENLAEVLYKNDKTHLRIDDRKGSRVIRSERDITNTLDANQDIYVYNIDKQMIFTTDNEESSPGLHGPIGRVYHDHIEDQYRGFSMTQKVYSNRTGKFVGYVQVFHDLGNYYVIRARLLFWLLVVELFGTSLAYLIILITTRRFLKPLHNLHEVMRNISENPNNLNLRSDISSGDEIEELSVIFDNMLDKLETHTKLQSRFISDVSHELRTPVAIIKGHIGLLQRWGKDDSDILEESLTATAHEADRMAIMINDMLDMIRVQGSFEGHQNDMTVLEDSIETVVGNFRVLREDFIFTWQSENPKTIARIYKNHFEQALMILIDNAVK…
SAMEA1027121	rocA	SAMEA1027121rocA	pseudogene {fameshift (1228Adel)}	fameshift (1228Adel)	fameshift	1228Adel		422	416	6	MLEDFLQFLGFIFLDIIEIMLTLKLFSFVSAIPLRLKNIFYLSLSMVLFQVVFWAFFPDHFILDVVMLAQFLFFALIALYYGKSIKAKFLMFYAFFPLVSISLVKRFIVFFVMPLFGMPYSVVKHNTLLIYSITCFSIFLIYRCIQVFHFDFSTWRQYFQSHRASKLLVFTNSSMALYYLCVQGIDVMSPSLSGLATTTARSNIVLFYFILFLTLLIHLERYVKQNSIEAIVQQKEYRELINYSQHFGLLYQDIQELRQLLTTVSSRLKIGIEQNDISIVRLTYEGILNAEKNNAKDDRLDLTCLDKLQVEAIRHIVLAKLIEAKNKKLKVEVSIPNCIATFFLEVVDFTKLLSFLLDNAIEMSLETKQPCLSIAFLDQNHKLVIVIQSSTKQGQNDSQ…	GMSRPF	IVMTISQLARRFMMAF	PS		K	LSLTX
SAMEA1027121	covR	SAMEA1027121covR	intact	intact	intact	-		228	228	0	MTKKILIIEDEKNLARFVSLELQHEGYEVIVEVNGREGLETALEKEFDLILLDLMLPEMDGFEVTRRLQTEKTTYIMMMTARDSIMDVVAGLDRGADDYIVKPFAIEELLARIRAIFRRQDIESEKKVPSQGIYRDLVLNPQNRSVNRGDDEISLTKREYDLLNILMTNMNRVMTREELLSNVWKYDEAVETNVVDVYIRYLRGKIDIPGKESYIQTVRGMGYVIREK
SAMEA1027121	covS	SAMEA1027121covS	intact	intact	intact	-		500	500	0	MENQKQKQKKYKNSLPKRLSNIFFVLFFCIFSAFTLIAYSSTNYFLLKKEKQSVFQAVNIVRVRLSEVDSNFTLENLAEVLYKNDKTHLRIDDRKGSRVIRSERDITNTLDANQDIYVYNIDKQMIFTTDNEESSPGLHGPIGRVYHDHIEDQYRGFSMTQKVYSNRTGKFVGYVQVFHDLGNYYVIRARLLFWLLVVELFGTSLAYLIILITTRRFLKPLHNLHEVMRNISENPNNLNLRSDISSGDEIEELSVIFDNMLDKLETHTKLQSRFISDVSHELRTPVAIIKGHIGLLQRWGKDDSDILEESLTATAHEADRMAIMINDMLDMIRVQGSFEGHQNDMTVLEDSIETVVGNFRVLREDFIFTWQSENPKTIARIYKNHFEQALMILIDNAVK…
SAMEA1027122	rocA	SAMEA1027122rocA	pseudogene {fameshift (1228Adel)}	fameshift (1228Adel)	fameshift	1228Adel		422	416	6	MLEDFLQFLGFIFLDIIEIMLTLKLFSFVSAIPLRLKNIFYLSLSMVLFQVVFWAFFPDHFILDVVMLAQFLFFALIALYYGKSIKAKFLMFYAFFPLVSISLVKRFIVFFVMPLFGMPYSVVKHNTLLIYSITCFSIFLIYRCIQVFHFDFSTWRQYFQSHRASKLLVFTNSSMALYYLCVQGIDVMSPSLSGLATTTARSNIVLFYFILFLTLLIHLERYVKQNSIEAIVQQKEYRELINYSQHFGLLYQDIQELRQLLTTVSSRLKIGIEQNDISIVRLTYEGILNAEKNNAKDDRLDLTCLDKLQVEAIRHIVLAKLIEAKNKKLKVEVSIPNCIATFFLEVVDFTKLLSFLLDNAIEMSLETKQPCLSIAFLDQNHKLVIVIQSSTKQGQNDSQ…	GMSRPF	IVMTISQLARRFMMAF	PS		K	LSLTX
SAMEA1027122	covR	SAMEA1027122covR	intact	intact	intact	-		228	228	0	MTKKILIIEDEKNLARFVSLELQHEGYEVIVEVNGREGLETALEKEFDLILLDLMLPEMDGFEVTRRLQTEKTTYIMMMTARDSIMDVVAGLDRGADDYIVKPFAIEELLARIRAIFRRQDIESEKKVPSQGIYRDLVLNPQNRSVNRGDDEISLTKREYDLLNILMTNMNRVMTREELLSNVWKYDEAVETNVVDVYIRYLRGKIDIPGKESYIQTVRGMGYVIREK
SAMEA1027122	covS	SAMEA1027122covS	intact	intact	intact	-		500	500	0	MENQKQKQKKYKNSLPKRLSNIFFVLFFCIFSAFTLIAYSSTNYFLLKKEKQSVFQAVNIVRVRLSEVDSNFTLENLAEVLYKNDKTHLRIDDRKGSRVIRSERDITNTLDANQDIYVYNIDKQMIFTTDNEESSPGLHGPIGRVYHDHIEDQYRGFSMTQKVYSNRTGKFVGYVQVFHDLGNYYVIRAGLLFWLLVVELFGTSLAYLIILITTRRFLKPLHNLHEVMRNISENPNNLNLRSDISSGDEIEGLSVIFDNMLDKLETHTKLQSRFISDVSHELRTPVAIIKGHIGLLQRWGKDDSDILEESLTATAHEADRMAIMINDMLDMIRVQGSFEGHQNDMTVLEDSIETVVGNFRVLREDFIFTWQSENPKTIARIYKNHFEQALMILIDNAVK…
SAMEA1027123	covS	SAMEA1027123covS	pseudogene {fameshift (1215GAAAAdel)}	fameshift (1215GAAAAdel)	fameshift	1215GAAAAdel		418	407	11	MENQKQKQKKYKNSLPKRLSNIFFVLFFCIFSAFTLIAYSSTNYFLLKKEKQSVFQAVNIVRVRLSEVDSNFTLENLAEVLYKNDKTHLRIDDRKGSRVIRSERDITNTLDANQDIYVYNIDKQMIFTTDNEESSPGLHGPIGRVYHDHIEDQYRGFSMTQKVYSNRTGKFVGYVQVFHDLGNYYVIRARLLFWLLVVELFGTSLAYLIILITTRRFLKPLHNLHEVMRNISENPNNLNLRSDISSGDEIEELSVIFDNMLDKLETHTKLQSRFISDVSHELRTPVAIIKGHIGLLQRWGKDDSDILEESLTATAHEADRMAIMINDMLDMIRVQGSFEGHQNDMTVLEDSIETVVGNFRVLREDFIFTWQSENPKTIARIYKNHFEQALMILIDNAVK…	PFSDWQTRSYC	SSR	RRRNF	RRY	TYL	TLL	NG	IT	SNKYPGWIRDWLVYSQANCRWVSFTDEIK	RFSVYLTYSFGPV	RELX
SAMEA1027123	rocA	SAMEA1027123rocA	pseudogene {fameshift (1228Adel)}	fameshift (1228Adel)	fameshift	1228Adel		422	416	6	MLEDFLQFLGFIFLDIIEIMLTLKLFSFVSAIPLRLKNIFYLSLSMVLFQVVFWAFFPDHFILDVVMLAQFLFFALIALYYGKSIKAKFLMFYAFFPLVSISLVKRFIVFFVMPLFGMPYSVVKHNTLLIYSITCFSIFLIYRCIQVFHFDFSTWRQYFQSHRASKLLVFTNSSMALYYLCVQGIDVMSPSLSGLATTTARSNIVLFYFILFLTLLIHLERYVKQNSIEAIVQQKEYRELINYSQHFGLLYQDIQELRQLLTTVSSRLKIGIEQNDISIVRLTYEGILNAEKNNAKDDRLDLTCLDKLQVEAIRHIVLAKLIEAKNKKLKVEVSIPNCIATFFLEVVDFTKLLSFLLDNAIEMSLETKQPCLSIAFLDQNHKLVIVIQSSTKQGQNDSQ…	GMSRPF	IVMTISQLARRFMMAF	PS		K	LSLTX
SAMEA1027123	covR	SAMEA1027123covR	intact	intact	intact	-		228	228	0	MTKKILIIEDEKNLARFVSLELQHEGYEVIVEVNGREGLETALEKEFDLILLDLMLPEMDGFEVTRRLQTEKTTYIMMMTARDSIMDVVAGLDRGADDYIVKPFAIEELLARIRAIFRRQDIESEKKVPSQGIYRDLVLNPQNRSVNRGDDEISLTKREYDLLNILMTNMNRVMTREELLSNVWKYDEAVETNVVDVYIRYLRGKIDIPGKESYIQTVRGMGYVIREK
SAMEA1027126	rocA	SAMEA1027126rocA	pseudogene {fameshift (1228Adel)}	fameshift (1228Adel)	fameshift	1228Adel		422	416	6	MLEDFLQFLGFIFLDIIEIMLTLKLFSFVSAIPLRLKNIFYLSLSMVLFQVVFWAFFPDHFILDVVMLAQFLFFALIALYYGKSIKAKFLMFYAFFPLVSISLVKRFIVFFVMPLFGMPYSVVKHNTLLIYSITCFSIFLIYRCIQVFHFDFSTWRQYFQSHRASKLLVFTNSSMALYYLCVQGIDVMSPSLSGLATTTARSNIVLFYFILFLTLLIHLERYVKQNSIEAIVQQKEYRELINYSQHFGLLYQDIQELRQLLTTVSSRLKIGIEQNDISIVRLTYEGILNAEKNNAKDDRLDLTCLDKLQVEAIRHIVLAKLIEAKNKKLKVEVSIPNCIATFFLEVVDFTKLLSFLLDNAIEMSLETKQPCLSIAFLDQNHKLVIVIQSSTKQGQNDSQ…	GMSRPF	IVMTISQLARRFMMAF	PS		K	LSLTX
SAMEA1027126	covR	SAMEA1027126covR	intact	intact	intact	-		228	228	0	MTKKILIIEDEKNLARFVSLELQHEGYEVIVEVNGREGLETALEKEFDLILLDLMLPEMDGFEVTRRLQTEKTTYIMMMTARDSIMDVVAGLDRGADDYIVKPFAIEELLARIRAIFRRQDIESEKKVPSQGIYRDLVLNPQNRSVNRGDDEISLTKREYDLLNILMTNMNRVMTREELLSNVWKYDEAVETNVVDVYIRYLRGKIDIPGKESYIQTVRGMGYVIREK
SAMEA1027126	covS	SAMEA1027126covS	intact	intact	intact	-		500	500	0	MENQKQKQKKYKNSLPKRLSNIFFVLFFCIFSAFTLIAYSSTNYFLLKKEKQSVFQAVNIVRVRLSEVDSNFTLENLAEVLYKNDKTHLRIDDRKGSRVIRSERDITNTLDANQDIYVYNIDKQMIFTTDNEESSPGLHGPIGRVYHDHIEDQYRGFSMTQKVYSNRTGKFVGYVQVFHDLGNYYVIRARLLFWLLVVELFGTSLAYLIILITTRRFLKPLHNLHEVMRNISENPNNLNLRSDISSGDEIEELSVIFDNMLDKLETHTKLQSRFISDVSHELRTPVAIIKGHIGLLQRWGKDDSDILEESLTATAHEADRMAIMINDMLDMIRVQGSFEGHQNDMTVLEDSIETVVGNFRVLREDFIFTWQSENPKTIARIYKNHFEQALMILIDNAVK…
SAMEA1027127	rocA	SAMEA1027127rocA	pseudogene {fameshift (1228Adel)}	fameshift (1228Adel)	fameshift	1228Adel		422	416	6	MLEDFLQFLGFIFLDIIEIMLTLKLFSFVSAIPLRLKNIFYLSLSMVLFQVVFWAFFPDHFILDVVMLAQFLFFALIALYYGKSIKAKFLMFYAFFPLVSISLVKRFIVFFVMPLFGMPYSVVKHNTLLIYSITCFSIFLIYRCIQVFHFDFSTWRQYFQSHRASKLLVFTNSSMALYYLCVQGIDVMSPSLSGLATTTARSNIVLFYFILFLTLLIHLERYVKQNSIEAIVQQKEYRELINYSQHFGLLYQDIQELRQLLTTVSSRLKIGIEQNDISIVRLTYEGILNAEKNNAKDDRLDLTCLDKLQVEAIRHIVLAKLIEAKNKKLKVEVSIPNCIATFFLEVVDFTKLLSFLLDNAIEMSLETKQPCLSIAFLDQNHKLVIVIQSSTKQGQNDSQ…	GMSRPF	IVMTISQLARRFMMAF	PS		K	LSLTX
SAMEA1027127	covR	SAMEA1027127covR	intact	intact	intact	-		228	228	0	MTKKILIIEDEKNLARFVSLELQHEGYEVIVEVNGREGLETALEKEFDLILLDLMLPEMDGFEVTRRLQTEKTTYIMMMTARDSIMDVVAGLDRGADDYIVKPFAIEELLARIRAIFRRQDIESEKKVPSQGIYRDLVLNPQNRSVNRGDDEISLTKREYDLLNILMTNMNRVMTREELLSNVWKYDEAVETNVVDVYIRYLRGKIDIPGKESYIQTVRGMGYVIREK
SAMEA1027127	covS	SAMEA1027127covS	intact	intact	intact	-		500	500	0	MENQKQKQKKYKNSLPKRLSNIFFVLFFCIFSAFTLIAYSSTNYFLLKKEKQSVFQAVNIVRVRLSEVDSNFTLENLAEVLYKNDKTHLRIDDRKGSRVIRSERDITNTLDANQDIYVYNIDKQMIFTTDNEESSPGLHGPIGRVYHDHIEDQYRGFSMTQKVYSNRTGKFVGYVQVFHDLGNYYVIRARLLFWLLVVELFGTSLAYLIILITTRRFLKPLHNLHEVMRNISENPNNLNLRSDISSGDEIEELSVIFDNMLDKLETHTKLQSRFISDVSHELRTPVAIIKGHIGLLQRWGKDDSDILEESLTATAHEADRMAIMINDMLDMIRVQGSFEGHQNDMTVLEDSIETVVGNFRVLREDFIFTWQSENPKTIARIYKNHFEQALMILIDNAVK…
SAMEA1027128	rocA	SAMEA1027128rocA	pseudogene {fameshift (1228Adel)}	fameshift (1228Adel)	fameshift	1228Adel		422	416	6	MLEDFLQFLGFIFLDIIEIMLTLKLFSFVSAIPLRLKNIFYLSLSMVLFQVVFWAFFPDHFILDVVMLAQFLFFALIALYYGKSIKAKFLMFYAFFPLVSISLVKRFIVFFVMPLFGMPYSVVKHNTLLIYSITCFSIFLIYRCIQVFHFDFSTWRQYFQSHRASKLLVFTNSSMALYYLCVQGIDVMSPSLSGLATTTARSNIVLFYFILFLTLLIHLERYVKQNSIEAIVQQKEYRELINYSQHFGLLYQDIQELRQLLTTVSSRLKIGIEQNDISIVRLTYEGILNAEKNNAKDDRLDLTCLDKLQVEAIRHIVLAKLIEAKNKKLKVEVSIPNCIATFFLEVVDFTKLLSFLLDNAIEMSLETKQPCLSIAFLDQNHKLVIVIQSSTKQGQNDSQ…	GMSRPF	IVMTISQLARRFMMAF	PS		K	LSLTX
SAMEA1027128	covR	SAMEA1027128covR	intact	intact	intact	-		228	228	0	MTKKILIIEDEKNLARFVSLELQHEGYEVIVEVNGREGLETALEKEFDLILLDLMLPEMDGFEVTRRLQTEKTTYIMMMTARDSIMDVVAGLDRGADDYIVKPFAIEELLARIRAIFRRQDIESEKKVPSQGIYRDLVLNPQNRSVNRGDDEISLTKREYDLLNILMTNMNRVMTREELLSNVWKYDEAVETNVVDVYIRYLRGKIDIPGKESYIQTVRGMGYVIREK
SAMEA1027128	covS	SAMEA1027128covS	intact	intact	intact	-		500	500	0	MENQKQKQKKYKNSLPKRLSNIFFVLFFCIFSAFTLIAYSSTNYFLLKKEKQSVFQAVNIVRVRLSEVDSNFTLENLAEVLYKNDKTHLRIDDRKGSRVIRSERDITNTLDANQDIYVYNIDKQMIFTTDNEESSPGLHGPIGRVYHDHIEDQYRGFSMTQKVYSNRTGKFVGYVQVFHDLGNYYVIRARLLFWLLVVELFGTSLAYLIILITTRRFLKPLHNLHEVMRNISENPNNLNLRSDISSGDEIEELSVIFDNMLDKLETHTKLQSRFISDVSHELRTPVAIIKGHIGLLQRWGKDDSDILEESLTATAHEADRMAIMINDMLDMIRVQGSFEGHQNDMTVLEDSIETVVGNFRVLREDFIFTWQSENPKTIARIYKNHFEQALMILIDNAVK…
SAMEA1027129	rocA	SAMEA1027129rocA	pseudogene {fameshift (1228Adel)}	fameshift (1228Adel)	fameshift	1228Adel		422	416	6	MLEDFLQFLGFIFLDIIEIMLTLKLFSFVSAIPLRLKNIFYLSLSMVLFQVVFWAFFPDHFILDVVMLAQFLFFALIALYYGKSIKAKFLMFYAFFPLVSISLVKRFIVFFVMPLFGMPYSVVKHNTLLIYSITCFSIFLIYRCIQVFHFDFSTWRQYFQSHRASKLLVFTNSSMALYYLCVQGIDVMSPSLSGLATTTARSNIVLFYFILFLTLLIHLERYVKQNSIEAIVQQKEYRELINYSQHFGLLYQDIQELRQLLTTVSSRLKIGIEQNDISIVRLTYEGILNAEKNNAKDDRLDLTCLDKLQVEAIRHIVLAKLIEAKNKKLKVEVSIPNCIATFFLEVVDFTKLLSFLLDNAIEMSLETKQPCLSIAFLDQNHKLVIVIQSSTKQGQNDSQ…	GMSRPF	IVMTISQLARRFMMAF	PS		K	LSLTX
SAMEA1027129	covR	SAMEA1027129covR	intact	intact	intact	-		228	228	0	MTKKILIIEDEKNLARFVSLELQHEGYEVIVEVNGREGLETALEKEFDLILLDLMLPEMDGFEVTRRLQTEKTTYIMMMTARDSIMDVVAGLDRGADDYIVKPFAIEELLARIRAIFRRQDIESEKKVPSQGIYRDLVLNPQNRSVNRGDDEISLTKREYDLLNILMTNMNRVMTREELLSNVWKYDEAVETNVVDVYIRYLRGKIDIPGKESYIQTVRGMGYVIREK
SAMEA1027129	covS	SAMEA1027129covS	intact	intact	intact	-		500	500	0	MENQKQKQKKYKNSLPKRLSNIFFVLFFCIFSAFTLIAYSSTNYFLLKKEKQSVFQAVNIVRVRLSEVDSNFTLENLAEVLYKNDKTHLRIDDRKGSRVIRSERDITNTLDANQDIYVYNIDKQMIFTTDNEESSPGLHGPIGRVYHDHIEDQYRGFSMTQKVYSNRTGKFVGYVQVFHDLGNYYVIRARLLFWLLVVELFGTSLAYLIILITTRRFLKPLHNLHEVMRNISENPNNLNLRSDISSGDEIEELSVIFDNMLDKLETHTKLQSRFISDVSHELRTPVAIIKGHIGLLQRWGKDDSDILEESLTATAHEADRMAIMINDMLDMIRVQGSFEGHQNDMTVLEDSIETVVGNFRVLREDFIFTWQSENPKTIARIYKNHFEQALMILIDNAVK…
SAMEA1027130	rocA	SAMEA1027130rocA	pseudogene {fameshift (1228Adel)}	fameshift (1228Adel)	fameshift	1228Adel		422	416	6	MLEDFLQFLGFIFLDIIEIMLTLKLFSFVSAIPLRLKNIFYLSLSMVLFQVVFWAFFPDHFILDVVMLAQFLFFALIALYYGKSIKAKFLMFYAFFPLVSISLVKRFIVFFVMPLFGMPYSVVKHNTLLIYSITCFSIFLIYRCIQVFHFDFSTWRQYFQSHRASKLLVFTNSSMALYYLCVQGIDVMSPSLSGLATTTARSNIVLFYFILFLTLLIHLERYVKQNSIEAIVQQKEYRELINYSQHFGLLYQDIQELRQLLTTVSSRLKIGIEQNDISIVRLTYEGILNAEKNNAKDDRLDLTCLDKLQVEAIRHIVLAKLIEAKNKKLKVEVSIPNCIATFFLEVVDFTKLLSFLLDNAIEMSLETKQPCLSIAFLDQNHKLVIVIQSSTKQGQNDSQ…	GMSRPF	IVMTISQLARRFMMAF	PS		K	LSLTX
SAMEA1027130	covR	SAMEA1027130covR	intact	intact	intact	-		228	228	0	MTKKILIIEDEKNLARFVSLELQHEGYEVIVEVNGREGLETALEKEFDLILLDLMLPEMDGFEVTRRLQTEKTTYIMMMTARDSIMDVVAGLDRGADDYIVKPFAIEELLARIRAIFRRQDIESEKKVPSQGIYRDLVLNPQNRSVNRGDDEISLTKREYDLLNILMTNMNRVMTREELLSNVWKYDEAVETNVVDVYIRYLRGKIDIPGKESYIQTVRGMGYVIREK
SAMEA1027130	covS	SAMEA1027130covS	intact	intact	intact	-		500	500	0	MENQKQKQKKYKNSLPKRLSNIFFVLFFCIFSAFTLIAYSSTNYFLLKKEKQSVFQAVNIVRVRLSEVDSNFTLENLAEVLYKNDKTHLRIDDRKGSRVIRSERDITNTLDANQDIYVYNIDKQMIFTTDNEESSPGLHGPIGRVYHDHIEDQYRGFSMTQKVYSNRTGKFVGYVQVFHDLGNYYVIRARLLFWLLVVELFGTSLAYLIILITTRRFLKPLHNLHEVMRNISENPNNLNLRSDISSGDEIEGLSVIFDNMLDKLETHTKLQSRFISDVSHELRTPVAIIKGHIGLLQRWGKDDSDILEESLTATAHEADRMAIMINDMLDMIRVQGSFEGHQNDMTVLEDSIETVVGNFRVLREDFIFTWQSENPKTIARIYKNHFEQALMILIDNAVK…
SAMEA1027131	rocA	SAMEA1027131rocA	pseudogene {fameshift (1228Adel)}	fameshift (1228Adel)	fameshift	1228Adel		422	416	6	MLEDFLQFLGFIFLDIIEIMLTLKLFSFVSAIPLRLKNIFYLSLSMVLFQVVFWAFFPDHFILDVVMLAQFLFFALIALYYGKSIKAKFLMFYAFFPLVSISLVKRFIVFFVMPLFGMPYSVVKHNTLLIYSITCFSIFLIYRCIQVFHFDFSTWRQYFQSHRASKLLVFTNSSMALYYLCVQGIDVMSPSLSGLATTTARSNIVLFYFILFLTLLIHLERYVKQNSIEAIVQQKEYRELINYSQHFGLLYQDIQELRQLLTTVSSRLKIGIEQNDISIVRLTYEGILNAEKNNAKDDRLDLTCLDKLQVEAIRHIVLAKLIEAKNKKLKVEVSIPNCIATFFLEVVDFTKLLSFLLDNAIEMSLETKQPCLSIAFLDQNHKLVIVIQSSTKQGQNDSQ…	GMSRPF	IVMTISQLARRFMMAF	PS		K	LSLTX
SAMEA1027131	covR	SAMEA1027131covR	intact	intact	intact	-		228	228	0	MTKKILIIEDEKNLARFVSLELQHEGYEVIVEVNGREGLETALEKEFDLILLDLMLPEMDGFEVTRRLQTEKTTYIMMMTARDSIMDVVAGLDRGADDYIVKPFAIEELLARIRAIFRRQDIESEKKVPSQGIYRDLVLNPQNRSVNRGDDEISLTKREYDLLNILMTNMNRVMTREELLSNVWKYDEAVETNVVDVYIRYLRGKIDIPGKESYIQTVRGMGYVIREK
SAMEA1027131	covS	SAMEA1027131covS	intact	intact	intact	-		500	500	0	MENQKQKQKKYKNSLPKRLSNIFFVLFFCIFSAFTLIAYSSTNYFLLKKEKQSVFQAVNIVRVRLSEVDSNFTLENLAEVLYKNDKTHLRIDDRKGSRVIRSERDITNTLDANQDIYVYNIDKQMIFTTDNEESSPGLHGPIGRVYHDHIEDQYRGFSMTQKVYSNRTGKFVGYVQVFHDLGNYYVIRARLLFWLLVVELFGTSLAYLIILITTRRFLKPLHNLHEVMRNISENPNNLNLRSDISSGDEIEGLSVIFDNMLDKLETHTKLQSRFISDVSHELRTPVAIIKGHIGLLQRWGKDDSDILEESLTATAHEADRMAIMINDMLDMIRVQGSFEGHQNDMTVLEDSIETVVGNFRVLREDFIFTWQSENPKTIARIYKNHFEQALMILIDNAVK…
SAMEA1027132	rocA	SAMEA1027132rocA	pseudogene {fameshift (1228Adel)}	fameshift (1228Adel)	fameshift	1228Adel		422	416	6	MLEDFLQFLGFIFLDIIEIMLTLKLFSFVSAIPLRLKNIFYLSLSMVLFQVVFWAFFPDHFILDVVMLAQFLFFALIALYYGKSIKAKFLMFYAFFPLVSISLVKRFIVFFVMPLFGMPYSVVKHNTLLIYSITCFSIFLIYRCIQVFHFDFSTWRQYFQSHRASKLLVFTNSSMALYYLCVQGIDVMSPSLSGLATTTARSNIVLFYFILFLTLLIHLERYVKQNSIEAIVQQKEYRELINYSQHFGLLYQDIQELRQLLTTVSSRLKIGIEQNDISIVRLTYEGILNAEKNNAKDDRLDLTCLDKLQVEAIRHIVLAKLIEAKNKKLKVEVSIPNCIATFFLEVVDFTKLLSFLLDNAIEMSLETKQPCLSIAFLDQNHKLVIVIQSSTKQGQNDSQ…	GMSRPF	IVMTISQLARRFMMAF	PS		K	LSLTX
SAMEA1027132	covR	SAMEA1027132covR	intact	intact	intact	-		228	228	0	MTKKILIIEDEKNLARFVSLELQHEGYEVIVEVNGREGLETALEKEFDLILLDLMLPEMDGFEVTRRLQTEKTTYIMMMTARDSIMDVVAGLDRGADDYIVKPFAIEELLARIRAIFRRQDIESEKKVPSQGIYRDLVLNPQNRSVNRGDDEISLTKREYDLLNILMTNMNRVMTREELLSNVWKYDEAVETNVVDVYIRYLRGKIDIPGKESYIQTVRGMGYVIREK
SAMEA1027132	covS	SAMEA1027132covS	intact	intact	intact	-		500	500	0	MENQKQKQKKYKNSLPKRLSNIFFVLFFCIFSAFTLIAYSSTNYFLLKKEKQSVFQAVNIVRVRLSEVDSNFTLENLAEVLYKNDKTHLRIDDRKGSRVIRSERDITNTLDANQDIYVYNIDKQMIFTTDNEESSPGLHGPIGRVYHDHIEDQYRGFSMTQKVYSNRTGKFVGYVQVFHDLGNYYVIRARLLFWLLVVELFGTSLAYLIILITTRRFLKPLHNLHEVMRNISENPNNLNLRSDISSGDEIEELSVIFDNMLDKLETHTKLQSRFISDVSHELRTPVAIIKGHIGLLQRWGKDDSDILEESLTATAHEADRMAIMINDMLDMIRVQGSFEGHQNDMTVLEDSIETVVGNFRVLREDFIFTWQSENPKTIARIYKNHFEQALMILIGNAVK…
SAMEA1027133	rocA	SAMEA1027133rocA	pseudogene {fameshift (1228Adel)}	fameshift (1228Adel)	fameshift	1228Adel		422	416	6	MLEDFLQFLGFIFLDIIEIMLTLKLFSFVSAIPLRLKNIFYLSLSMVLFQVVFWAFFPDHFILDVVMLAQFLFFALIALYYGKSIKAKFLMFYAFFPLVSISLVKRFIVFFVMPLFGMPYSVVKHNTLLIYSITCFSIFLIYRCIQVFHFDFSTWRQYFQSHRASKLLVFTNSSMALYYLCVQGIDVMSPSLSGLATTTARSNIVLFYFILFLTLLIHLERYVKQNSIEAIVQQKEYRELINYSQHFGLLYQDIQELRQLLTTVSSRLKIGIEQNDISIVRLTYEGILNAEKNNAKDDRLDLTCLDKLQVEAIRHIVLAKLIEAKNKKLKVEVSIPNCIATFFLEVVDFTKLLSFLLDNAIEMSLETKQPCLSIAFLDQNHKLVIVIQSSTKQGQNDSQ…	GMSRPF	IVMTISQLARRFMMAF	PS		K	LSLTX
SAMEA1027133	covR	SAMEA1027133covR	intact	intact	intact	-		228	228	0	MTKKILIIEDEKNLARFVSLELQHEGYEVIVEVNGREGLETALEKEFDLILLDLMLPEMDGFEVTRRLQTEKTTYIMMMTARDSIMDVVAGLDRGADDYIVKPFAIEELLARIRAIFRRQDIESEKKVPSQGIYRDLVLNPQNRSVNRGDDEISLTKREYDLLNILMTNMNRVMTREELLSNVWKYDEAVETNVVDVYIRYLRGKIDIPGKESYIQTVRGMGYVIREK
SAMEA1027133	covS	SAMEA1027133covS	intact	intact	intact	-		500	500	0	MENQKQKQKKYKNSLPKRLSNIFFVLFFCIFSAFTLIAYSSTNYFLLKKEKQSVFQAVNIVRVRLSEVDSNFTLENLAEVLYKNDKTHLRIDDRKGSRVIRSERDITNTLDANQDIYVYNIDKQMIFTTDNEESSPGLHGPIGRVYHDHIEDQYRGFSMTQKVYSNRTGKFVGYVQVFHDLGNYYVIRARLLFWLLVVELFGTSLAYLIILITTRRFLKPLHNLHEVMRNISENPNNLNLRSDISSGDEIEELSVIFDNMLDKLETHTKLQSRFISDVSHELRTPVAIIKGHIGLLQRWGKDDSDILEESLTATAHEADRMAIMINDMLDMIRVQGSFEGHQNDMTVLEDSIETVVGNFRVLREDFIFTWQSENPKTIARIYKNHFEQALMILIDNAVK…
SAMEA1027135	rocA	SAMEA1027135rocA	pseudogene {fameshift (1228Adel)}	fameshift (1228Adel)	fameshift	1228Adel		422	416	6	MLEDFLQFLGFIFLDIIEIMLTLKLFSFVSAIPLRLKNIFYLSLSMVLFQVVFWAFFPDHFILDVVMLAQFLFFALIALYYGKSIKAKFLMFYAFFPLVSISLVKRFIVFFVMPLFGMPYSVVKHNTLLIYSITCFSIFLIYRCIQVFHFDFSTWRQYFQSHRASKLLVFTNSSMALYYLCVQGIDVMSPSLSGLATTTARSNIVLFYFILFLTLLIHLERYVKQNSIEAIVQQKEYRELINYSQHFGLLYQDIQELRQLLTTVSSRLKIGIEQNDISIVRLTYEGILNAEKNNAKDDRLDLTCLDKLQVEAIRHIVLAKLIEAKNKKLKVEVSIPNCIATFFLEVVDFTKLLSFLLDNAIEMSLETKQPCLSIAFLDQNHKLVIVIQSSTKQGQNDSQ…	GMSRPF	IVMTISQLARRFMMAF	PS		K	LSLTX
SAMEA1027135	covR	SAMEA1027135covR	intact	intact	intact	-		228	228	0	MTKKILIIEDEKNLARFVSLELQHEGYEVIVEVNGREGLETALEKEFDLILLDLMLPEMDGFEVTRRLQTEKTTYIMMMTARDSIMDVVAGLDRGADDYIVKPFAIEELLARIRAIFRRQDIESEKKVPSQGIYRDLVLNPQNRSVNRGDDEISLTKREYDLLNILMTNMNRVMTREELLSNVWKYDEAVETNVVDVYIRYLRGKIDIPGKESYIQTVRGMGYVIREK
SAMEA1027135	covS	SAMEA1027135covS	intact	intact	intact	-		500	500	0	MENQKQKQKKYKNSLPKRLSNIFFVLFFCIFSAFTLIAYSSTNYFLLKKEKQSVFQAVNIVRVRLSEVDSNFTLENLAEVLYKNDKTHLRIDDRKGSRVIRSERDITNTLDANQDIYVYNIDKQMIFTTDNEESSPGLHGPIGRVYHDHIEDQYRGFSMTQKVYSNRTGKFVGYVQVFHDLGNYYVIRARLLFWLLVVELFGTSLAYLIILITTRRFLKPLHNLHEVMRNISENPNNLNLRSDISSGDEIEELSVIFDNMLDKLETHTKLQSRFISDVSHELRTPVAIIKGHIGLLQRWGKDDSDILEESLTATAHEADRMAIMINDMLDMIRVQGSFEGHQNDMTVLEDSIETVVGNFRVLREDFIFTWQSENPKTIARIYKNHFEQALMILIDNAVK…
SAMEA1027137	rocA	SAMEA1027137rocA	pseudogene {fameshift (1228Adel)}	fameshift (1228Adel)	fameshift	1228Adel		422	416	6	MLEDFLQFLGFIFLDIIEIMLTLKLFSFVSAIPLRLKNIFYLSLSMVLFQVVFWAFFPDHFILDVVMLAQFLFFALIALYYGKSIKAKFLMFYAFFPLVSISLVKRFIVFFVMPLFGMPYSVVKHNTLLIYSITCFSIFLIYRCIQVFHFDFSTWRQYFQSHRASKLLVFTNSSMALYYLCVQGIDVMSPSLSGLATTTARSNIVLFYFILFLTLLIHLERYVKQNSIEAIVQQKEYRELINYSQHFGLLYQDIQELRQLLTTVSSRLKIGIEQNDISIVRLTYEGILNAEKNNAKDDRLDLTCLDKLQVEAIRHIVLAKLIEAKNKKLKVEVSIPNCIATFFLEVVDFTKLLSFLLDNAIEMSLETKQPCLSIAFLDQNHKLVIVIQSSTKQGQNDSQ…	GMSRPF	IVMTISQLARRFMMAF	PS		K	LSLTX
SAMEA1027137	covR	SAMEA1027137covR	intact	intact	intact	-		228	228	0	MTKKILIIEDEKNLARFVSLELQHEGYEVIVEVNGREGLETALEKEFDLILLDLMLPEMDGFEVTRRLQTEKTTYIMMMTARDSIMDVVAGLDCGADDYIVKPFAIEELLARIRAIFRRQDIESEKKVPSQGIYRDLVLNPQNRSVNRGDDEISLTKREYDLLNILMTNMNRVMTREELLSNVWKYDEAVETNVVDVYIRYLRGKIDIPGKESYIQTVRGMGYVIREK
SAMEA1027137	covS	SAMEA1027137covS	intact	intact	intact	-		500	500	0	MENQKQKQKKYKNSLPKRLSNIFFVLFFCIFSAFTLIAYSSTNYFLLKKEKQSVFQAVNIVRVRLSEVDSNFTLENLAEVLYKNDKTHLRIDDRKGSRVIRSERDITNTLDANQDIYVYNIDKQMIFTTDNEESSPGLHGPIGRVYHDHIEDQYRGFSMTQKVYSNRTGKFVGYVQVFHDLGNYYVIRARLLFWLLVVELFGTSLAYLIILITTRRFLKPLHNLHEVMRNISENPNNLNLRSDISSGDEIEELSVIFDNMLDKLETHTKLQSRFISDVSHELRTPVAIIKGHIGLLQRWGKDDSDILEESLTATAHEADRMAIMINDMLDMIRVQGSFEGHQNDMTVLEDSIETVVGNFRVLREDFIFTWQSENPKTIARIYKNHFEQALMILIDNAVK…
SAMEA1027138	rocA	SAMEA1027138rocA	pseudogene {fameshift (1228Adel)}	fameshift (1228Adel)	fameshift	1228Adel		422	416	6	MLEDFLQFLGFIFLDIIEIMLTLKLFSFVSAIPLRLKNIFYLSLSMVLFQVVFWAFFPDHFILDVVMLAQFLFFALIALYYGKSIKAKFLMFYAFFPLVSISLVKRFIVFFVMPLFGMPYSVVKHNTLLIYSITCFSIFLIYRCIQVFHFDFSTWRQYFQSHRASKLLVFTNSSMALYYLCVQGIDVMSPSLSGLATTTARSNIVLFYFILFLTLLIHLERYVKQNSIEAIVQQKEYRELINYSQHFGLLYQDIQELRQLLTTVSSRLKIGIEQNDISIVRLTYEGILNAEKNNAKDDRLDLTCLDKLQVEAIRHIVLAKLIEAKNKKLKVEVSIPNCIATFFLEVVDFTKLLSFLLDNAIEMSLETKQPCLSIAFLDQNHKLVIVIQSSTKQGQNDSQ…	GMSRPF	IVMTISQLARRFMMAF	PS		K	LSLTX
SAMEA1027138	covR	SAMEA1027138covR	intact	intact	intact	-		228	228	0	MTKKILIIEDEKNLARFVSLELQHEGYEVIVEVNGREGLETALEKEFDLILLDLMLPEMDGFEVTRRLQTEKTTYIMMMTARDSIMDVVAGLDRGADDYIVKPFAIEELLARIRAIFRRQDIESEKKVPSQGIYRDLVLNPQNRSVNRGDDEISLTKCEYDLLNILMTNMNRVMTREELLSNVWKYDEAVETNVVDVYIRYLRGKIDIPGKESYIQTVRGMGYVIREK
SAMEA1027138	covS	SAMEA1027138covS	intact	intact	intact	-		500	500	0	MENQKQKQKKYKNSLPKRLSNIFFVLFFCIFSAFTLIAYSSTNYFLLKKEKQSVFQAVNIVRVRLSEVDSNFTLENLAEVLYKNDKTHLRIDDRKGSRVIRSERDITNTLDANQDIYVYNIDKQMIFTTDNEESSPGLHGPIGRVYHDHIEDQYRGFSMTQKVYSNRTGKFVGYVQVFHDLGNYYVIRARLLFWLLVVELFGTSLAYLIILITTRRFLKPLHNLHEVMRNISENPNNLNLRSDISSGDEIEELSVIFDNMLDKLETHTKLQSRFISDVSHELRTPVAIIKGHIGLLQRWGKDDSDILEESLTATAHEADRMAIMINDMLDMIRVQGSFEGHQNDMTVLEDSIETVVGNFRVLREDFIFTWQSENPKTIARIYKNHFEQALMILIDNAVK…
SAMEA1027139	rocA	SAMEA1027139rocA	pseudogene {fameshift (1228Adel)}	fameshift (1228Adel)	fameshift	1228Adel		422	416	6	MLEDFLQFLGFIFLDIIEIMLTLKLFSFVSAIPLRLKNIFYLSLSMVLFQVVFWAFFPDHFILDVVMLAQFLFFALIALYYGKSIKAKFLMFYAFFPLVSISLVKRFIVFFVMPLFGMPYSVVKHNTLLIYSITCFSIFLIYRCIQVFHFDFSTWRQYFQSHRASKLLVFTNSSMALYYLCVQGIDVMSPSLSGLATTTARSNIVLFYFILFLTLLIHLERYVKQNSIEAIVQQKEYRELINYSQHFGLLYQDIQELRQLLTTVSSRLKIGIEQNDISIVRLTYEGILNAEKNNAKDDRLDLTCLDKLQVEAIRHIVLAKLIEAKNKKLKVEVSIPNCIATFFLEVVDFTKLLSFLLDNAIEMSLETKQPCLSIAFLDQNHKLVIVIQSSTKQGQNDSQ…	GMSRPF	IVMTISQLARRFMMAF	PS		K	LSLTX
SAMEA1027139	covR	SAMEA1027139covR	intact	intact	intact	-		228	228	0	MTKKILIIEDEKNLARFVSLELQHEGYEVIVEVNGREGLETALEKEFDLILLDLMLPEMDGFEVTRRLQTEKTTYIMMMTARDSIMDVVAGLDRGADDYIVKPFAIEELLARIRAIFRRQDIESEKKVPSQGIYRDLVLNPQNRSVNRGDDEISLTKREYDLLNILMTNMNRVMTREELLSNVWKYDEAVETNVVDVYIRYLRGKIDIPGKESYIQTVRGMGYVIREK
SAMEA1027139	covS	SAMEA1027139covS	intact	intact	intact	-		500	500	0	MENQKQKQKKYKNSLPKRLSNIFFVLFFCIFSAFTLIAYSSTNYFLLKKEKQSVFQAVNIVRVRLSEVDSNFTLENLAEVLYKNDKTHLRIDDRKGSRVIRSERDITNTLDANQDIYVYNIDKQMIFTTDNEESSPGLHGPIGRVYHDHIEDQYRGFSMTQKVYSNRTGKFVGYVQVFHDLGNYYVIRARLLFWLLVVELFGTSLAYLIILITTRRFLKPLHNLHEVMRNISENPNNLNLRSDISSGDEIEELSVIFDNMLDKLETHTKLQSRFISDVSHELRTPVAIIKGHIGLLQRWGKDDSDILEESLTATAHEADRMAIMINDMLDMIRVQGSFEGHQNDMTVLEDSIETVVGNFRVLREDFIFTWQSENPKTIARIYKNHFEQALMILIDNAVK…
SAMEA1027140	rocA	SAMEA1027140rocA	pseudogene {fameshift (1228Adel)}	fameshift (1228Adel)	fameshift	1228Adel		422	416	6	MLEDFLQFLGFIFLDIIEIMLTLKLFSFVSAIPLRLKNIFYLSLSMVLFQVVFWAFFPDHFILDVVMLAQFLFFALIALYYGKSIKAKFLMFYAFFPLVSISLVKRFIVFFVMPLFGMPYSVVKHNTLLIYSITCFSIFLIYRCIQVFHFDFSTWRQYFQSHRASKLLVFTNSSMALYYLCVQGIDVMSPSLSGLATTTARSNIVLFYFILFLTLLIHLERYVKQNSIEAIVQQKEYRELINYSQHFGLLYQDIQELRQLLTTVSSRLKIGIEQNDISIVRLTYEGILNAEKNNAKDDRLDLTCLDKLQVEAIRHIVLAKLIEAKNKKLKVEVSIPNCIATFFLEVVDFTKLLSFLLDNAIEMSLETKQPCLSIAFLDQNHKLVIVIQSSTKQGQNDSQ…	GMSRPF	IVMTISQLARRFMMAF	PS		K	LSLTX
SAMEA1027140	covR	SAMEA1027140covR	intact	intact	intact	-		228	228	0	MTKKILIIEDEKNLARFVSLELQHEGYEVIVEVNGREGLETALEKEFDLILLDLMLPEMDGFEVTRRLQTEKTTYIMMMTARDSIMDVVAGLDRGADDYIVKPFAIEELLARIRAIFRRQDIESEKKVPSQGIYRDLVLNPQNRSVNRGDDEISLTKREYDLLNILMTNMNRVMTREELLSNVWKYDEAVETNVVDVYIRYLRGKIDIPGKESYIQTVRGMGYVIREK
SAMEA1027140	covS	SAMEA1027140covS	intact	intact	intact	-		500	500	0	MENQKQKQKKYKNSLPKRLSNIFFVLFFCIFSAFTLIAYSSTNYFLLKKEKQSVFQAVNIVRVRLSEVDSNFTLENLAEVLYKNDKTHLRIDDRKGSRVIRSERDITNTLDANQDIYVYNIDKQMIFTTDNEESSPGLHGPIGRVYHDHIEDQYRGFSMTQKVYSNRTGKFVGYVQVFHDLGNYYVIRARLLFWLLVVELFGTSLAYLIILITTRRFLKPLHNLHEVMRNISENPNNLNLRSDISSGDEIEELSVIFDNMLDKLETHTKLQSRFISDVSHELRTPVAIIKGHIGLLQRWGKDDSDILEESLTATAHEADRMAIMINDMLDMIRVQGSFEGHQNDMTVLEDSIETVVGNFRVLREDFIFTWQSENPKTIARIYKNHFEQALMILIDNAVK…
SAMEA1027141	rocA	SAMEA1027141rocA	pseudogene {fameshift (1228Adel)}	fameshift (1228Adel)	fameshift	1228Adel		422	416	6	MLEDFLQFLGFIFLDIIEIMLTLKLFSFVSAIPLRLKNIFYLSLSMVLFQVVFWAFFPDHFILDVVMLAQFLFFALIALYYGKSIKAKFLMFYAFFPLVSISLVKRFIVFFVMPLFGMPYSVVKHNTLLIYSITCFSIFLIYRCIQVFHFDFSTWRQYFQSHRASKLLVFTNSSMALYYLCVQGIDVMSPSLSGLATTTARSNIVLFYFILFLTLLIHLERYVKQNSIEAIVQQKEYRELINYSQHFGLLYQDIQELRQLLTTVSSRLKIGIEQNDISIVRLTYEGILNAEKNNAKDDRLDLTCLDKLQVEAIRHIVLAKLIEAKNKKLKVEVSIPNCIATFFLEVVDFTKLLSFLLDNAIEMSLETKQPCLSIAFLDQNHKLVIVIQSSTKQGQNDSQ…	GMSRPF	IVMTISQLARRFMMAF	PS		K	LSLTX
SAMEA1027141	covR	SAMEA1027141covR	intact	intact	intact	-		228	228	0	MTKKILIIEDEKNLARFVSLELQHEGYEVIVEVNGREGLETALEKEFDLILLDLMLPEMDGFEVTRRLQTEKTTYIMMMTARDSIMDVVAGLDRGADDYIVKPFAIEELLARIRAIFRRQDIESEKKVPSQGIYRDLVLNPQNRSVNRGDDEISLTKREYDLLNILMTNMNRVMTREELLSNVWKYDEAVETNVVDVYIRYLRGKIDIPGKESYIQTVRGMGYVIREK
SAMEA1027141	covS	SAMEA1027141covS	intact	intact	intact	-		500	500	0	MENQKQKQKKYKNSLPKRLSNIFFVLFFCIFSAFTLIAYSSTNYFLLKKEKQSVFQAVNIVRVRLSEVDSNFTLENLAEVLYKNDKTHLRIDDRKGSRVIRSERDITNTLDANQDIYVYNIDKQMIFTTDNEESSPGLHGPIGRVYHDHIEDQYRGFSMTQKVYSNRTGKFVGYVQVFHDLGNYYVIRARLLFWLLVVELFGTSLAYLIILITTRRFLKPLHNLHEVMRNISENPNNLNLRSDISSGDEIEGLSVIFDNMLDKLETHTKLQSRFISDVSHELRTPVAIIKGHIGLLQRWGKDDSDILEESLTATAHEADRMAIMINDMLDMIRVQGSFEGHQNDMTVLEDSIETVVGNFRVLREDFIFTWQSENPKTIARIYKNHFEQALMILIDNAVK…
SAMEA1027142	rocA	SAMEA1027142rocA	pseudogene {fameshift (1228Adel)}	fameshift (1228Adel)	fameshift	1228Adel		422	416	6	MLEDFLQFLGFIFLDIIEIMLTLKLFSFVSAIPLRLKNIFYLSLSMVLFQVVFWAFFPDHFILDVVMLAQFLFFALIALYYGKSIKAKFLMFYAFFPLVSISLVKRFIVFFVMPLFGMPYSVVKHNTLLIYSITCFSIFLIYRCIQVFHFDFSTWRQYFQSHRASKLLVFTNSSMALYYLCVQGIDVMSPSLSGLATTTARSNIVLFYFILFLTLLIHLERYVKQNSIEAIVQQKEYRELINYSQHFGLLYQDIQELRQLLTTVSSRLKIGIEQNDISIVRLTYEGILNAEKNNAKDDRLDLTCLDKLQVEAIRHIVLAKLIEAKNKKLKVEVSIPNCIATFFLEVVDFTKLLSFLLDNAIEMSLETKQPCLSIAFLDQNHKLVIVIQSSTKQGQNDSQ…	GMSRPF	IVMTISQLARRFMMAF	PS		K	LSLTX
SAMEA1027142	covR	SAMEA1027142covR	intact	intact	intact	-		228	228	0	MTKKILIIEDEKNLARFVSLELQHEGYEVIVEVNGREGLETALEKEFDLILLDLMLPEMDGFEVTRRLQTEKTTYIMMMTARDSIMDVVAGLDRGADDYIVKPFAIEELLARIRAIFRRQDIESEKKVPSQGIYRDLVLNPQNRSVNRGDDEISLTKREYDLLNILMTNMNRVMTREELLSNVWKYDEAVETNVVDVYIRYLRGKIDIPGKESYIQTVRGMGYVIREK
SAMEA1027142	covS	SAMEA1027142covS	intact	intact	intact	-		500	500	0	MENQKQKQKKYKNSLPKRLSNIFFVLFFCIFSAFTLIAYSSTNYFLLKKEKQSVFQAVNIVRVRLSEVDSNFTLENLAEVLYKNDKTHLRIDDRKGSRVIRSERDITNTLDANQNIYVYNIDKQMIFTTDNEESSPGLHGPIGRVYHDHIEDQYRGFSMTQKVYSNRTGKFVGYVQVFHDLGNYYVIRARLLFWLLVVELFGTSLAYLIILITTRRFLKPLHNLHEVMRNISENPNNLNLRSDISSGDEIEELSVIFDNMLDKLETHTKLQSRFISDVSHELRTPVAIIKGHIGLLQRWGKDDSDILEESLTATAHEADCMAIMINDMLDMIRVQGSFEGHQNDMTVLEDSIETVVGNFRVLREDFIFTWQSENPKTIARIYKNHFEQALMILIDNAVK…
SAMEA1027143	rocA	SAMEA1027143rocA	pseudogene {fameshift (1228Adel)}	fameshift (1228Adel)	fameshift	1228Adel		422	416	6	MLEDFLQFLGFIFLDIIEIMLTLKLFSFVSAIPLRLKNIFYLSLSMVLFQVVFWAFFPDHFILDVVMLAQFLFFALIALYYGKSIKAKFLMFYAFFPLVSISLVKRFIVFFVMPLFGMPYSVVKHNTLLIYSITCFSIFLIYRCIQVFHFDFSTWRQYFQSHRASKLLVFTNSSMALYYLCVQGIDVMSPSLSGLATTTARSNIVLFYFILFLTLLIHLERYVKQNSIEAIVQQKEYRELINYSQHFGLLYQDIQELRQLLTTVSSRLKIGIEQNDISIVRLTYEGILNAEKNNAKDDRLDLTCLDKLQVEAIRHIVLAKLIEAKNKKLKVEVSIPNCIATFFLEVVDFTKLLSFLLDNAIEMSLETKQPCLSIAFLDQNHKLVIVIQSSTKQGQNDSQ…	GMSRPF	IVMTISQLARRFMMAF	PS		K	LSLTX
SAMEA1027143	covR	SAMEA1027143covR	intact	intact	intact	-		228	228	0	MTKKILIIEDEKNLARFVSLELQHEGYEVIVEVNGREGLETALEKEFDLILLDLMLPEMDGFEVTRRLQTEKTTYIMMMTARDSIMDVVAGLDRGADDYIVKPFAIEELLARIRAIFRRQDIESEKKVPSQGIYRDLVLNPQNRSVNRGDDEISLTKREYDLLNILMTNMNRVMTREELLSNVWKYDEAVETNVVDVYIRYLRGKIDIPGKESYIQTVRGMGYVIREK
SAMEA1027143	covS	SAMEA1027143covS	intact	intact	intact	-		500	500	0	MENQKQKQKKYKNSLPKRLSNIFFVLFFCIFSAFTLIAYSSTNYFLLKKEKQSVFQAVNIVRVRLSEVDSNFTLENLAEVLYKNDKTHLRIDDRKGSRVIRSERDITNTLDANQDIYVYNIDKQMIFTTDNEESSPGLHGPIGRVYHDHIEDQYRGFSMTQKVYSNRTGKFVGYVQVFHDLGNYYVIRARLLFWLLVVELFGTSLAYLIILITTRRFLKPLHNLHEVMRNISENPNNLNLRSDISSGDEIEELSVIFDNMLDKLETHTKLQSRFISDVSHELRTPVAIIKGHIGLLQRWGKDDSDILEESLTATAHEADRMAIMINDMLDMIRVQGSFEGHQNDMTVLEDSIETVVGNFRVLREDFIFTWQSENPKTIARIYKNHFEQALMILIDNAVK…
SAMEA1027144	rocA	SAMEA1027144rocA	pseudogene {fameshift (1228Adel)}	fameshift (1228Adel)	fameshift	1228Adel		422	416	6	MLEDFLQFLGFIFLDIIEIMLTLKLFSFVSAIPLRLKNIFYLSLSMVLFQVVFWAFFPDHFILDVVMLAQFLFFALIALYYGKSIKAKFLMFYAFFPLVSISLVKRFIVFFVMPLFGMPYSVVKHNTLLIYSITCFSIFLIYRCIQVFHFDFSTWRQYFQSHRASKLLVFTNSSMALYYLCVQGIDVMSPSLSGLATTTARSNIVLFYFILFLTLLIHLERYVKQNSIEAIVQQKEYRELINYSQHFGLLYQDIQELRQLLTTVSSRLKIGIEQNDISIVRLTYEGILNAEKNNAKDDRLDLTCLDKLQVEAIRHIVLAKLIEAKNKKLKVEVSIPNCIATFFLEVVDFTKLLSFLLDNAIEMSLETKQPCLSIAFLDQNHKLVIVIQSSTKQGQNDSQ…	GMSRPF	IVMTISQLARRFMMAF	PS		K	LSLTX
SAMEA1027144	covR	SAMEA1027144covR	intact	intact	intact	-		228	228	0	MTKKILIIEDEKNLARFVSLELQHEGYEVIVEVNGREGLETALEKEFDLILLDLMLPEMDGFEVTRRLQTEKTTYIMMMTARDSIMDVVAGLDRGADDYIVKPFAIEELLARIRAIFRRQDIESEKKVPSQGIYRDLVLNPQNRSVNRGDDEISLTKREYDLLNILMTNMNRVMTREELLSNVWKYDEAVETNVVDVYIRYLRGKIDIPGKESYIQTVRGMGYVIREK
SAMEA1027144	covS	SAMEA1027144covS	intact	intact	intact	-		500	500	0	MENQKQKQKKYKNSLPKRLSNIFFVLFFCIFSAFTLIAYSSTNYFLLKKEKQSVFQAVNIVRVRLSEVDSNFTLENLAEVLYKNDKTHLRIDDRKGSRVIRSERDITNTLDANQDIYVYNIDKQMIFTTDNEESSPGLHGPIGRVYHDHIEDQYRGFSMTQKVYSNRTGKFVGYVQVFHDLGNYYVIRARLLFWLLVVELFGTSLAYLIILITTRRFLKPLHNLHEVMRNISENPNNLNLRSDISSGDEIEELSVIFDNMLDKLETHTKLQSRFISDVSHELRTPVAIIKGHIGLLQRWGKDDSDILEESLTATAHEADRMAIMINDMLDMIRVQGSFEGHQNDMTVLEDSIETVVGNFRVLREDFIFTWQSENPKTIARIYKNHFEQALMILIDNAVK…
SAMEA1027145	rocA	SAMEA1027145rocA	pseudogene {fameshift (1228Adel)}	fameshift (1228Adel)	fameshift	1228Adel		422	416	6	MLEDFLQFLGFIFLDIIEIMLTLKLFSFVSAIPLRLKNIFYLSLSMVLFQVVFWAFFPDHFILDVVMLAQFLFFALIALYYGKSIKAKFLMFYAFFPLVSISLVKRFIVFFVMPLFGMPYSVVKHNTLLIYSITCFSIFLIYRCIQVFHFDFSTWRQYFQSHRASKLLVFTNSSMALYYLCVQGIDVMSPSLSGLATTTARSNIVLFYFILFLTLLIHLERYVKQNSIEAIVQQKEYRELINYSQHFGLLYQDIQELRQLLTTVSSRLKIGIEQNDISIVRLTYEGILNAEKNNAKDDRLDLTCLDKLQVEAIRHIVLAKLIEAKNKKLKVEVSIPNCIATFFLEVVDFTKLLSFLLDNAIEMSLETKQPCLSIAFLDQNHKLVIVIQSSTKQGQNDSQ…	GMSRPF	IVMTISQLARRFMMAF	PS		K	LSLTX
SAMEA1027145	covR	SAMEA1027145covR	intact	intact	intact	-		228	228	0	MTKKILIIEDEKNLARFVSLELQHEGYEVIVEVNGREGLETALEKEFDLILLDLMLPEMDGFEVTRRLQTEKTTYIMMMTARDSIMDVVAGLDRGADDYIVKPFAIEELLARIRAIFRRQDIESEKKVPSQGIYRDLVLNPQNRSVNRGDDEISLTKREYDLLNILMTNMNRVMTREELLSNVWKYDEAVETNVVDVYIRYLRGKIDIPGKESYIQTVRGMGYVIREK
SAMEA1027145	covS	SAMEA1027145covS	intact	intact	intact	-		500	500	0	MENQKQKQKKYKNSLPKRLSNIFFVLFFCIFSAFTLIAYSSTNYFLLKKEKQSVFQAVNIVRVRLSEVDSNFTLENLAEVLYKNDKTHLRIDDRKGSRVIRSERDITNTLDANQDIYVYNIDKQMIFTTDNEESSPGLHGPIGRVYHDHIEDQYRGFSMTQKVYSNRTGKFVGYVQVFHDLGNYYVIRARLLFWLLVVELFGTSLAYLIILITTRRFLKPLHNLHEVMRNISENPNNLNLRSDISSGDEIEELSVIFDNMLDKLETHTKLQSRFISDVSHELRTPVAIIKGHIGLLQRWGKDDSDILEESLTATAHEADRMAIMINDMLDMIRVQGSFEGHQNDMTVLEDSIETVVGNFRVLREDFIFTWQSENPKTIARIYKNHFEQALMILIDNAVK…
SAMEA1027146	rocA	SAMEA1027146rocA	pseudogene {fameshift (1228Adel)}	fameshift (1228Adel)	fameshift	1228Adel		422	416	6	MLEDFLQFLGFIFLDIIEIMLTLKLFSFVSAIPLRLKNIFYLSLSMVLFQVVFWAFFPDHFILDVVMLAQFLFFALIALYYGKSIKAKFLMFYAFFPLVSISLVKRFIVFFVMPLFGMPYSVVKHNTLLIYSITCFSIFLIYRCIQVFHFDFSTWRQYFQSHRASKLLVFTNSSMALYYLCVQGIDVMSPSLSGLATTTARSNIVLFYFILFLTLLIHLERYVKQNSIEAIVQQKEYRELINYSQHFGLLYQDIQELRQLLTTVSSRLKIGIEQNDISIVRLTYEGILNAEKNNAKDDRLDLTCLDKLQVEAIRHIVLAKLIEAKNKKLKVEVSIPNCIATFFLEVVDFTKLLSFLLDNAIEMSLETKQPCLSIAFLDQNHKLVIVIQSSTKQGQNDSQ…	GMSRPF	IVMTISQLARRFMMAF	PS		K	LSLTX
SAMEA1027146	covR	SAMEA1027146covR	intact	intact	intact	-		228	228	0	MTKKILIIEDEKNLARFVSLELQHEGYEVIVEVNGREGLETALEKEFDLILLDLMLPEMDGFEVTRRLQTEKTTYIMMMTARDSIMDVVAGLDRGADDYIVKPFAIEELLARIRAIFRRQDIESEKKVPSQGIYRDLVLNPQNRSVNRGDDEISLTKREYDLLNILMTNMNRVMTREELLSNVWKYDEAVETNVVDVYIRYLRGKIDIPGKESYIQTVRGMGYVIREK
SAMEA1027146	covS	SAMEA1027146covS	intact	intact	intact	-		500	500	0	MENQKQKQKKYKNSLPKRLSNIFFVLFFCIFSAFTLIAYNSTNYFLLKKEKQSVFQAVNIVRVRLSEVDSNFTLENLAEVLYKNDKTHLRIDDRKGSRVIRSERDITNTLDANQDIYVYNIDKQMIFTTDNEESSPGLHGPIGRVYHDHIEDQYRGFSMTQKVYSNRTGKFVGYVQVFHDLGNYYVIRARLLFWLLVVELFGTSLAYLIILITTRRFLKPLHNLHEVMRNISENPNNLNLRSDISSGDEIEELSVIFDNMLDKLETHTKLQSRFISDVSHELRTPVAIIKGHIGLLQRWGKDDSDILEESLTATAHEADRMAIMINDMLDMIRVQGSFEGHQNDMTVLEDSIETVVGNFRVLREDFIFTWQSENPKTIARIYKNHFEQALMILIDNAVK…
SAMEA1027147	rocA	SAMEA1027147rocA	pseudogene {fameshift (1228Adel)}	fameshift (1228Adel)	fameshift	1228Adel		422	416	6	MLEDFLQFLGFIFLDIIEIMLTLKLFSFVSAIPLRLKNIFYLSLSMVLFQVVFWAFFPDHFILDVVMLAQFLFFALIALYYGKSIKAKFLMFYAFFPLVSISLVKRFIVFFVMPLFGMPYSVVKHNTLLIYSITCFSIFLIYRCIQVFHFDFSTWRQYFQSHRASKLLVFTNSSMALYYLCVQGIDVMSPSLSGLATTTARSNIVLFYFILFLTLLIHLERYVKQNSIEAIVQQKEYRELINYSQHFGLLYQDIQELRQLLTTVSSRLKIGIEQNDISIVRLTYEGILNAEKNNAKDDRLDLTCLDKLQVEAIRHIVLAKLIEAKNKKLKVEVSIPNCIATFFLEVVDFTKLLSFLLDNAIEMSLETKQPCLSIAFLDQNHKLVIVIQSSTKQGQNDSQ…	GMSRPF	IVMTISQLARRFMMAF	PS		K	LSLTX
SAMEA1027147	covR	SAMEA1027147covR	intact	intact	intact	-		228	228	0	MTKKILIIEDEKNLARFVSLELQHEGYEVIVEVNGREGLETALEKEFDLILLDLMLPEMDGFEVTRRLQTEKTTYIMMMTARDSIMDVVAGLDRGADDYIVKPFAIEELLARIRAIFRRQDIESEKKVPSQGIYRDLVLNPQNRSVNRGDDEISLTKREYDLLNILMTNMNRVMTREELLSNVWKYDEAVETNVVDVYIRYLRGKIDIPGKESYIQTVRGMGYVIREK
SAMEA1027147	covS	SAMEA1027147covS	intact	intact	intact	-		500	500	0	MENQKQKQKKYKNSLPKRLSNIFFVLFFCIFSAFTLIAYSSTNYFLLKKEKQSVFQAVNIVRVRLSEVDSNFTLENLAEVLYKNDKTHLRIDDRKGSRVIRSERDITNTLDANQDIYVYNIDKQMIFTTDNEESSPGLHGPIGRVYHDHIEDQYRGFSMTQKVYSNRTGKFVGYVQVFHDLGNYYVIRARLLFWLLVVELFGTSLAYLIILITTRRFLKPLHNLHEVMRNISENPNNLNLRSDISSGDEIEELSVIFDNMLDKLETHTKLQSRFISDVSHELRTPVAIIKGHIGLLQRWGKDDSDILEESLTATAHEADRMAIMINDMLDMIRVQGSFEGHQNDMTVLEDSIETVVGNFRVLREDFIFTWQSENPKTIARIYKNHFEQALMILIDNAVK…
SAMEA1027148	rocA	SAMEA1027148rocA	pseudogene {fameshift (1228Adel)}	fameshift (1228Adel)	fameshift	1228Adel		422	416	6	MLEDFLQFLGFIFLDIIEIMLTLKLFSFVSAIPLRLKNIFYLSLSMVLFQVVFWAFFPDHFILDVVMLAQFLFFALIALYYGKSIKAKFLMFYAFFPLVSISLVKRFIVFFVMPLFGMPYSVVKHNTLLIYSITCFSIFLIYRCIQVFHFDFSTWRQYFQSHRASKLLVFTNSSMALYYLCVQGIDVMSPSLSGLATTTARSNIVLFYFILFLTLLIHLERYVKQNSIEAIVQQKEYRELINYSQHFGLLYQDIQELRQLLTTVSSRLKIGIEQNDISIVRLTYEGILNAEKNNAKDDRLDLTCLDKLQVEAIRHIVLAKLIEAKNKKLKVEVSIPNCIATFFLEVVDFTKLLSFLLDNAIEMSLETKQPCLSIAFLDQNHKLVIVIQSSTKQGQNDSQ…	GMSRPF	IVMTISQLARRFMMAF	PS		K	LSLTX
SAMEA1027148	covR	SAMEA1027148covR	intact	intact	intact	-		228	228	0	MTKKILIIEDEKNLARFVSLELQHEGYEVIVEVNGREGLETALEKEFDLILLDLMLPEMDGFEVTRRLQTEKTTYIMMMTARDSIMDVVAGLDRGADDYIVKPFAIEELLARIRAIFRRQDIESEKKVPSQGIYRDLVLNPQNRSVNRGDDEISLTKREYDLLNILMTNMNRVMTREELLSNVWKYDEAVETNVVDVYIRYLRGKIDIPGKESYIQTVRGMGYVIREK
SAMEA1027148	covS	SAMEA1027148covS	intact	intact	intact	-		500	500	0	MENQKQKQKKYKNSLPKRLSNIFFVLFFCIFSAFTLIAYSSTNYFLLKKEKQSVFQAVNIVRVRLSEVDSNFTLENLAEVLYKNDKTHLRIDDRKGSRVIRSERDITNTLDANQDIYVYNIDKQMIFTTDNEESSPGLHGPIGRVYHDHIEDQYRGFSMTQKVYSNRTGKFVGYVQVFHDLGNYYVIRARLLFWLLVVELFGTSLAYLIILITTRRFLKPLHNLHEVMRNISENPNNLNLRSDISSGDEIEELSVIFDNMLDKLETHTKLQSRFISDVSHELRTPVAIIKGHIGLLQRWGKDDSDILEESLTATAHEADRMAIMINDMLDMIRVQGSFEGHQNDMTVLEDSIETVVGNFRVLREDFIFTWQSENPKTIARIYKNHFEQALMILIDNAVK…
SAMEA1027149	rocA	SAMEA1027149rocA	pseudogene {fameshift (1228Adel)}	fameshift (1228Adel)	fameshift	1228Adel		422	416	6	MLEDFLQFLGFIFLDIIEIMLTLKLFSFVSAIPLRLKNIFYLSLSMVLFQVVFWAFFPDHFILDVVMLAQFLFFALIALYYGKSIKAKFLMFYAFFPLVSISLVKRFIVFFVMPLFGMPYSVVKHNTLLIYSITCFSIFLIYRCIQVFHFDFSTWRQYFQSHRASKLLVFTNSSMALYYLCVQGIDVMSPSLSGLATTTARSNIVLFYFILFLTLLIHLERYVKQNSIEAIVQQKEYRELINYSQHFGLLYQDIQELRQLLTTVSSRLKIGIEQNDISIVRLTYEGILNAEKNNAKDDRLDLTCLDKLQVEAIRHIVLAKLIEAKNKKLKVEVSIPNCIATFFLEVVDFTKLLSFLLDNAIEMSLETKQPCLSIAFLDQNHKLVIVIQSSTKQGQNDSQ…	GMSRPF	IVMTISQLARRFMMAF	PS		K	LSLTX
SAMEA1027149	covR	SAMEA1027149covR	intact	intact	intact	-		228	228	0	MTKKILIIEDEKNLARFVSLELQHEGYEVIVEVNGREGLETALEKEFDLILLDLMLPEMDGFEVTRRLQTEKTTYIMMMTARDSIMDVVAGLDRGADDYIVKPFAIEELLARIRAIFRRQDIESEKKVPSQGIYRDLVLNPQNRSVNRGDDEISLTKREYDLLNILMTNMNRVMTREELLSNVWKYDEAVETNVVDVYIRYLRGKIDIPGKESYIQTVRGMGYVIREK
SAMEA1027149	covS	SAMEA1027149covS	intact	intact	intact	-		500	500	0	MENQKQKQKKYKNSLPKRLSNIFFVLFFCIFSAFTLIAYSSTNYFLLKKEKQSVFQAVNIVRVRLSEVDSNFTLENLAEVLYKNDKTHLRIDDRKGSRVIRSERDITNTLDANQDIYVYNIDKQMIFTTDNEESSPGLHGPIGRVYHDHIEDQYRGFSMTQKVYSNRTGKFVGYVQVFHDLGNYYVIRARLLFWLLVVELFGTSLAYLIILITTRRFLKPLHNLHEVMRNISENPNNLNLRSDISSGDEIEELSVIFDNMLDKLETHTKLQSRFISDVSHELRTPVAIIKGHIGLLQRWGKDDSDILEESLTATAHEADRMAIMINDMLDMIRVQGSFEGHQNDMTVLEDSIETVVGNFRVLREDFIFTWQSENPKTIARIYKNHFEQALMILIDNAVK…
SAMEA1027150	rocA	SAMEA1027150rocA	pseudogene {fameshift (1228Adel)}	fameshift (1228Adel)	fameshift	1228Adel		422	416	6	MLEDFLQFLGFIFLDIIEIMLTLKLFSFVSAIPLRLKNIFYLSLSMVLFQVVFWAFFPDHFILDVVMLAQFLFFALIALYYGKSIKAKFLMFYAFFPLVSISLVKRFIVFFVMPLFGMPYSVVKHNTLLIYSITCFSIFLIYRCIQVFHFDFSTWRQYFQSHRASKLLVFTNSSMALYYLCVQGIDVMSPSLSGLATTTARSNIVLFYFILFLTLLIHLERYVKQNSIEAIVQQKEYRELINYSQHFGLLYQDIQELRQLLTTVSSRLKIGIEQNDISIVRLTYEGILNAEKNNAKDDRLDLTCLDKLQVEAIRHIVLAKLIEAKNKKLKVEVSIPNCIATFFLEVVDFTKLLSFLLDNAIEMSLETKQPCLSIAFLDQNHKLVIVIQSSTKQGQNDSQ…	GMSRPF	IVMTISQLARRFMMAF	PS		K	LSLTX
SAMEA1027150	covR	SAMEA1027150covR	intact	intact	intact	-		228	228	0	MTKKILIIEDEKNLARFVSLELQHEGYEVIVEVNGREGLETALEKEFDLILLDLMLPEMDGFEVTRRLQTEKTTYIMMMTARDSIMDVVAGLDRGADDYIVKPFAIEELLARIRAIFRRQDIESEKKVPSQGIYRDLVLNPQNRSVNRGDDEISLTKREYDLLNILMTNMNRVMTREELLSNVWKYDEAVETNVVDVYIRYLRGKIDIPGKESYIQTVRGMGYVIREK
SAMEA1027150	covS	SAMEA1027150covS	intact	intact	intact	-		500	500	0	MENQKQKQKKYKNSLPKRLSNIFFVLFFCIFSAFTLIAYSSTNYFLLKKEKQSVFQAVNIVRVRLSEVDSNFTLENLAEVLYKNDKTHLRIDDRKGSRVIRSERDITNTLDANQDIYVYNIDKQMIFTTDNEESSPGLHGPIGRVYHDHIEDQYRGFSMTQKVYSNRTGKFVGYVQVFHDLGNYYVIRARLLFWLLVVELFGTSLAYLIILITTRRFLKPLHNLHEVMRNISENPNNLNLRSDISSGDEIEGLSVIFDNMLDKLETHTKLQSRFISDVSHELRTPVAIIKGHIGLLQRWGKDDSDILEESLTATAHEADRMAIMINDMLDMIRVQGSFEGHQNDMTVLEDSIETVVGNFRVLREDFIFTWQSENPKTIARIYKNHFEQALMILIDNAVK…
SAMEA1027151	covS	SAMEA1027151covS	pseudogene {fameshift (77Tdel)}	fameshift (77Tdel)	fameshift	77Tdel		45	35	10	MENQKQKQKKYKNSLPKRLSNIFFVLFSAFSLPLH	LPIVQQTISY	RKKSSQSFKL	ILLEFVFLRWTLILH	RT	QKFCTKTIKHI	ELMTERAVESLGVSAISQIL	MRIKIFMSITLINR	FLPQITKNHLLACMVLSVGCITTISKISIVGFP	HKRYILIGLENLWAMFKSFMI	AIIMSLEQDCCFGY	LLSYLAQA	PI	SS	LLRGAF	SLYTIYMK	CVISLKILII	TCAQIFRQEMKSKNCLLSLTIC	TNWRHILSCNHVLLVMSAMNYEHRLRLLKGILVSYNVGVKMTVIFLKKA	QQQRMRLTVWQS	LMIC	T	FAYKAHLRDIKMI	QFWKILLKLLLVILEF	EKILSLHGSQKIQKR	PVFIKIILSRL		FLLTML	SIPVKKRKSRLTFQ	LANKKLLLEFKIKAKEFLKKILNISLNAFIERINHVIEQVPRLD	GLACLFSSKL	MGIIYR	RLKVN	MKVQCLSYIFLWPSLKRVX
SAMEA1027151	rocA	SAMEA1027151rocA	pseudogene {fameshift (1228Adel)}	fameshift (1228Adel)	fameshift	1228Adel		422	416	6	MLEDFLQFLGFIFLDIIEIMLTLKLFSFVSAIPLRLKNIFYLSLSMVLFQVVFWAFFPDHFILDVVMLAQFLFFALIALYYGKSIKAKFLMFYAFFPLVSISLVKRFIVFFVMPLFGMPYSVVKHNTLLIYSITCFSIFLIYRCIQVFHFDFSTWRQYFQSHRASKLLVFTNSSMALYYLCVQGIDVMSPSLSGLATTTARSNIVLFYFILFLTLLIHLERYVKQNSIEAIVQQKEYRELINYSQHFGLLYQDIQELRQLLTTVSSRLKIGIEQNDISIVRLTYEGILNAEKNNAKDDRLDLTCLDKLQVEAIRHIVLAKLIEAKNKKLKVEVSIPNCIATFFLEVVDFTKLLSFLLDNAIEMSLETKQPCLSIAFLDQNHKLVIVIQSSTKQGQNDSQ…	GMSRPF	IVMTISQLARRFMMAF	PS		K	LSLTX
SAMEA1027151	covR	SAMEA1027151covR	intact	intact	intact	-		228	228	0	MTKKILIIEDEKNLARFVSLELQHEGYEVIVEVNGREGLETALEKEFDLILLDLMLPEMDGFEVTRRLQTEKTTYIMMMTARDSIMDVVAGLDRGADDYIVKPFAIEELLARIRAIFRRQDIESEKKVPSQGIYRDLVLNPQNRSVNRGDDEISLTKREYDLLNILMTNMNRVMTREELLSNVWKYDEAVETNVVDVYIRYLRGKIDIPGKESYIQTVRGMGYVIREK
SAMEA1027154	rocA	SAMEA1027154rocA	pseudogene {fameshift (1228Adel)}	fameshift (1228Adel)	fameshift	1228Adel		422	416	6	MLEDFLQFLGFIFLDIIEIMLTLKLFSFVSAIPLRLKNIFYLSLSMVLFQVVFWAFFPDHFILDVVMLAQFLFFALIALYYGKSIKAKFLMFYAFFPLVSISLVKRFIVFFVMPLFGMPYSVVKHNTLLIYSITCFSIFLIYRCIQVFHFDFSTWRQYFQSHRASKLLVFTNSSMALYYLCVQGIDVMSPSLSGLATTTARSNIVLFYFILFLTLLIHLERYVKQNSIEAIVQQKEYRELINYSQHFGLLYQDIQELRQLLTTVSSRLKIGIEQNDISIVRLTYEGILNAEKNNAKDDRLDLTCLDKLQVEAIRHIVLAKLIEAKNKKLKVEVSIPNCIATFFLEVVDFTKLLSFLLDNAIEMSLETKQPCLSIAFLDQNHKLVIVIQSSTKQGQNDSQ…	GMSRPF	IVMTISQLARRFMMAF	PS		K	LSLTX
SAMEA1027154	covR	SAMEA1027154covR	intact	intact	intact	-		228	228	0	MTKKILIIEDEKNLARFVSLELQHEGYEVIVEVNGREGLETALEKEFDLILLDLMLPEMDGFEVTRRLQTEKTTYIMMMTARDSIMDVVAGLDRGADDYIVKPFAIEELLARIRAIFRRQDIESEKKVPSQGIYRDLVLNPQNRSVNRGDDEISLTKREYDLLNILMTNMNRVMTREELLSNVWKYDEAVETNVVDVYIRYLRGKIDIPGKESYIQTVRGMGYVIREK
SAMEA1027154	covS	SAMEA1027154covS	intact	intact	intact	-		500	500	0	MENQKQKQKKYKNSLPKRLSNIFFVLFFCIFSAFTLIAYSSTNYFLLKKEKQSVFQAVNIVRVRLSEVDSNFTLENLAEVLYKNDKTHLRIDDRKGSRVIRSERDITNTLDANQDIYVYNIDKQMIFTTDNEESSPGLHGPIGRVYHDHIEDQYRGFSMTQKVYSNRTGKFVGYVQVFHDLGNYYVIRARLLFWLLVVELFGTSLAYLIILITTRRFLKPLHNLHEVMRNISENPNNLNLRSDISSGDEIEELSVIFDNMLDKLETHTKLQSRFISDVSHELRTPVAIIKGHIGLLQRWGKDDSDILEESLTATAHEADRMAIMINDMLDMIRVQGSFEGHQNDMTVLEDSIETVVGNFRVLREDFIFTWQSENPKTIARIYKNHFEQALMILIDNAVK…
SAMEA1027156	rocA	SAMEA1027156rocA	pseudogene {fameshift (1228Adel)}	fameshift (1228Adel)	fameshift	1228Adel		422	416	6	MLEDFLQFLGFIFLDIIEIMLTLKLFSFVSAIPLRLKNIFYLSLSMVLFQVVFWAFFPDHFILDVVMLAQFLFFALIALYYGKSIKAKFLMFYAFFPLVSISLVKRFIVFFVMPLFGMPYSVVKHNTLLIYSITCFSIFLIYRCIQVFHFDFSTWRQYFQSHRASKLLVFTNSSMALYYLCVQGIDVMSPSLSGLATTTARSNIVLFYFILFLTLLIHLERYVKQNSIEAIVQQKEYRELINYSQHFGLLYQDIQELRQLLTTVSSRLKIGIEQNDISIVRLTYEGILNAEKNNAKDDRLDLTCLDKLQVEAIRHIVLAKLIEAKNKKLKVEVSIPNCIATFFLEVVDFTKLLSFLLDNAIEMSLETKQPCLSIAFLDQNHKLVIVIQSSTKQGQNDSQ…	GMSRPF	IVMTISQLARRFMMAF	PS		K	LSLTX
SAMEA1027156	covR	SAMEA1027156covR	intact	intact	intact	-		228	228	0	MTKKILIIEDEKNLARFVSLELQHEGYEVIVEVNGREGLETALEKEFDLILLDLMLPEMDGFEVTRRLQTEKTTYIMMMTARDSIMDVVAGLDRGADDYIVKPFAIEELLARIRAIFRRQDIESEKKVPSQGIYRDLVLNPQNRSVNRGDDEISLTKREYDLLNILMTNMNRVMTREELLSNVWKYDEAVETNVVDVYIRYLRGKIDIPGKESYIQTVRGMGYVIREK
SAMEA1027156	covS	SAMEA1027156covS	intact	intact	intact	-		500	500	0	MENQKQKQKKYKNSLPKRLSNIFFVLFFCIFSAFTLIAYSSTNYFLLKKEKQSVFQAVNIVRVRLSEVDSNFTLENLAEVLYKNDKTHLRIDDRKGSRVIRSERDITNTLDANQDIYVYNIDKQMIFTTDNEESSPGLHGPIGRVYHDHIEDQYRGFSMTQKVYSNRTGKFVGYVQVFHDLGNYYVIRARLLFWLLVVELFGTSLAYLIILITTRRFLKPLHNLHEVMRNISENPNNLNLRSDISSGDEIEELSVIFDNMLDKLETHTKLQSRFISDVSHELRTPVAIIKGHIGLLQRWGKDDSDILEESLTATAHEADRMAIMINDMLDMIRVQGSFEGHQNDMTVLEDSIETVVGNFRVLREDFIFTWQSENPKTIARIYKNHFEQALMILIDNAVK…
SAMEA1027157	rocA	SAMEA1027157rocA	pseudogene {fameshift (1228Adel)}	fameshift (1228Adel)	fameshift	1228Adel		422	416	6	MLEDFLQFLGFIFLDIIEIMLTLKLFSFVSAIPLRLKNIFYLSLSMVLFQVVFWAFFPDHFILDVVMLAQFLFFALIALYYGKSIKAKFLMFYAFFPLVSISLVKRFIVFFVMPLFGMPYSVVKHNTLLIYSITCFSIFLIYRCIQVFHFDFSTWRQYFQSHRASKLLVFTNSSMALYYLCVQGIDVMSPSLSGLATTTARSNIVLFYFILFLTLLIHLERYVKQNSIEAIVQQKEYRELINYSQHFGLLYQDIQELRQLLTTVSSRLKIGIEQNDISIVRLTYEGILNAEKNNAKDDRLDLTCLDKLQVEAIRHIVLAKLIEAKNKKLKVEVSIPNCIATFFLEVVDFTKLLSFLLDNAIEMSLETKQPCLSIAFLDQNHKLVIVIQSSTKQGQNDSQ…	GMSRPF	IVMTISQLARRFMMAF	PS		K	LSLTX
SAMEA1027157	covR	SAMEA1027157covR	intact	intact	intact	-		228	228	0	MTKKILIIEDEKNLARFVSLELQHEGYEVIVEVNGREGLETALEKEFDLILLDLMLPEMDGFEVTRRLQTEKTTYIMMMTARDSIMDVVAGLDRGADDYIVKPFAIEELLARIRAIFRRQDIESEKKVPSQGIYRDLVLNPQNRSVNRGDDEISLTKREYDLLNILMTNMNRVMTREELLSNVWKYDEAVETNVVDVYIRYLRGKIDIPGKESYIQTVRGMGYVIREK
SAMEA1027157	covS	SAMEA1027157covS	intact	intact	intact	-		500	500	0	MENQKQKQKKYKNSLPKRLSNIFFVLFFCIFSAFTLIAYSSTNYFLLKKEKQSVFQAVNIVRVRLSEVDSNFTLENLAEVLYKNDKTHLRIDDRKGSRVIRSERDITNTLDANQDIYVYNIDKQMIFTTDNEESSPGLHGPIGRVYHDHIEDQYRGFSMTQKVYSNRTGKFVGYVQVFHDLGNYYVIRARLLFWLLVVELFGTSLAYLIILITTRRFLKPLHNLHEVMRNISENPNNLNLRSDISSGDEIEELSVIFDNMLDKLETHTKLQSRFISDVSHELRTPVAIIKGHIGLLQRWGKDDSDILEESLTATAHEADRMAIMINDMLDMIRVQGSFEGHQNDMTVLEDSIETVVGNFRVLREDFIFTWQSENPKTIARIYKNHFEQALMILIDNAVK…
SAMEA1027158	rocA	SAMEA1027158rocA	pseudogene {fameshift (1228Adel)}	fameshift (1228Adel)	fameshift	1228Adel		422	416	6	MLEDFLQFLGFIFLDIIEIMLTLKLFSFVSAIPLRLKNIFYLSLSMVLFQVVFWAFFPDHFILDVVMLAQFLFFALIALYYGKSIKAKFLMFYAFFPLVSISLVKRFIVFFVMPLFGMPYSVVKHNTLLIYSITCFSIFLIYRCIQVFHFDFSTWRQYFQSHRASKLLVFTNSSMALYYLCVQGIDVMSPSLSGLATTTARSNIVLFYFILFLTLLIHLERYVKQNSIEAIVQQKEYRELINYSQHFGLLYQDIQELRQLLTTVSSRLKIGIEQNDISIVRLTYEGILNAEKNNAKDDRLDLTCLDKLQVEAIRHIVLAKLIEAKNKKLKVEVSIPNCIATFFLEVVDFTKLLSFLLDNAIEMSLETKQPCLSIAFLDQNHKLVIVIQSSTKQGQNDSQ…	GMSRPF	IVMTISQLARRFMMAF	PS		K	LSLTX
SAMEA1027158	covR	SAMEA1027158covR	intact	intact	intact	-		228	228	0	MTKKILIIEDEKNLARFVSLELQHEGYEVIVEVNGREGLETALEKEFDLILLDLMLPEMDGFEVTRRLQTEKTTYIMMMTARDSIMDVVAGLDRGADDYIVKPFAIEELLARIRAIFRRQDIESEKKVPSQGIYRDLVLNPQNRSVNRGDDEISLTKREYDLLNILMTNMNRVMTREELLSNVWKYDEAVETNVVDVYIRYLRGKIDIPGKESYIQTVRGMGYVIREK
SAMEA1027158	covS	SAMEA1027158covS	intact	intact	intact	-		500	500	0	MENQKQKQKKYKNSLPKRLSNIFFVLFFCIFSAFTLIAYSSTNYFLLKKEKQSVFQAVNIVRVRLSEVDSNFTLENLAEVLYKNDKTHLRIDDRKGSRVIRSERDITNTLDANQDIYVYNIDKQMIFTTDNEESSPGLHGPIGRVYHDHIEDQYRGFSMTQKVYSNRTGKFVGYVQVFHDLGNYYVIRARLLFWLLVVELFGTSLAYLIILITTRRFLKPLHNLHEVMRNISENPNNLNLRSDISSGDEIEELSVIFDNMLDKLETHTKLQSRFISDVSHELRTPVAIIKGHIGLLQRWGKDDSDILEESLTATAHEADRMAIMINDMLDMIRVQGSFEGHQNDMTVLEDSIETVVGNFRVLREDFIFTWQSENPKTIARIYKNHFEQALMILIDNAVK…
SAMEA1027159	rocA	SAMEA1027159rocA	pseudogene {fameshift (1228Adel)}	fameshift (1228Adel)	fameshift	1228Adel		422	416	6	MLEDFLQFLGFIFLDIIEIMLTLKLFSFVSAIPLRLKNIFYLSLSMVLFQVVFWAFFPDHFILDVVMLAQFLFFALIALYYGKSIKAKFLMFYAFFPLVSISLVKRFIVFFVMPLFGMPYSVVKHNTLLIYSITCFSIFLIYRCIQVFHFDFSTWRQYFQSHRASKLLVFTNSSMALYYLCVQGIDVMSPSLSGLATTTARSNIVLFYFILFLTLLIHLERYVKQNSIEAIVQQKEYRELINYSQHFGLLYQDIQELRQLLTTVSSRLKIGIEQNDISIVRLTYEGILNAEKNNAKDDRLDLTCLDKLQVEAIRHIVLAKLIEAKNKKLKVEVSIPNCIATFFLEVVDFTKLLSFLLDNAIEMSLETKQPCLSIAFLDQNHKLVIVIQSSTKQGQNDSQ…	GMSRPF	IVMTISQLARRFMMAF	PS		K	LSLTX
SAMEA1027159	covR	SAMEA1027159covR	intact	intact	intact	-		228	228	0	MTKKILIIEDEKNLARFVSLELQHEGYEVIVEVNGREGLETALEKEFDLILLDLMLPEMDGFEVTRRLQTEKTTYIMMMTARDSIMDVVAGLDRGADDYIVKPFAIEELLARIRAIFRRQDIESEKKVPSQGIYRDLVLNPQNRSVNRGDDEISLTKREYDLLNILMTNMNRVMTREELLSNVWKYDEAVETNVVDVYIRYLRGKIDIPGKESYIQTVRGMGYVIREK
SAMEA1027159	covS	SAMEA1027159covS	intact	intact	intact	-		500	500	0	MENQKQKQKKYKNSLPKRLSNIFFVLFFCIFSAFTLIAYSSTNYFLLKKEKQSVFQAVNIVRVRLSEVDSNFTLENLAEVLYKNDKTHLRIDDRKGSRVIRSERDITNTLDANQDIYVYNIDKQMIFTTDNEESSPGLHGPIGRVYHDHIEDQYRGFSMTQKVYSNRTGKFVGYVQVFHDLGNYYVIRARLLFWLLVVELFGTSLAYLIILITTRRFLKPLHNLHEVMRNISENPNNLNLRSDISSGDEIEELSVIFDNMLDKLETHTKLQSRFISDVSHELRTPVAIIKGHIGLLQRWGKDDSDILEESLTATAHEADRMAIMINDMLDMIRVQGSFEGHQNDMTVLEDSIETVVGNFRVLREDFIFTWQSENPKTIARIYKNHFEQALMILIDNAVK…
SAMEA1462247	rocA	SAMEA1462247rocA	pseudogene {fameshift (1228Adel)}	fameshift (1228Adel)	fameshift	1228Adel		422	416	6	MLEDFLQFLGFIFLDIIEIMLTLKLFSFVSAIPLRLKNIFYLSLSMVLFQVVFWAFFPDHFILDVVMLAQFLFFALIALYYGKSIKAKFLMFYAFFPLVSISLVKRFIVFFVMPLFGMPYSVVKHNTLLIYSITCFSIFLIYRCIQVFHFDFSTWRQYFQSHRASKLLVFTNSSMALYYLCVQGIDVMSPSLSGLATTTARSNIVLFYFILFLTLLIHLERYVKQNSIEAIVQQKEYRELINYSQHFGLLYQDIQELRQLLTTVSSRLKIGIEQNDISIVRLTYEGILNAEKNNAKDDRLDLTCLDKLQVEAIRHIVLAKLIEAKNKKLKVEVSIPNCIATFFLEVVDFTKLLSFLLDNAIEMSLETKQPCLSIAFLDQNHKLVIVIQSSTKQGQNDSQ…	GMSRPF	IVMTISQLARRFMMAF	PS		K	LSLTX
SAMEA1462247	covR	SAMEA1462247covR	intact	intact	intact	-		228	228	0	MTKKILIIEDEKNLARFVSLELQHEGYEVIVEVNGREGLETALEKEFDLILLDLMLPEMDGFEVTRRLQTEKTTYIMMMTARDSIMDVVAGLDRGADDYIVKPFAIEELLARIRAIFRRQDIESEKKVPSQGIYRDLVLNPQNRSVNRGDDEISLTKREYDLLNILMTNMNRVMTREELLSNVWKYDEAVETNVVDVYIRYLRGKIDIPGKESYIQTVRGMGYVIREK
SAMEA1462247	covS	SAMEA1462247covS	intact	intact	intact	-		500	500	0	MENQKQKQKKYKNSLPKRLSNIFFVLFFCIFSAFTLIAYSSTNYFLLKKEKQSVFQAVNIVRVRLSEVDSNFTLENLAEVLYKNDKTHLRIDDRKGSRVIRSERDITNTLDANQDIYVYNIDKQMIFTTDNEESSPGLHGPIGRVYHDHIEDQYRGFSMTQKVYSNRTGKFVGYVQVFHDLGNYYVIRARLLFWLLVVELFGTSLAYLIILITTRRFLKPLHNLHEVMRNISENPNNLNLRSDISSGDEIEELSVIFDNMLDKLETHTKLQSRFISDVSHELRTPVAIIKGHIGLLQRWGKDDSDILEESLTATAHEADRMAIMINDMLDMIRVQGSFEGHQNDMTVLEDSIETVVGNFRVLREDFIFTWQSENPKTIARIYKNHFEQALMILIDNAVK…
SAMEA1462249	rocA	SAMEA1462249rocA	pseudogene {fameshift (1228Adel)}	fameshift (1228Adel)	fameshift	1228Adel		422	416	6	MLEDFLQFLGFIFLDIIEIMLTLKLFSFVSAIPLRLKNIFYLSLSMVLFQVVFWAFFPDHFILDVVMLAQFLFFALIALYYGKSIKAKFLMFYAFFPLVSISLVKRFIVFFVMPLFGMPYSVVKHNTLLIYSITCFSIFLIYRCIQVFHFDFSTWRQYFQSHRASKLLVFTNSSMALYYLCVQGIDVMSPSLSGLATTTARSNIVLFYFILFLTLLIHLERYVKQNSIEAIVQQKEYRELINYSQHFGLLYQDIQELRQLLTTVSSRLKIGIEQNDISIVRLTYEGILNAEKNNAKDDRLDLTCLDKLQVEAIRHIVLAKLIEAKNKKLKVEVSIPNCIATFFLEVVDFTKLLSFLLDNAIEMSLETKQPCLSIAFLDQNHKLVIVIQSSTKQGQNDSQ…	GMSRPF	IVMTISQLARRFMMAF	PS		K	LSLTX
SAMEA1462249	covR	SAMEA1462249covR	intact	intact	intact	-		228	228	0	MTKKILIIEDEKNLARFVSLELQHEGYEVIVEVNGREGLETALEKEFDLILLDLMLPEMDGFEVTRRLQTEKTTYIMMMTARDSIMDVVAGLDRGADDYIVKPFAIEELLARIRAIFRRQDIESEKKVPSQGIYRDLVLNPQNRSVNRGDDEISLTKREYDLLNILMTNMNRVMTREELLSNVWKYDEAVETNVVDVYIRYLRGKIDIPGKESYIQTVRGMGYVIREK
SAMEA1462249	covS	SAMEA1462249covS	intact	intact	intact	-		500	500	0	MENQKQKQKKYKNSLPKRLSNIFFVLFFCIFSAFTLIAYSSTNYFLLKKEKQSVFQAVNIVRVRLSEVDSNFTLENLAEVLYKNDKTHLRIDDRKGSRVIRSERDITNTLDANQDIYVYNIDKQMIFTTDNEESSPGLHGPIGRVYHDHIEDQYRGFSMTQKVYSNRTGKFVGYVQVFHDLGNYYVIRARLLFWLLVVELFGTSLAYLIILITTRRFLKPLHNLHEVMRNISENPNNLNLRSDISSGDEIEELSVIFDNMLDKLETHTKLQSRFISDVSHELRTPVAIIKGHIGLLQRWGKDDSDILEESLTATAHEADRMAIMINDMLDMIRVQGSFEGHQNDMTVLEDSIETVVGNFRVLREDFIFTWQSENPKTIARIYKNHFEQALMILIDNAVK…
SAMEA1462250	rocA	SAMEA1462250rocA	pseudogene {fameshift (1228Adel)}	fameshift (1228Adel)	fameshift	1228Adel		422	416	6	MLEDFLQFLGFIFLDIIEIMLTLKLFSFVSAIPLRLKNIFYLSLSMVLFQVVFWAFFPDHFILDVVMLAQFLFFALIALYYGKSIKAKFLMFYAFFPLVSISLVKRFIVFFVMPLFGMPYSVVKHNTLLIYSITCFSIFLIYRCIQVFHFDFSTWRQYFQSHRASKLLVFTNSSMALYYLCVQGIDVMSPSLSGLATTTARSNIVLFYFILFLTLLIHLERYVKQNSIEAIVQQKEYRELINYSQHFGLLYQDIQELRQLLTTVSSRLKIGIEQNDISIVRLTYEGILNAEKNNAKDDRLDLTCLDKLQVEAIRHIVLAKLIEAKNKKLKVEVSIPNCIATFFLEVVDFTKLLSFLLDNAIEMSLETKQPCLSIAFLDQNHKLVIVIQSSTKQGQNDSQ…	GMSRPF	IVMTISQLARRFMMAF	PS		K	LSLTX
SAMEA1462250	covR	SAMEA1462250covR	intact	intact	intact	-		228	228	0	MTKKILIIEDEKNLARFVSLELQHEGYEVIVEVNGREGLETALEKEFDLILLDLMLPEMDGFEVTRRLQTEKTTYIMMMTARDSIMDVVAGLDRGADDYIVKPFAIEELLARIRAIFRRQDIESEKKVPSQGIYRDLVLNPQNRSVNRGDDEISLTKREYDLLNILMTNMNRVMTREELLSNVWKYDEAVETNVVDVYIRYLRGKIDIPGKESYIQTVRGMGYVIREK
SAMEA1462250	covS	SAMEA1462250covS	intact	intact	intact	-		500	500	0	MENQKQKQKKYKNSLPKRLSNIFFVLFFCIFSAFTLIAYSSTNYFLLKKEKQSVFQAVNIVRVRLSEVDSNFTLENLAEVLYKNDKTHLRIDDRKGSRVIRSERDITNTLDANQDIYVYNIDKQMIFTTDNEESSPGLHGPIGRVYHDHIEDQYRGFSMTQKVYSNRTGKFVGYVQVFHDLGNYYVIRARLLFWLLVVELFGTSLAYLIILITTRRFLKPLHNLHEVMRNISENPNNLNLRSDISSGDEIEELSVIFDNMLDKLETHTKLQSRFISDVSHELRTPVAIIKGHIGLLQRWGKDDSDILEESLTATAHEADRMAIMINDMLDMIRVQGSFEGHQNDMTVLEDSIETVVGNFRVLREDFIFTWQSENPKTIARIYKNHFEQALMILIDNAVK…
SAMEA1462251	rocA	SAMEA1462251rocA	pseudogene {fameshift (1228Adel)}	fameshift (1228Adel)	fameshift	1228Adel		422	416	6	MLEDFLQFLGFIFLDIIEIMLTLKLFSFVSAIPLRLKNIFYLSLSMVLFQVVFWAFFPDHFILDVVMLAQFLFFALIALYYGKSIKAKFLMFYAFFPLVSISLVKRFIVFFVMPLFGMPYSVVKHNTLLIYSITCFSIFLIYRCIQVFHFDFSTWRQYFQSHRASKLLVFTNSSMALYYLCVQGIDVMSPSLSGLATTTARSNIVLFYFILFLTLLIHLERYVKQNSIEAIVQQKEYRELINYSQHFGLLYQDIQELRQLLTTVSSRLKIGIEQNDISIVRLTYEGILNAEKNNAKDDRLDLTCLDKLQVEAIRHIVLAKLIEAKNKKLKVEVSIPNCIATFFLEVVDFTKLLSFLLDNAIEMSLETKQPCLSIAFLDQNHKLVIVIQSSTKQGQNDSQ…	GMSRPF	IVMTISQLARRFMMAF	PS		K	LSLTX
SAMEA1462251	covR	SAMEA1462251covR	intact	intact	intact	-		228	228	0	MTKKILIIEDEKNLARFVSLELQHEGYEVIVEVNGREGLETALEKEFDLILLDLMLPEMDGFEVTRRLQTEKTTYIMMMTARDSIMDVVAGLDRGADDYIVKPFAIEELLARIRAIFRRQDIESEKKVPSQGIYRDLVLNPQNRSVNRGDDEISLTKREYDLLNILMTNMNRVMTREELLSNVWKYDEAVETNVVDVYIRYLRGKIDIPGKESYIQTVRGMGYVIREK
SAMEA1462251	covS	SAMEA1462251covS	intact	intact	intact	-		500	500	0	MENQKQKQKKYKNSLPKRLSNIFFVLFFCIFSAFTLIAYSSTNYFLLKKEKQSVFQAVNIVRVRLSEVDSNFTLENLAEVLYKNDKTHLRIDDRKGSRVIRSERDITNTLDANQDIYVYNIDKQMIFTTDNEESSPGLHGPIGRVYHDHIEDQYRGFSMTQKVYSNRTGKFVGYVQVFHDLGNYYVIRARLLFWLLVVELFGTSLAYLIILITTRRFLKPLHNLHEVMRNISENPNNLNLRSDISSGDEIEELSVIFDNMLDKLETHTKLQSRFISDVSHELRTPVAIIKGHIGLLQRWGKDDSDILEESLTATAHEADRMAIMINDMLDMIRVQGSFEGHQNDMTVLEDSIETVVGNFRVLREDFIFTWQSENPKTIARIYKNHFEQALMILIDNAVK…
SAMEA1462252	rocA	SAMEA1462252rocA	pseudogene {fameshift (1228Adel)}	fameshift (1228Adel)	fameshift	1228Adel		422	416	6	MLEDFLQFLGFIFLDIIEIMLTLKLFSFVSAIPLRLKNIFYLSLSMVLFQVVFWAFFPDHFILDVVMLAQFLFFALIALYYGKSIKAKFLMFYAFFPLVSISLVKRFIVFFVMPLFGMPYSVVKHNTLLIYSITCFSIFLIYRCIQVFHFDFSTWRQYFQSHRASKLLVFTNSSMALYYLCVQGIDVMSPSLSGLATTTARSNIVLFYFILFLTLLIHLERYVKQNSIEAIVQQKEYRELINYSQHFGLLYQDIQELRQLLTTVSSRLKIGIEQNDISIVRLTYEGILNAEKNNAKDDRLDLTCLDKLQVEAIRHIVLAKLIEAKNKKLKVEVSIPNCIATFFLEVVDFTKLLSFLLDNAIEMSLETKQPCLSIAFLDQNHKLVIVIQSSTKQGQNDSQ…	GMSRPF	IVMTISQLARRFMMAF	PS		K	LSLTX
SAMEA1462252	covR	SAMEA1462252covR	intact	intact	intact	-		228	228	0	MTKKILIIEDEKNLARFVSLELQHEGYEVIVEVNGREGLETALEKEFDLILLDLMLPEMDGFEVTRRLQTEKTTYIMMMTARDSIMDVVAGLDRGADDYIVKPFAIEELLARIRAIFRRQDIESEKKVPSQGIYRDLVLNPQNRSVNRGDDEISLTKREYDLLNILMTNMNRVMTREELLSNVWKYDEAVETNVVDVYIRYLRGKIDIPGKESYIQTVRGMGYVIREK
SAMEA1462252	covS	SAMEA1462252covS	intact	intact	intact	-		500	500	0	MENQKQKQKKYKNSLPKRLSNIFFVLFFCIFSAFTLIAYSSTNYFLLKKEKQSVFQAVNIVRVRLSEVDSNFTLENLAEVLYKNDKTHLRIDDRKGSRVIRSERDITNTLDANQDIYVYNIDKQMIFTTDNEESSPGLHGPIGRVYHDHIEDQYRGFSMTQKVYSNRTGKFVGYVQVFHDLGNYYVIRARLLFWLLVVELFGTSLTYLIILITTRRFLKPLHNLHEVMRNISENPNNLNLRSDISSGDEIEELSVIFDNMLDKLETHTKLQSRFISDVSHELRTPVAIIKGHIGLLQRWGKDDSDILEESLTATAHEADRMAIMINDMLDMIRVQGSFEGHQNDMTVLEDSIETVVGNFRVLREDFIFTWQSENPKTIARIYKNHFEQALMILIDNAVK…
SAMEA1462253	rocA	SAMEA1462253rocA	pseudogene {fameshift (1228Adel)}	fameshift (1228Adel)	fameshift	1228Adel		422	416	6	MLEDFLQFLGFIFLDIIEIMLTLKLFSFVSAIPLRLKNIFYLSLSMVLFQVVFWAFFPDHFILDVVMLAQFLFFALIALYYGKSIKAKFLMFYAFFPLVSISLVKRFIVFFVMPLFGMPYSVVKHNTLLIYSITCFSIFLIYRCIQVFHFDFSTWRQYFQSHRASKLLVFTNSSMALYYLCVQGIDVMSPSLSGLATTTARSNIVLFYFILFLTLLIHLERYVKQNSIEAIVQQKEYRELINYSQHFGLLYQDIQELRQLLTTVSSRLKIGIEQNDISIVRLTYEGILNAEKNNAKDDRLDLTCLDKLQVEAIRHIVLAKLIEAKNKKLKVEVSIPNCIATFFLEVVDFTKLLSFLLDNAIEMSLETKQPCLSIAFLDQNHKLVIVIQSSTKQGQNDSQ…	GMSRPF	IVMTISQLARRFMMAF	PS		K	LSLTX
SAMEA1462253	covR	SAMEA1462253covR	intact	intact	intact	-		228	228	0	MTKKILIIEDEKNLARFVSLELQHEGYEVIVEVNGREGLETALEKEFDLILLDLMLPEMDGFEVTRRLQTEKTTYIMMMTARDSIMDVVAGLDRGADDYIVKPFAIEELLARIRAIFRRQDIESEKKVPSQGIYRDLVLNPQNRSVNRGDDEISLTKREYDLLNILMTNMNRVMTREELLSNVWKYDEAVETNVVDVYIRYLRGKIDIPGKESYIQTVRGMGYVIREK
SAMEA1462253	covS	SAMEA1462253covS	intact	intact	intact	-		500	500	0	MENQKQKQKKYKNSLPKRLSNIFFVLFFCIFSAFTLIAYSSTNYFLLKKEKQSVFQAVNIVRVRLSEVDSNFTLENLAEVLYKNDKTHLRIDDRKGSRVIRSERDITNTLDANQDIYVYNIDKQMIFTTDNEESSPGLHGPIGRVYHDHIEDQYRGFSMTQKVYSNRTGKFVGYVQVFHDLGNYYVIRARLLFWLLVVELFGTSLAYLIILITTRRFLKPLHNLHEVMRNISENPNNLNLRSDISSGDEIEGLSVIFDNMLDKLETHTKLQSRFISDVSHELRTPVAIIKGHIGLLQRWGKDDSDILEESLTATAHEADRMAIMINDMLDMIRVQGSFEGHQNDMTVLEDSIETVVGNFRVLREDFIFTWQSENPKTIARIYKNHFEQALMILIDNAVK…
SAMEA1462254	rocA	SAMEA1462254rocA	pseudogene {fameshift (1228Adel)}	fameshift (1228Adel)	fameshift	1228Adel		422	416	6	MLEDFLQFLGFIFLDIIEIMLTLKLFSFVSAIPLRLKNIFYLSLSMVLFQVVFWAFFPDHFILDVVMLAQFLFFALIALYYGKSIKAKFLMFYAFFPLVSISLVKRFIVFFVMPLFGMPYSVVKHNTLLIYSITCFSIFLIYRCIQVFHFDFSTWRQYFQSHRASKLLVFTNSSMALYYLCVQGIDVMSPSLSGLATTTARSNIVLFYFILFLTLLIHLERYVKQNSIEAIVQQKEYRELINYSQHFGLLYQDIQELRQLLTTVSSRLKIGIEQNDISIVRLTYEGILNAEKNNAKDDRLDLTCLDKLQVEAIRHIVLAKLIEAKNKKLKVEVSIPNCIATFFLEVVDFTKLLSFLLDNAIEMSLETKQPCLSIAFLDQNHKLVIVIQSSTKQGQNDSQ…	GMSRPF	IVMTISQLARRFMMAF	PS		K	LSLTX
SAMEA1462254	covR	SAMEA1462254covR	intact	intact	intact	-		228	228	0	MTKKILIIEDEKNLARFVSLELQHEGYEVIVEVNGREGLETALEKEFDLILLDLMLPEMDGFEVTRRLQTEKTTYIMMMTARDSIMDVVAGLDRGADDYIVKPFAIEELLARIRAIFRRQDIESEKKVPSQGIYRDLVLNPQNRSVNRGDDEISLTKREYDLLNILMTNMNRVMTREELLSNVWKYDEAVETNVVDVYIRYLRGKIDIPGKESYIQTVRGMGYVIREK
SAMEA1462254	covS	SAMEA1462254covS	intact	intact	intact	-		500	500	0	MENQKQKQKKYKNSLPKRLSNIFFVLFFCIFSAFTLIAYSSTNYFLLKKEKQSVFQAVNIVRVRLSEVDSNFTLENLAEVLYKNDKTHLRIDDRKGSRVIRSERDITNTLDANQDIYVYNIDKQMIFTTDNEESSPGLHGPIGRVYHDHIEDQYRGFSMTQKVYSNRTGKFVGYVQVFHDLGNYYVIRARLLFWLLVVELFGTSLAYLIILITTRRFLKPLHNLHEVMRNISENPNNLNLRSDISSGDEIEELSVIFDNMLDKLETHTKLQSRFISDVSHELRTPVAIIKGHIGLLQRWGKDDSDILEESLTATAHEADRMAIMINDMLDMIRVQGSFEGHQNDMTVLEDSIETVVGNFRVLREDFIFTWQSENPKTIARIYKNHFEQALMILIDNAVK…
SAMEA1462255	rocA	SAMEA1462255rocA	pseudogene {fameshift (1228Adel)}	fameshift (1228Adel)	fameshift	1228Adel		422	416	6	MLEDFLQFLGFIFLDIIEIMLTLKLFSFVSAIPLRLKNIFYLSLSMVLFQVVFWAFFPDHFILDVVMLAQFLFFALIALYYGKSIKAKFLMFYAFFPLVSISLVKRFIVFFVMPLFGMPYSVVKHNTLLIYSITCFSIFLIYRCIQVFHFDFSTWRQYFQSHRASKLLVFTNSSMALYYLCVQGIDVMSPSLSGLATTTARSNIVLFYFILFLTLLIHLERYVKQNSIEAIVQQKEYRELINYSQHFGLLYQDIQELRQLLTTVSSRLKIGIEQNDISIVRLTYEGILNAEKNNAKDDRLDLTCLDKLQVEAIRHIVLAKLIEAKNKKLKVEVSIPNCIATFFLEVVDFTKLLSFLLDNAIEMSLETKQPCLSIAFLDQNHKLVIVIQSSTKQGQNDSQ…	GMSRPF	IVMTISQLARRFMMAF	PS		K	LSLTX
SAMEA1462255	covR	SAMEA1462255covR	intact	intact	intact	-		228	228	0	MTKKILIIEDEKNLARFVSLELQHEGYEVIVEVNGREGLETALEKEFDLILLDLMLPEMDGFEVTRRLQTEKTTYIMMMTARDSIMDVVAGLDRGADDYIVKPFAIEELLARIRAIFRRQDIESEKKVPSQGIYRDLVLNPQNRSVNRGDDEISLTKREYDLLNILMTNMNRVMTREELLSNVWKYDEAVETNVVDVYIRYLRGKIDIPGKESYIQTVRGMGYVIREK
SAMEA1462255	covS	SAMEA1462255covS	intact	intact	intact	-		500	500	0	MENQKQKQKKYKNSLPKRLSNIFFVLFFCIFSAFTLIAYSSTNYFLLKKEKQSVFQAVNIVRVRLSEVDSNFTLENLAEVLYKNDKTHLRIDDRKGSRVIRSERDITNTLDANQDIYVYNIDKQMIFTTDNEESSPGLHGPIGRVYHDHIEDQYRGFSMTQKVYSNRTGKFVGYVQVFHDLGNYYVIRARLLFWLLVVELFGTSLAYLIILITTRRFLKPLHNLHEVMRNISENPNNLNLRSDISSGDEIEELSVIFDNMLDKLETHTKLQSRFISDVSHELRTPVAIIKGHIGLLQRWGKDDSDILEESLTATAHEADRMAIMINDMLDMIRVQGSFEGHQNDMTVLEDSIETVVGNFRVLREDFIFTWQSENPKTIARIYKNHFEQALMILIDNAVK…
SAMEA1462256	rocA	SAMEA1462256rocA	pseudogene {fameshift (1228Adel)}	fameshift (1228Adel)	fameshift	1228Adel		422	416	6	MLEDFLQFLGFIFLDIIEIMLTLKLFSFVSAIPLRLKNIFYLSLSMVLFQVVFWAFFPDHFILDVVMLAQFLFFALIALYYGKSIKAKFLMFYAFFPLVSISLVKRFIVFFVMPLFGMPYSVVKHNTLLIYSITCFSIFLIYRCIQVFHFDFSTWRQYFQSHRASKLLVFTNSSMALYYLCVQGIDVMSPSLSGLATTTARSNIVLFYFILFLTLLIHLERYVKQNSIEAIVQQKEYRELINYSQHFGLLYQDIQELRQLLTTVSSRLKIGIEQNDISIVRLTYEGILNAEKNNAKDDRLDLTCLDKLQVEAIRHIVLAKLIEAKNKKLKVEVSIPNCIATFFLEVVDFTKLLSFLLDNAIEMSLETKQPCLSIAFLDQNHKLVIVIQSSTKQGQNDSQ…	GMSRPF	IVMTISQLARRFMMAF	PS		K	LSLTX
SAMEA1462256	covR	SAMEA1462256covR	intact	intact	intact	-		228	228	0	MTKKILIIEDEKNLARFVSLELQHEGYEVIVEVNGREGLETALEKEFDLILLDLMLPEMDGFEVTRRLQTEKTTYIMMMTARDSIMDVVAGLDRGADDYIVKPFAIEELLARIRAIFRRQDIESEKKVPSQGIYRDLVLNPQNRSVNRGDDEISLTKREYDLLNILMTNMNRVMTREELLSNVWKYDEAVETNVVDVYIRYLRGKIDIPGKESYIQTVRGMGYVIREK
SAMEA1462256	covS	SAMEA1462256covS	intact	intact	intact	-		500	500	0	MENQKQKQKKYKNSLPKRLSNIFFVLFFCIFSAFTLIAYSSTNYFLLKKEKQSVFQAVNIVRVRLSEVDSNFTLENLAEVLYKNDKTHLRIDDRKGSRVIRSERDITNTLDANQDIYVYNIDKQMIFTTDNEESSPGLHGPIGRVYHDHIEDQYRGFSMTQKVYSNRTGKFVGYVQVFHDLGNYYVIRARLLFWLLVVELFGTSLAYLIILITTRRFLKPLHNLHEVMRNISENPNNLNLRSDISSGDEIEELSVIFDNMLDKLETHTKLQSRFISDVSHELRTPVAIIKGHIGLLQRWGKDDSDILEESLTATAHEADRMAIMINDMLDMIRVQGSFEGHQNDMTVLEDSIETVVGNFRVLREDFIFTWQSENPKTIARIYKNHFEQALMILIDNAVK…
SAMEA1462257	rocA	SAMEA1462257rocA	pseudogene {fameshift (1228Adel)}	fameshift (1228Adel)	fameshift	1228Adel		422	416	6	MLEDFLQFLGFIFLDIIEIMLTLKLFSFVSAIPLRLKNIFYLSLSMVLFQVVFWAFFPDHFILDVVMLAQFLFFALIALYYGKSIKAKFLMFYAFFPLVSISLVKRFIVFFVMPLFGMPYSVVKHNTLLIYSITCFSIFLIYRCIQVFHFDFSTWRQYFQSHRASKLLVFTNSSMALYYLCVQGIDVMSPSLSGLATTTARSNIVLFYFILFLTLLIHLERYVKQNSIEAIVQQKEYRELINYSQHFGLLYQDIQELRQLLTTVSSRLKIGIEQNDISIVRLTYEGILNAEKNNAKDDRLDLTCLDKLQVEAIRHIVLAKLIEAKNKKLKVEVSIPNCIATFFLEVVDFTKLLSFLLDNAIEMSLETKQPCLSIAFLDQNHKLVIVIQSSTKQGQNDSQ…	GMSRPF	IVMTISQLARRFMMAF	PS		K	LSLTX
SAMEA1462257	covR	SAMEA1462257covR	intact	intact	intact	-		228	228	0	MTKKILIIEDEKNLARFVSLELQHEGYEVIVEVNGREGLETALEKEFDLILLDLMLPEMDGFEVTRRLQTEKTTYIMMMTARDSIMDVVAGLDRGADDYIVKPFAIEELLARIRAIFRRQDIESEKKVPSQGIYRDLVLNPQNRSVNRGDDEISLTKREYDLLNILMTNMNRVMTREELLSNVWKYDEAVETNVVDVYIRYLRGKIDIPGKESYIQTVRGMGYVIREK
SAMEA1462257	covS	SAMEA1462257covS	intact	intact	intact	-		500	500	0	MENQKQKQKKYKNSLPKRLSNIFFVLFFCIFSAFTLIAYSSTNYFLLKKEKQSVFQAVNIVRVRLSEVDSNFTLENLAEVLYKNDKTHLRIDDRKGSRVIRSERDITNTLDANQDIYVYNIDKQMIFTTDNEESSPGLHGPIGRVYHDHIEDQYRGFSMTQKVYSNRTGKFVGYVQVFHDLGNYYVIRARLLFWLLVVELFGTSLAYLIILITTRRFLKPLHNLHEVMRNISENPNNLNLRSDISSGDEIEELSVIFDNMLDKLETHTKLQSRFISDVSHELRTPVAIIKGHIGLLQRWGKDDSDILEESLTATAHEADRMAIMINDMLDMIRVQGSFEGHQNDMTVLEDSIETVVGNFRVLREDFIFTWQSENPKTIARIYKNHFEQALMILIDNAVK…
SAMEA1462258	rocA	SAMEA1462258rocA	pseudogene {fameshift (1228Adel)}	fameshift (1228Adel)	fameshift	1228Adel		422	416	6	MLEDFLQFLGFIFLDIIEIMLTLKLFSFVSAIPLRLKNIFYLSLSMVLFQVVFWAFFPDHFILDVVMLAQFLFFALIALYYGKSIKAKFLMFYAFFPLVSISLVKRFIVFFVMPLFGMPYSVVKHNTLLIYSITCFSIFLIYRCIQVFHFDFSTWRQYFQSHRASKLLVFTNSSMALYYLCVQGIDVMSPSLSGLATTTARSNIVLFYFILFLTLLIHLERYVKQNSIEAIVQQKEYRELINYSQHFGLLYQDIQELRQLLTTVSSRLKIGIEQNDISIVRLTYEGILNAEKNNAKDDRLDLTCLDKLQVEAIRHIVLAKLIEAKNKKLKVEVSIPNCIATFFLEVVDFTKLLSFLLDNAIEMSLETKQPCLSIAFLDQNHKLVIVIQSSTKQGQNDSQ…	GMSRPF	IVMTISQLARRFMMAF	PS		K	LSLTX
SAMEA1462258	covR	SAMEA1462258covR	intact	intact	intact	-		228	228	0	MTKKILIIEDEKNLARFVSLELQHEGYEVIVEVNGREGLETALEKEFDLILLDLMLPEMDGFEVTRRLQTEKTTYIMMMTARDSIMDVVAGLDRGADDYIVKPFAIEELLARIRAIFRRQDIESEKKVPSQGIYRDLVLNPQNRSVNRGDDEISLTKREYDLLNILMTNMNRVMTREELLSNVWKYDEAVETNVVDVYIRYLRGKIDIPGKESYIQTVRGMGYVIREK
SAMEA1462258	covS	SAMEA1462258covS	pseudogene {nonsense mutation (811C>T)}	nonsense mutation (811C>T)	nonsense mutation	811C>T		499	270	229	MENQKQKQKKYKNSLPKRLSNIFFVLFFCIFSAFTLIAYSSTNYFLLKKEKQSVFQAVNIVRVRLSEVDSNFTLENLAEVLYKNDKTHLRIDDRKGSRVIRSERDITNTLDANQDIYVYNIDKQMIFTTDNEESSPGLHGPIGRVYHDHIEDQYRGFSMTQKVYSNRTGKFVGYVQVFHDLGNYYVIRARLLFWLLVVELFGTSLAYLIILITTRRFLKPLHNLHEVMRNISENPNNLNLRSDISSGDEIEELSVIFDNMLDKLETHTKL	SRFISDVSHELRTPVAIIKGHIGLLQRWGKDDSDILEESLTATAHEADRMAIMINDMLDMIRVQGSFEGHQNDMTVLEDSIETVVGNFRVLREDFIFTWQSENPKTIARIYKNHFEQALMILIDNAVKYSRKEKKIAINLSVTGKQEAIVRVQDKGEGISKEDIEHIFERFYRTDKSRNRTSTQAGLGIGLSILKQIVDGYHLQMKVESELNEGSVFILHIPLAQSKES
SAMEA1462259	rocA	SAMEA1462259rocA	pseudogene {fameshift (1228Adel)}	fameshift (1228Adel)	fameshift	1228Adel		422	416	6	MLEDFLQFLGFIFLDIIEIMLTLKLFSFVSAIPLRLKNIFYLSLSMVLFQVVFWAFFPDHFILDVVMLAQFLFFALIALYYGKSIKAKFLMFYAFFPLVSISLVKRFIVFFVMPLFGMPYSVVKHNTLLIYSITCFSIFLIYRCIQVFHFDFSTWRQYFQSHRASKLLVFTNSSMALYYLCVQGIDVMSPSLSGLATTTARSNIVLFYFILFLTLLIHLERYVKQNSIEAIVQQKEYRELINYSQHFGLLYQDIQELRQLLTTVSSRLKIGIEQNDISIVRLTYEGILNAEKNNAKDDRLDLTCLDKLQVEAIRHIVLAKLIEAKNKKLKVEVSIPNCIATFFLEVVDFTKLLSFLLDNAIEMSLETKQPCLSIAFLDQNHKLVIVIQSSTKQGQNDSQ…	GMSRPF	IVMTISQLARRFMMAF	PS		K	LSLTX
SAMEA1462259	covR	SAMEA1462259covR	intact	intact	intact	-		228	228	0	MTKKILIIEDEKNLARFVSLELQHEGYEVIVEVNGREGLETALEKEFDLILLDLMLPEMDGFEVTRRLQTEKTTYIMMMTARDSIMDVVAGLDRGADDYIVKPFAIEELLARIRAIFRRQDIESEKKVPSQGIYRDLVLNPQNRSVNRGDDEISLTKREYDLLNILMTNMNRVMTREELLSNVWKYDEAVETNVVDVYIRYLRGKIDIPGKESYIQTVRGMGYVIREK
SAMEA1462259	covS	SAMEA1462259covS	intact	intact	intact	-		500	500	0	MENQKQKQKKYKNSLPKRLSNIFFVLFFCIFSAFTLIAYSSTNYFLLKKEKQSVFQAVNIVRVRLSEVDSNFTLENLAEVLYKNDKTHLRIDDRKGSRVIRSERDITNTLDANQDIYVYNIDKQMIFTTDNEESSPGLHGPIGRVYHDHIEDQYRGFSMTQKVYSNRTGKFVGYVQVFHDLGNYYVIRARLLFWLLVVELFGTSLAYLIILITTRRFLKPLHNLHEVMRNISENPNNLNLRSDISSGDEIEELSVIFDNMLDKLETHTKLQSRFISDVSHELRTPVAIIKGHIGLLQRWGKDDSDILEESLTATAHEADRMAIMINDMLDMIRVQGSFEGHQNDMTVLEDSIETVVGNFRVLREDFIFTWQSENPKTIARIYKNHFEQALMILIDNAVK…
SAMEA1462260	rocA	SAMEA1462260rocA	pseudogene {fameshift (1228Adel)}	fameshift (1228Adel)	fameshift	1228Adel		422	416	6	MLEDFLQFLGFIFLDIIEIMLTLKLFSFVSAIPLRLKNIFYLSLSMVLFQVVFWAFFPDHFILDVVMLAQFLFFALIALYYGKSIKAKFLMFYAFFPLVSISLVKRFIVFFVMPLFGMPYSVVKHNTLLIYSITCFSIFLIYRCIQVFHFDFSTWRQYFQSHRASKLLVFTNSSMALYYLCVQGIDVMSPSLSGLATTTARSNIVLFYFILFLTLLIHLERYVKQNSIEAIVQQKEYRELINYSQHFGLLYQDIQELRQLLTTVSSRLKIGIEQNDISIVRLTYEGILNAEKNNAKDDRLDLTCLDKLQVEAIRHIVLAKLIEAKNKKLKVEVSIPNCIATFFLEVVDFTKLLSFLLDNAIEMSLETKQPCLSIAFLDQNHKLVIVIQSSTKQGQNDSQ…	GMSRPF	IVMTISQLARRFMMAF	PS		K	LSLTX
SAMEA1462260	covR	SAMEA1462260covR	intact	intact	intact	-		228	228	0	MTKKILIIEDEKNLARFVSLELQHEGYEVIVEVNGREGLETALEKEFDLILLDLMLPEMDGFEVTRRLQTEKTTYIMMMTARDSIMDVVAGLDRGADDYIVKPFAIEELLARIRAIFRRQDIESEKKVPSQGIYRDLVLNPQNRSVNRGDDEISLTKREYDLLNILMTNMNRVMTREELLSNVWKYDEAVETNVVDVYIRYLRGKIDIPGKESYIQTVRGMGYVIREK
SAMEA1462260	covS	SAMEA1462260covS	intact	intact	intact	-		500	500	0	MENQKQKQKKYKNSLPKRLSNIFFVLFFCIFSAFTLIAYSSTNYFLLKKEKQSVFQAVNIVRVRLSEVDSNFTLENLAEVLYKNDKTHLRIDDRKGSRVIRSERDITNTLDANQDIYVYNIDKQMIFTTDNEESSPGLHGPIGRVYHDHIEDQYRGFSMTQKVYSNRTGKFVGYVQVFHDLGNYYVIRARLLFWLLVVELFGTSLAYLIILITTRRFLKPLHNLHEVMRNISENPNNLNLRSDISSGDEIEELSVIFDNMLDKLETHTKLQSRFISDVSHELRTPVAIIKGHIGLLQRWGKDDSDILEESLTATAHEADRMAIMINDMLDMIRVQGSFEGHQNDMTVLEDSIETVVGNFRVLREDFIFTWQSENPKTIARIYKNHFEQALMILIDNAVK…
SAMEA1462261	covS	SAMEA1462261covS	pseudogene {fameshift (77Tdel)}	fameshift (77Tdel)	fameshift	77Tdel		45	35	10	MENQKQKQKKYKNSLPKRLSNIFFVLFSAFSLPLH	LPIVQQTISY	RKKSSQSFKL	ILLEFVFLRWTLILH	RT	QKFCTKTIKHI	ELMTERAVESLGVSAISQIL	MRIKIFMSITLINR	FLPQITKNHLLACMVLSVGCITTISKISIVGFP	HKRYILIGLENLWAMFKSFMI	AIIMSLEQDCCFGY	LLSYLAQA	PI	SS	LLRGAF	SLYTIYMK	CVISLKILII	TCAQIFRQEMKSKNCLLSLTIC	TNWRHILSCNHVLLVMSAMNYEHRLRLLKGILVSYNVGVKMTVIFLKKA	QQQRMRLTVWQS	LMIC	T	FAYKAHLRDIKMI	QFWKILLKLLLVILEF	EKILSLHGSQKIQKR	PVFIKIILSRL		FLLTML	SIPVKKRKSRLTFQ	LANKKLLLEFKIKAKEFLKKILNISLNAFIERINHVIEQVPRLD	GLACLFSSKL	MGIIYR	RLKVN	MKVQCLSYIFLWPSLKRVX
SAMEA1462261	rocA	SAMEA1462261rocA	pseudogene {fameshift (1228Adel)}	fameshift (1228Adel)	fameshift	1228Adel		422	416	6	MLEDFLQFLGFIFLDIIEIMLTLKLFSFVSAIPLRLKNIFYLSLSMVLFQVVFWAFFPDHFILDVVMLAQFLFFALIALYYGKSIKAKFLMFYAFFPLVSISLVKRFIVFFVMPLFGMPYSVVKHNTLLIYSITCFSIFLIYRCIQVFHFDFSTWRQYFQSHRASKLLVFTNSSMALYYLCVQGIDVMSPSLSGLATTTARSNIVLFYFILFLTLLIHLERYVKQNSIEAIVQQKEYRELINYSQHFGLLYQDIQELRQLLTTVSSRLKIGIEQNDISIVRLTYEGILNAEKNNAKDDRLDLTCLDKLQVEAIRHIVLAKLIEAKNKKLKVEVSIPNCIATFFLEVVDFTKLLSFLLDNAIEMSLETKQPCLSIAFLDQNHKLVIVIQSSTKQGQNDSQ…	GMSRPF	IVMTISQLARRFMMAF	PS		K	LSLTX
SAMEA1462261	covR	SAMEA1462261covR	intact	intact	intact	-		228	228	0	MTKKILIIEDEKNLARFVSLELQHEGYEVIVEVNGREGLETALEKEFDLILLDLMLPEMDGFEVTRRLQTEKTTYIMMMTARDSIMDVVAGLDRGADDYIVKPFAIEELLARIRAIFRRQDIESEKKVPSQGIYRDLVLNPQNRSVNRGDDEISLTKREYDLLNILMTNMNRVMTREELLSNVWKYDEAVETNVVDVYIRYLRGKIDIPGKESYIQTVRGMGYVIREK
SAMEA1462262	rocA	SAMEA1462262rocA	pseudogene {fameshift (1228Adel)}	fameshift (1228Adel)	fameshift	1228Adel		422	416	6	MLEDFLQFLGFIFLDIIEIMLTLKLFSFVSAIPLRLKNIFYLSLSMVLFQVVFWAFFPDHFILDVVMLAQFLFFALIALYYGKSIKAKFLMFYAFFPLVSISLVKRFIVFFVMPLFGMPYSVVKHNTLLIYSITCFSIFLIYRCIQVFHFDFSTWRQYFQSHRASKLLVFTNSSMALYYLCVQGIDVMSPSLSGLATTTARSNIVLFYFILFLTLLIHLERYVKQNSIEAIVQQKEYRELINYSQHFGLLYQDIQELRQLLTTVSSRLKIGIEQNDISIVRLTYEGILNAEKNNAKDDRLDLTCLDKLQVEAIRHIVLAKLIEAKNKKLKVEVSIPNCIATFFLEVVDFTKLLSFLLDNAIEMSLETKQPCLSIAFLDQNHKLVIVIQSSTKQGQNDSQ…	GMSRPF	IVMTISQLARRFMMAF	PS		K	LSLTX
SAMEA1462262	covR	SAMEA1462262covR	intact	intact	intact	-		228	228	0	MTKKILIIEDEKNLARFVSLELQHEGYEVIVEVNGREGLETALEKEFDLILLDLMLPEMDGFEVTRRLQTEKTTYIMMMTARDSIMDVVAGLDRGADDYIVKPFAIEELLARIRAIFRRQDIESEKKVPSQGIYRDLVLNPQNRSVNRGDDEISLTKREYDLLNILMTNMNRVMTREELLSNVWKYDEAVETNVVDVYIRYLRGKIDIPGKESYIQTVRGMGYVIREK
SAMEA1462262	covS	SAMEA1462262covS	intact	intact	intact	-		500	500	0	MENQKQKQKKYKNSLPKRLSNIFFVLFFCIFSAFTLIAYSSTNYFLLKKEKQSVFQAVNIVRVRLSEVDSNFTLENLAEVLYKNDKTHLRIDDRKGSRVIRSERDITNTLDANQDIYVYNIDKQMIFTTDNEESSPGLHGPIGRVYHDHIEDQYRGFSMTQKVYSNRTGKFVGYVQVFHDLGNYYVIRARLLFWLLVVELFGTSLAYLIILITTRRFLKPLHNLHEVMRNISENPNNLNLRSDISSGDEIEELSVIFDNMLDKLETHTKLQSRFISDVSHELRTPVAIIKGHIGLLQRWGKDDSDILEESLTATAHEADRMAIMINDMLDMIRVQGSFEGHQNDMTVLEDSIETVVGNFRVLREDFIFTWQSENPKTIARIYKNHFEQALMILIDNAVK…
SAMEA1462263	rocA	SAMEA1462263rocA	pseudogene {fameshift (1228Adel)}	fameshift (1228Adel)	fameshift	1228Adel		422	416	6	MLEDFLQFLGFIFLDIIEIMLTLKLFSFVSAIPLRLKNIFYLSLSMVLFQVVFWAFFPDHFILDVVMLAQFLFFALIALYYGKSIKAKFLMFYAFFPLVSISLVKRFIVFFVMPLFGMPYSVVKHNTLLIYSITCFSIFLIYRCIQVFHFDFSTWRQYFQSHRASKLLVFTNSSMALYYLCVQGIDVMSPSLSGLATTTARSNIVLFYFILFLTLLIHLERYVKQNSIEAIVQQKEYRELINYSQHFGLLYQDIQELRQLLTTVSSRLKIGIEQNDISIVRLTYEGILNAEKNNAKDDRLDLTCLDKLQVEAIRHIVLAKLIEAKNKKLKVEVSIPNCIATFFLEVVDFTKLLSFLLDNAIEMSLETKQPCLSIAFLDQNHKLVIVIQSSTKQGQNDSQ…	GMSRPF	IVMTISQLARRFMMAF	PS		K	LSLTX
SAMEA1462263	covR	SAMEA1462263covR	intact	intact	intact	-		228	228	0	MTKKILIIEDEKNLARFVSLELQHEGYEVIVEVNGREGLETALEKEFDLILLDLMLPEMDGFEVTRRLQTEKTTYIMMMTARDSIMDVVAGLDRGADDYIVKPFAIEELLARIRAIFRRQDIESEKKVPSQGIYRDLVLNPQNRSVNRGDDEISLTKREYDLLNILMTNMNRVMTREELLSNVWKYDEAVETNVVDVYIRYLRGKIDIPGKESYIQTVRGMGYVIREK
SAMEA1462263	covS	SAMEA1462263covS	intact	intact	intact	-		500	500	0	MENQKQKQKKYKNSLPKRLSNIFFVLFFCIFSAFTLIAYSSTNYFLLKKEKQSVFQAVNIVRVRLSEVDSNFTLENLAEVLYKNDKTHLRIDDRKGSRVIRSERDITNTLDANQDIYVYNIDKQMIFTTDNEESSPGLHGPIGRVYHDHIEDQYRGFSMTQKVYSNRTGKFVGYVQVFHDLGNYYVIRARLLFWLLVVELFGTSLAYLIILITTRRFLKPLHNLHEVMRNISENPNNLNLRSDISSGDEIEELSVIFDNMLDKLETHTKLQSRFISDVSHELRTPVAIIKGHIGLLQRWGKDDSDILEESLTATAHEADRMAIMINDMLDMIRVQGSFEGHQNDMTVLEDSIETVVGNFRVLREDFIFTWQSENPKTIARIYKNHFEQALMILIDNAVK…
SAMEA1462264	rocA	SAMEA1462264rocA	pseudogene {fameshift (1228Adel)}	fameshift (1228Adel)	fameshift	1228Adel		422	416	6	MLEDFLQFLGFIFLDIIEIMLTLKLFSFVSAIPLRLKNIFYLSLSMVLFQVVFWAFFPDHFILDVVMLAQFLFFALIALYYGKSIKAKFLMFYAFFPLVSISLVKRFIVFFVMPLFGMPYSVVKHNTLLIYSITCFSIFLIYRCIQVFHFDFSTWRQYFQSHRASKLLVFTNSSMALYYLCVQGIDVMSPSLSGLATTTARSNIVLFYFILFLTLLIHLERYVKQNSIEAIVQQKEYRELINYSQHFGLLYQDIQELRQLLTTVSSRLKIGIEQNDISIVRLTYEGILNAEKNNAKDDRLDLTCLDKLQVEAIRHIVLAKLIEAKNKKLKVEVSIPNCIATFFLEVVDFTKLLSFLLDNAIEMSLETKQPCLSIAFLDQNHKLVIVIQSSTKQGQNDSQ…	GMSRPF	IVMTISQLARRFMMAF	PS		K	LSLTX
SAMEA1462264	covR	SAMEA1462264covR	intact	intact	intact	-		228	228	0	MTKKILIIEDEKNLARFVSLELQHEGYEVIVEVNGREGLETALEKEFDLILLDLMLPEMDGFEVTRRLQTEKTTYIMMMTARDSIMDVVAGLDRGADDYIVKPFAIEELLARIRAIFRRQDIESEKKVPSQGIYRDLVLNPQNRSVNRGDDEISLTKREYDLLNILMTNMNRVMTREELLSNVWKYDEAVETNVVDVYIRYLRGKIDIPGKESYIQTVRGMGYVIREK
SAMEA1462264	covS	SAMEA1462264covS	intact	intact	intact	-		500	500	0	MENQKQKQKKYKNSLPKRLSNIFFVLFFCIFSAFTLIAYSSTNYFLLKKEKQSVFQAVNIVRVRLSEVDSNFTLENLAEVLYKNDKTHLRIDDRKGSRVIRSERDITNTLDANQDIYVYNIDKQMIFTTDNEESSPGLHGPIGRVYHDHIEDQYRGFSMTQKVYSNRTGKFVGYVQVFHDLGNYYVIRARLLFWLLVVELFGTSLAYLIILITTRRFLKPLHNLHEVMRNISENPNNLNLRSDISSGDEIEELSVIFDNMLDKLETHTKLQSRFISDVSHELRTPVAIIKGHIGLLQRWGKDDSDILEESLTATAHEADRMAIMINDMLDMIRVQGSFEGHQNDMTVLEDSIETVVGNFRVLREDFIFTWQSENPKTIARIYKNHFEQALMILIDNAVK…
SAMEA1462265	rocA	SAMEA1462265rocA	pseudogene {fameshift (1228Adel)}	fameshift (1228Adel)	fameshift	1228Adel		422	416	6	MLEDFLQFLGFIFLDIIEIMLTLKLFSFVSAIPLRLKNIFYLSLSMVLFQVVFWAFFPDHFILDVVMLAQFLFFALIALYYGKSIKAKFLMFYAFFPLVSISLVKRFIVFFVMPLFGMPYSVVKHNTLLIYSITCFSIFLIYRCIQVFHFDFSTWRQYFQSHRASKLLVFTNSSMALYYLCVQGIDVMSPSLSGLATTTARSNIVLFYFILFLTLLIHLERYVKQNSIEAIVQQKEYRELINYSQHFGLLYQDIQELRQLLTTVSSRLKIGIEQNDISIVRLTYEGILNAEKNNAKDDRLDLTCLDKLQVEAIRHIVLAKLIEAKNKKLKVEVSIPNCIATFFLEVVDFTKLLSFLLDNAIEMSLETKQPCLSIAFLDQNHKLVIVIQSSTKQGQNDSQ…	GMSRPF	IVMTISQLARRFMMAF	PS		K	LSLTX
SAMEA1462265	covR	SAMEA1462265covR	intact	intact	intact	-		228	228	0	MTKKILIIEDEKNLARFVSLELQHEGYEVIVEVNGREGLETALEKEFDLILLDLMLPEMDGFEVTRRLQTEKTTYIMMMTARDSIMDVVAGLDRGADDYIVKPFAIEELLARIRAIFRRQDIESEKKVPSQGIYRDLVLNPQNRSVNRGDDEISLTKREYDLLNILMTNMNRVMTREELLSNVWKYDEAVETNVVDVYIRYLRGKIDIPGKESYIQTVRGMGYVIREK
SAMEA1462265	covS	SAMEA1462265covS	intact	intact	intact	-		500	500	0	MENQKQKQKKYKNSLPKRLSNIFFVLFFCIFSAFTLIAYSSTNYFLLKKEKQSVFQAVNIVRVRLSEVDSNFTLENLAEVLYKNDKTHLRIDDRKGSRVIRSERDITNTLDANQDIYVYNIDKQMIFTTDNEESSPGLHGPIGRVYHDHIEDQYRGFSMTQKVYSNRTGKFVGYVQVFHDLGNYYVIRARLLFWLLVVELFGTSLAYLIILITTRRFLKPLHNLHEVMRNISENPNNLNLRSDISSGDEIEGLSVIFDNMLDKLETHTKLQSRFISDVSHELRTPVAIIKGHIGLLQRWGKDDSDILEESLTATAHEADRMAIMINDMLDMIRVQGSFEGHQNDMTVLEDSIETVVGNFRVLREDFIFTWQSENPKTIARIYKNHFEQALMILIDNAVK…
SAMEA1462266	rocA	SAMEA1462266rocA	pseudogene {fameshift (1228Adel)}	fameshift (1228Adel)	fameshift	1228Adel		422	416	6	MLEDFLQFLGFIFLDIIEIMLTLKLFSFVSAIPLRLKNIFYLSLSMVLFQVVFWAFFPDHFILDVVMLAQFLFFALIALYYGKSIKAKFLMFYAFFPLVSISLVKRFIVFFVMPLFGMPYSVVKHNTLLIYSITCFSIFLIYRCIQVFHFDFSTWRQYFQSHRASKLLVFTNSSMALYYLCVQGIDVMSPSLSGLATTTARSNIVLFYFILFLTLLIHLERYVKQNSIEAIVQQKEYRELINYSQHFGLLYQDIQELRQLLTTVSSRLKIGIEQNDISIVRLTYEGILNAEKNNAKDDRLDLTCLDKLQVEAIRHIVLAKLIEAKNKKLKVEVSIPNCIATFFLEVVDFTKLLSFLLDNAIEMSLETKQPCLSIAFLDQNHKLVIVIQSSTKQGQNDSQ…	GMSRPF	IVMTISQLARRFMMAF	PS		K	LSLTX
SAMEA1462266	covR	SAMEA1462266covR	intact	intact	intact	-		228	228	0	MTKKILIIEDEKNLARFVSLELQHEGYEVIVEVNGREGLETALEKEFDLILLDLMLPEMDGFEVTRRLQTEKTTYIMMMTARDSIMDVVAGLDRGADDYIVKPFAIEELLARIRAIFRRQDIESEKKVPSQGIYRDLVLNPQNRSVNRGDDEISLTKREYDLLNILMTNMNRVMTREELLSNVWKYDEAVETNVVDVYIRYLRGKIDIPGKESYIQTVRGMGYVIREK
SAMEA1462266	covS	SAMEA1462266covS	intact	intact	intact	-		500	500	0	MENQKQKQKKYKNSLPKRLSNIFFVLFFCIFSAFTLIAYSSTNYFLLKKEKQSVFQAVNIVRVRLSEVDSNFTLENLAEVLYKNDKTHLRIDDRKGSRVIRSERDITNTLDANQDIYVYNIDKQMIFTTDNEESSPGLHGPIGRVYHDHIEDQYRGFSMTQKVYSNRTGKFVGYVQVFHDLGNYYVIRARLLFWLLVVELFGTSLAYLIILITTRRFLKPLHNLHEVMRNISENPNNLNLRSDISSGDEIEELSVIFDNMLDKLETHTKLQSRFISDVSHELRTPVAIIKGHIGLLQRWGKDDSDILEESLTATAHEADRMAIMINDMLDMIRVQGSFEGHQNDMTVLEDSIETVVGNFRVLREDFIFTWQSENPKTIARIYKNHFEQALMILIDNAVK…
SAMEA1462267	rocA	SAMEA1462267rocA	pseudogene {fameshift (1228Adel)}	fameshift (1228Adel)	fameshift	1228Adel		422	416	6	MLEDFLQFLGFIFLDIIEIMLTLKLFSFVSAIPLRLKNIFYLSLSMVLFQVVFWAFFPDHFILDVVMLAQFLFFALIALYYGKSIKAKFLMFYAFFPLVSISLVKRFIVFFVMPLFGMPYSVVKHNTLLIYSITCFSIFLIYRCIQVFHFDFSTWRQYFQSHRASKLLVFTNSSMALYYLCVQGIDVMSPSLSGLATTTARSNIVLFYFILFLTLLIHLERYVKQNSIEAIVQQKEYRELINYSQHFGLLYQDIQELRQLLTTVSSRLKIGIEQNDISIVRLTYEGILNAEKNNAKDDRLDLTCLDKLQVEAIRHIVLAKLIEAKNKKLKVEVSIPNCIATFFLEVVDFTKLLSFLLDNAIEMSLETKQPCLSIAFLDQNHKLVIVIQSSTKQGQNDSQ…	GMSRPF	IVMTISQLARRFMMAF	PS		K	LSLTX
SAMEA1462267	covR	SAMEA1462267covR	intact	intact	intact	-		228	228	0	MTKKILIIEDEKNLARFVSLELQHEGYEVIVEVNGREGLETALEKEFDLILLDLMLPEMDGFEVTRRLQTEKTTYIMMMTARDSIMDVVAGLDRGADDYIVKPFAIEELLARIRAIFRRQDIESEKKVPSQGIYRDLVLNPQNRSVNRGDDEISLTKREYDLLNILMTNMNRVMTREELLSNVWKYDEAVETNVVDVYIRYLRGKIDIPGKESYIQTVRGMGYVIREK
SAMEA1462267	covS	SAMEA1462267covS	intact	intact	intact	-		500	500	0	MENQKQKQKKYKNSLPKRLSNIFFVLFFCIFSAFTLIAYSSTNYFLLKKEKQSVFQAVNIVRVRLSEVDSNFTLENLAEVLYKNDKTHLRIDDRKGSRVIRSERDITNTLDANQDIYVYNIDKQMIFTTDNEESSPGLHGPIGRVYHDHIEDQYRGFSMTQKVYSNRTGKFVGYVQVFHDLGNYYVIRARLLFWLLVVELFGTSLAYLIILITTRRFLKPLHNLHEVMRNISENPNNLNLRSDISSGDEIEELSVIFDNMLDKLETHTKLQSRFISDVSHELRTPVAIIKGHIGLLQRWGKDDSDILEESLTATAHEADRMAIMINDMLDMIRVQGSFEGHQNDMTVLEDSIETVVGNFRVLREDFIFTWQSENPKTIARIYKNHFEQALMILIDNAVK…
SAMEA1462268	rocA	SAMEA1462268rocA	pseudogene {fameshift (1228Adel)}	fameshift (1228Adel)	fameshift	1228Adel		422	416	6	MLEDFLQFLGFIFLDIIEIMLTLKLFSFVSAIPLRLKNIFYLSLSMVLFQVVFWAFFPDHFILDVVMLAQFLFFALIALYYGKSIKAKFLMFYAFFPLVSISLVKRFIVFFVMPLFGMPYSVVKHNTLLIYSITCFSIFLIYRCIQVFHFDFSTWRQYFQSHRASKLLVFTNSSMALYYLCVQGIDVMSPSLSGLATTTARSNIVLFYFILFLTLLIHLERYVKQNSIEAIVQQKEYRELINYSQHFGLLYQDIQELRQLLTTVSSRLKIGIEQNDISIVRLTYEGILNAEKNNAKDDRLDLTCLDKLQVEAIRHIVLAKLIEAKNKKLKVEVSIPNCIATFFLEVVDFTKLLSFLLDNAIEMSLETKQPCLSIAFLDQNHKLVIVIQSSTKQGQNDSQ…	GMSRPF	IVMTISQLARRFMMAF	PS		K	LSLTX
SAMEA1462268	covR	SAMEA1462268covR	intact	intact	intact	-		228	228	0	MTKKILIIEDEKNLARFVSLELQHEGYEVIVEVNGREGLETALEKEFDLILLDLMLPEMDGFEVTRRLQTEKTTYIMMMTARDSIMDVVAGLDRGADDYIVKPFAIEELLARIRAIFRRQDIESEKKVPSQGIYRDLVLNPQNRSVNRGDDEISLTKREYDLLNILMTNMNRVMTREELLSNVWKYDEAVETNVVDVYIRYLRGKIDIPGKESYIQTVRGMGYVIREK
SAMEA1462268	covS	SAMEA1462268covS	intact	intact	intact	-		500	500	0	MENQKQKQKKYKNSLPKRLSNIFFVLFFCIFSAFTLIAYSSTNYFLLKKEKQSVFQAVNIVRVRLSEVDSNFTLENLAEVLYKNDKTHLRIDDRKGSRVIRSERDITNTLDANQDIYVYNIDKQMIFTTDNEESSPGLHGPIGRVYHDHIEDQYRGFSMTQKVYSNRTGKFVGYVQVFHDLGNYYVIRARLLFWLLVVELFGTSLAYLIILITTRRFLKPLHNLHEVMRNISENPNNLNLRSDISSGDEIEELSVIFDNMLDKLETHTKLQSRFISDVSHELRTPVAIIKGHIGLLQRWGKDDSDILEESLTATAHEADRMAIMINDMLDMIRVQGSFEGHQNDMTVLEDSIETVVGNFRVLREDFIFTWQSENPKTIARIYKNHFEQALMILIDNAVK…
SAMEA1462269	rocA	SAMEA1462269rocA	pseudogene {fameshift (1228Adel)}	fameshift (1228Adel)	fameshift	1228Adel		422	416	6	MLEDFLQFLGFIFLDIIEIMLTLKLFSFVSAIPLRLKNIFYLSLSMVLFQVVFWAFFPDHFILDVVMLAQFLFFALIALYYGKSIKAKFLMFYAFFPLVSISLVKRFIVFFVMPLFGMPYSVVKHNTLLIYSITCFSIFLIYRCIQVFHFDFSTWRQYFQSHRASKLLVFTNSSMALYYLCVQGIDVMSPSLSGLATTTARSNIVLFYFILFLTLLIHLERYVKQNSIEAIVQQKEYRELINYSQHFGLLYQDIQELRQLLTTVSSRLKIGIEQNDISIVRLTYEGILNAEKNNAKDDRLDLTCLDKLQVEAIRHIVLAKLIEAKNKKLKVEVSIPNCIATFFLEVVDFTKLLSFLLDNAIEMSLETKQPCLSIAFLDQNHKLVIVIQSSTKQGQNDSQ…	GMSRPF	IVMTISQLARRFMMAF	PS		K	LSLTX
SAMEA1462269	covR	SAMEA1462269covR	intact	intact	intact	-		228	228	0	MTKKILIIEDEKNLARFVSLELQHEGYEVIVEVNGREGLETALEKEFDLILLDLMLPEMDGFEVTRRLQTEKTTYIMMMTARDSIMDVVAGLDRGADDYIVKPFAIEELLARIRAIFRRQDIESEKKVPSQGIYRDLVLNPQNRSVNRGDDEISLTKREYDLLNILMTNMNRVMTREELLSNVWKYDEAVETNVVDVYIRYLRGKIDIPGKESYIQTVRGMGYVIREK
SAMEA1462269	covS	SAMEA1462269covS	intact	intact	intact	-		500	500	0	MENQKQKQKKYKNSLPKRLSNIFFVLFFCIFSAFTLIAYSSTNYFLLKKEKQSVFQAVNIVRVRLSEVDSNFTLENLAEVLYKNDKTHLRIDDRKGSRVIRSERDITNTLDANQDIYVYNIDKQMIFTTDNEESSPGLHGPIGRVYHDHIEDQYRGFSMTQKVYSNRTGKFVGYVQVFHDLGNYYVIRARLLFWLLVVELFGTSLAYLIILITTRRFLKPLHNLHEVMRNISENPNNLNLRSDISSGDEIEELSVIFDNMLDKLETHTKLQSRFISDVSHELRTPVAIIKGHIGLLQRWGKDDSDILEESLTATAHEADRMAIMINDMLDMIRVQGSFEGHQNDMTVLEDSIETVVGNFRVLREDFIFTWQSENPKTIARIYKNHFEQALMILIDNAVK…
SAMEA1462270	rocA	SAMEA1462270rocA	pseudogene {fameshift (1228Adel)}	fameshift (1228Adel)	fameshift	1228Adel		422	416	6	MLEDFLQFLGFIFLDIIEIMLTLKLFSFVSAIPLRLKNIFYLSLSMVLFQVVFWAFFPDHFILDVVMLAQFLFFALIALYYGKSIKAKFLMFYAFFPLVSISLVKRFIVFFVMPLFGMPYSVVKHNTLLIYSITCFSIFLIYRCIQVFHFDFSTWRQYFQSHRASKLLVFTNSSMALYYLCVQGIDVMSPSLSGLATTTARSNIVLFYFILFLTLLIHLERYVKQNSIEAIVQQKEYRELINYSQHFGLLYQDIQELRQLLTTVSSRLKIGIEQNDISIVRLTYEGILNAEKNNAKDDRLDLTCLDKLQVEAIRHIVLAKLIEAKNKKLKVEVSIPNCIATFFLEVVDFTKLLSFLLDNAIEMSLETKQPCLSIAFLDQNHKLVIVIQSSTKQGQNDSQ…	GMSRPF	IVMTISQLARRFMMAF	PS		K	LSLTX
SAMEA1462270	covR	SAMEA1462270covR	intact	intact	intact	-		228	228	0	MTKKILIIEDEKNLARFVSLELQHEGYEVIVEVNGREGLETALEKEFDLILLDLMLPEMDGFEVTRRLQTEKTTYIMMMTARDSIMDVVAGLDRGADDYIVKPFAIEELLARIRAIFRRQDIESEKKVPSQGIYRDLVLNPQNRSVNRGDDEISLTKREYDLLNILMTNMNRVMTREELLSNVWKYDEAVETNVVDVYIRYLRGKIDIPGKESYIQTVRGMGYVIREK
SAMEA1462270	covS	SAMEA1462270covS	intact	intact	intact	-		500	500	0	MENQKQKQKKYKNSLPKRLSNIFFVLFFCIFSAFTLIAYSSTNYFLLKKEKQSVFQAVNIVRVRLSEVDSNFTLENLAEVLYKNDKTHLRIDDRKGSRVIRSERDITNTLDANQDIYVYNIDKQMIFTTDNEESSPGLHGPIGRVYHDHIEDQYRGFSMTQKVYSNRTGKFVGYVQVFHDLGNYYVIRARLLFWLLVVELFGTSLAYLIILITTRRFLKPLHNLHEVMRNISENPNNLNLRSDISSGDEIEELSVIFDNMLDKLETHTKLQSRFISDVSHELRTPVAIIKGHIGLLQRWGKDDSDILEESLTATAHEADRMAIMINDMLDMIRVQGSFEGHQNDMTVLEDSIETVVGNFRVLREDFIFTWQSENPKTIARIYKNHFEQALMILIDNAVK…
SAMEA1462271	rocA	SAMEA1462271rocA	pseudogene {fameshift (1228Adel)}	fameshift (1228Adel)	fameshift	1228Adel		422	416	6	MLEDFLQFLGFIFLDIIEIMLTLKLFSFVSAIPLRLKNIFYLSLSMVLFQVVFWAFFPDHFILDVVMLAQFLFFALIALYYGKSIKAKFLMFYAFFPLVSISLVKRFIVFFVMPLFGMPYSVVKHNTLLIYSITCFSIFLIYRCIQVFHFDFSTWRQYFQSHRASKLLVFTNSSMALYYLCVQGIDVMSPSLSGLATTTARSNIVLFYFILFLTLLIHLERYVKQNSIEAIVQQKEYRELINYSQHFGLLYQDIQELRQLLTTVSSRLKIGIEQNDISIVRLTYEGILNAEKNNAKDDRLDLTCLDKLQVEAIRHIVLAKLIEAKNKKLKVEVSIPNCIATFFLEVVDFTKLLSFLLDNAIEMSLETKQPCLSIAFLDQNHKLVIVIQSSTKQGQNDSQ…	GMSRPF	IVMTISQLARRFMMAF	PS		K	LSLTX
SAMEA1462271	covR	SAMEA1462271covR	intact	intact	intact	-		228	228	0	MTKKILIIEDEKNLARFVSLELQHEGYEVIVEVNGREGLETALEKEFDLILLDLMLPEMDGFEVTRRLQTEKTTYIMMMTARDSIMDVVAGLDRGADDYIVKPFAIEELLARIRAIFRRQDIESEKKVPSQGIYRDLVLNPQNRSVNRGDDEISLTKREYDLLNILMTNMNRVMTREELLSNVWKYDEAVETNVVDVYIRYLRGKIDIPGKESYIQTVRGMGYVIREK
SAMEA1462271	covS	SAMEA1462271covS	intact	intact	intact	-		500	500	0	MENQKQKQKKYKNSLPKRLSNIFFVLFFCIFSAFTLIAYSSTNYFLLKKEKQSVFQAVNIVRVRLSEVDSNFTLENLAEVLYKNDKTHLRIDDRKGSRVIRSERDITNTLDANQDIYVYNIDKQMIFTTDNEESSPGLHGPIGRVYHDHIEDQYRGFSMTQKVYSNRTGKFVGYVQVFHDLGNYYVIRARLLFWLLVVELFGTSLAYLIILITTRRFLKPLHNLHEVMRNISENPNNLNLRSDISSGDEIEELSVIFDNMLDKLETHTKLQSRFISDVSHELRTPVAIIKGHIGLLQRWGKDDSDILEESLTATAHEADRMAIMINDMLDMIRVQGSFEGHQNDMTVLEDSIETVVGNFRVLREDFIFTWQSENPKTIARIYKNHFEQALMILIDNAVK…
SAMEA1462272	covS	SAMEA1462272covS	pseudogene {fameshift (137_138insA)}	fameshift (137_138insA)	fameshift	137_138insA		65	61	4	MENQKQKQKKYKNSLPKRLSNIFFVLFFCIFSAFTLIAYSSTNYFLIEERKAVSLSSCKYC	SSSF	GGL	FYIRELSRSFVQKR	NTSEN		QKGQSSH	E	ARYHKYSRCESRYLCL	H		TDDFYHR	RRIISWLAWSYRSGVSRPYRRSVSWVFHDTKGIF	SDWKICGLCSSLS	FRQLLCH	SKTAVLATSC	VIWHKLSLFNHLNYYAALFEAFTQFT	SDA	YL	KS		FKPALRYFVRR	NRRIVCYL	QYVRQIGDTY	VAITFY		CQP	ITNTGCDY	RAYWSLTTLG	R	Q	YS	RKLDSNSA	G	PYGNHD		YVRHDSRTRLI	GTSK	YDSFGRFY
SAMEA1462272	rocA	SAMEA1462272rocA	pseudogene {fameshift (1228Adel)}	fameshift (1228Adel)	fameshift	1228Adel		422	416	6	MLEDFLQFLGFIFLDIIEIMLTLKLFSFVSAIPLRLKNIFYLSLSMVLFQVVFWAFFPDHFILDVVMLAQFLFFALIALYYGKSIKAKFLMFYAFFPLVSISLVKRFIVFFVMPLFGMPYSVVKHNTLLIYSITCFSIFLIYRCIQVFHFDFSTWRQYFQSHRASKLLVFTNSSMALYYLCVQGIDVMSPSLSGLATTTARSNIVLFYFILFLTLLIHLERYVKQNSIEAIVQQKEYRELINYSQHFGLLYQDIQELRQLLTTVSSRLKIGIEQNDISIVRLTYEGILNAEKNNAKDDRLDLTCLDKLQVEAIRHIVLAKLIEAKNKKLKVEVSIPNCIATFFLEVVDFTKLLSFLLDNAIEMSLETKQPCLSIAFLDQNHKLVIVIQSSTKQGQNDSQ…	GMSRPF	IVMTISQLARRFMMAF	PS		K	LSLTX
SAMEA1462272	covR	SAMEA1462272covR	intact	intact	intact	-		228	228	0	MTKKILIIEDEKNLARFVSLELQHEGYEVIVEVNGREGLETALEKEFDLILLDLMLPEMDGFEVTRRLQTEKTTYIMMMTARDSIMDVVAGLDRGADDYIVKPFAIEELLARIRAIFRRQDIESEKKVPSQGIYRDLVLNPQNRSVNRGDDEISLTKREYDLLNILMTNMNRVMTREELLSNVWKYDEAVETNVVDVYIRYLRGKIDIPGKESYIQTVRGMGYVIREK
SAMEA1462273	rocA	SAMEA1462273rocA	pseudogene {fameshift (1228Adel)}	fameshift (1228Adel)	fameshift	1228Adel		422	416	6	MLEDFLQFLGFIFLDIIEIMLTLKLFSFVSAIPLRLKNIFYLSLSMVLFQVVFWAFFPDHFILDVVMLAQFLFFALIALYYGKSIKAKFLMFYAFFPLVSISLVKRFIVFFVMPLFGMPYSVVKHNTLLIYSITCFSIFLIYRCIQVFHFDFSTWRQYFQSHRASKLLVFTNSSMALYYLCVQGIDVMSPSLSGLATTTARSNIVLFYFILFLTLLIHLERYVKQNSIEAIVQQKEYRELINYSQHFGLLYQDIQELRQLLTTVSSRLKIGIEQNDISIVRLTYEGILNAEKNNAKDDRLDLTCLDKLQVEAIRHIVLAKLIEAKNKKLKVEVSIPNCIATFFLEVVDFTKLLSFLLDNAIEMSLETKQPCLSIAFLDQNHKLVIVIQSSTKQGQNDSQ…	GMSRPF	IVMTISQLARRFMMAF	PS		K	LSLTX
SAMEA1462273	covR	SAMEA1462273covR	intact	intact	intact	-		228	228	0	MTKKILIIEDEKNLARFVSLELQHEGYEVIVEVNGREGLETALEKEFDLILLDLMLPEMDGFEVTRRLQTEKTTYIMMMTARDSIMDVVAGLDRGADDYIVKPFAIEELLARIRAIFRRQDIESEKKVPSQGIYRDLVLNPQNRSVNRGDDEISLTKREYDLLNILMTNMNRVMTREELLSNVWKYDEAVETNVVDVYIRYLRGKIDIPGKESYIQTVRGMGYVIREK
SAMEA1462273	covS	SAMEA1462273covS	intact	intact	intact	-		500	500	0	MENQKQKQKKYKNSLPKRLSNIFFVLFFCIFSAFTLIAYSSTNYFLLKKEKQSVFQAVNIVRVRLSEVDSNFTLENLAEVLYKNDKTHLRIDDRKGSRVIRSERDITNTLDANQDIYVYNIDKQMIFTTDNEESSPGLHGPIGRVYHDHIEDQYRGFSMTQKVYSNRTGKFVGYVQVFHDLGNYYVIRARLLFWLLVVELFGTSLAYLIILITTRRFLKPLHNLHEVMRNISENPNNLNLRSDISSGDEIEELSVIFDNMLDKLETHTKLQSRFISDVSHELRTPVAIIKGHIGLLQRWGKDDSDILEESLTATAHEADRMAIMINDMLDMIRVQGSFEGHQNDMTVLEDSIETVVGNFRVLREDFIFTWQSENPKTIARIYKNHFEQALMILIDNAVK…
SAMEA1462274	rocA	SAMEA1462274rocA	pseudogene {fameshift (1228Adel)}	fameshift (1228Adel)	fameshift	1228Adel		422	416	6	MLEDFLQFLGFIFLDIIEIMLTLKLFSFVSAIPLRLKNIFYLSLSMVLFQVVFWAFFPDHFILDVVMLAQFLFFALIALYYGKSIKAKFLMFYAFFPLVSISLVKRFIVFFVMPLFGMPYSVVKHNTLLIYSITCFSIFLIYRCIQVFHFDFSTWRQYFQSHRASKLLVFTNSSMALYYLCVQGIDVMSPSLSGLATTTARSNIVLFYFILFLTLLIHLERYVKQNSIEAIVQQKEYRELINYSQHFGLLYQDIQELRQLLTTVSSRLKIGIEQNDISIVRLTYEGILNAEKNNAKDDRLDLTCLDKLQVEAIRHIVLAKLIEAKNKKLKVEVSIPNCIATFFLEVVDFTKLLSFLLDNAIEMSLETKQPCLSIAFLDQNHKLVIVIQSSTKQGQNDSQ…	GMSRPF	IVMTISQLARRFMMAF	PS		K	LSLTX
SAMEA1462274	covR	SAMEA1462274covR	intact	intact	intact	-		228	228	0	MTKKILIIEDEKNLARFVSLELQHEGYEVIVEVNGREGLETALEKEFDLILLDLMLPEMDGFEVTRRLQTEKTTYIMMMTARDSIMDVVAGLDRGADDYIVKPFAIEELLARIRAIFRRQDIESEKKVPSQGIYRDLVLNPQNRSVNRGDDEISLTKREYDLLNILMTNMNRVMTREELLSNVWKYDEAVETNVVDVYIRYLRGKIDIPGKESYIQTVRGMGYVIREK
SAMEA1462274	covS	SAMEA1462274covS	intact	intact	intact	-		500	500	0	MENQKQKQKKYKNSLPKRLSNIFFVLFFCIFSAFTLIAYSSTNYFLLKKEKQSVFQAVNIVRVRLSEVDSNFTLENLAEVLYKNDKTHLRIDDRKGSRVIRSERDITNTLDANQDIYVYNIDKQMIFTTDNEESSPGLHGPIGRVYHDHIEDQYRGFSMTQKVYSNRTGKFVGYVQVFHDLGNYYVIRARLLFWLLVVELFGTSLAYLIILITTRRFLKPLHNLHEVMRNISENPNNLNLRSDISSGDEIEELSVIFDNMLDKLETHTKLQSRFISDVSHELRTPVAIIKGHIGLLQRWGKDDSDILEESLTATAHEADRMAIMINDMLDMIRVQGSFEGHQNDMTVLEDSIETVVGNFRVLREDFIFTWQSENPKTIARIYKNHFEQALMILIDNAVK…
SAMEA1462275	rocA	SAMEA1462275rocA	pseudogene {fameshift (1228Adel)}	fameshift (1228Adel)	fameshift	1228Adel		422	416	6	MLEDFLQFLGFIFLDIIEIMLTLKLFSFVSAIPLRLKNIFYLSLSMVLFQVVFWAFFPDHFILDVVMLAQFLFFALIALYYGKSIKAKFLMFYAFFPLVSISLVKRFIVFFVMPLFGMPYSVVKHNTLLIYSITCFSIFLIYRCIQVFHFDFSTWRQYFQSHRASKLLVFTNSSMALYYLCVQGIDVMSPSLSGLATTTARSNIVLFYFILFLTLLIHLERYVKQNSIEAIVQQKEYRELINYSQHFGLLYQDIQELRQLLTTVSSRLKIGIEQNDISIVRLTYEGILNAEKNNAKDDRLDLTCLDKLQVEAIRHIVLAKLIEAKNKKLKVEVSIPNCIATFFLEVVDFTKLLSFLLDNAIEMSLETKQPCLSIAFLDQNHKLVIVIQSSTKQGQNDSQ…	GMSRPF	IVMTISQLARRFMMAF	PS		K	LSLTX
SAMEA1462275	covR	SAMEA1462275covR	intact	intact	intact	-		228	228	0	MTKKILIIEDEKNLARFVSLELQHEGYEVIVEVNGREGLETALEKEFDLILLDLMLPEMDGFEVTRRLQTEKTTYIMMMTARDSIMDVVAGLDRGADDYIVKPFAIEELLARIRAIFRRQDIESEKKVPSQGIYRDLVLNPQNRSVNRGDDEISLTKREYDLLNILMTNMNRVMTREELLSNVWKYDEAVETNVVDVYIRYLRGKIDIPGKESYIQTVRGMGYVIREK
SAMEA1462275	covS	SAMEA1462275covS	intact	intact	intact	-		500	500	0	MENQKQKQKKYKNSLPKRLSNIFFVLFFCIFSAFTLIAYSSTNYFLLKKEKQSVFQAVNIVRVRLSEVDSNFTLENLAEVLYKNDKTHLRIDDRKGSRVIRSERDITNTLDANQDIYVYNIDKQMIFTTDNEESSPGLHGPIGRVYHDHIEDQYRGFSMTQKVYSNRTGKFVGYVQVFHDLGNYYVIRARLLFWLLVVELFGTSLAYLIILITTRRFLKPLHNLHEVMRNISENPNNLNLRSDISSGDEIEELSVIFDNMLDKLETHTKLQSRFISDVSHELRTPVAIIKGHIGLLQRWGKDDSDILEESLTATAHEADRMAIMINDMLDMIRVQGSFEGHQNDMTVLEDSIETVVGNFRVLREDFIFTWQSENPKTIARIYKNHFEQALMILIDNAVK…
SAMEA1462276	rocA	SAMEA1462276rocA	pseudogene {fameshift (1228Adel)}	fameshift (1228Adel)	fameshift	1228Adel		422	416	6	MLEDFLQFLGFIFLDIIEIMLTLKLFSFVSAIPLRLKNIFYLSLSMVLFQVVFWAFFPDHFILDVVMLAQFLFFALIALYYGKSIKAKFLMFYAFFPLVSISLVKRFIVFFVMPLFGMPYSVVKHNTLLIYSITCFSIFLIYRCIQVFHFDFSTWRQYFQSHRASKLLVFTNSSMALYYLCVQGIDVMSPSLSGLATTTARSNIVLFYFILFLTLLIHLERYVKQNSIEAIVQQKEYRELINYSQHFGLLYQDIQELRQLLTTVSSRLKIGIEQNDISIVRLTYEGILNAEKNNAKDDRLDLTCLDKLQVEAIRHIVLAKLIEAKNKKLKVEVSIPNCIATFFLEVVDFTKLLSFLLDNAIEMSLETKQPCLSIAFLDQNHKLVIVIQSSTKQGQNDSQ…	GMSRPF	IVMTISQLARRFMMAF	PS		K	LSLTX
SAMEA1462276	covR	SAMEA1462276covR	intact	intact	intact	-		228	228	0	MTKKILIIEDEKNLARFVSLELQHEGYEVIVEVNGREGLETALEKEFDLILLDLMLPEMDGFEVTRRLQTEKTTYIMMMTARDSIMDVVAGLDRGADDYIVKPFAIEELLARIRAIFRRQDIESEKKVPSQGIYRDLVLNPQNRSVNRGDDEISLTKREYDLLNILMTNMNRVMTREELLSNVWKYDEAVETNVVDVYIRYLRGKIDIPGKESYIQTVRGMGYVIREK
SAMEA1462276	covS	SAMEA1462276covS	intact	intact	intact	-		500	500	0	MENQKQKQKKYKNSLPKRLSNIFFVLFFCIFSAFTLIAYSSTNYFLLKKEKQSVFQAVNIVRVRLSEVDSNFTLENLAEVLYKNDKTHLRIDDRKGSRVIRSERDITNTLDANQDIYVYNIDKQMIFTTDNEESSPGLHGPIGRVYHDHIEDQYRGFSMTQKVYSNRTGKFVGYVQVFHDLGNYYVIRARLLFWLLVVELFGTSLAYLIILITTRRFLKPLHNLHEVMRNISENPNNLNLRSDISSGDEIEELSVIFDNMLDKLETHTKLQSRFISDVSHELRTPVAIIKGHIGLLQRWGKDDSDILEESLTATAHEADRMAIMINDMLDMIRVQGSFEGHQNDMTVLEDSIETVVGNFRVLREDFIFTWQSENPKTIARIYKNHFEQALMILIDNAVK…
SAMEA1462277	rocA	SAMEA1462277rocA	pseudogene {fameshift (1228Adel)}	fameshift (1228Adel)	fameshift	1228Adel		422	416	6	MLEDFLQFLGFIFLDIIEIMLTLKLFSFVSAIPLRLKNIFYLSLSMVLFQVVFWAFFPDHFILDVVMLAQFLFFALIALYYGKSIKAKFLMFYAFFPLVSISLVKRFIVFFVMPLFGMPYSVVKHNTLLIYSITCFSIFLIYRCIQVFHFDFSTWRQYFQSHRASKLLVFTNSSMALYYLCVQGIDVMSPSLSGLATTTARSNIVLFYFILFLTLLIHLERYVKQNSIEAIVQQKEYRELINYSQHFGLLYQDIQELRQLLTTVSSRLKIGIEQNDISIVRLTYEGILNAEKNNAKDDRLDLTCLDKLQVEAIRHIVLAKLIEAKNKKLKVEVSIPNCIATFFLEVVDFTKLLSFLLDNAIEMSLETKQPCLSIAFLDQNHKLVIVIQSSTKQGQNDSQ…	GMSRPF	IVMTISQLARRFMMAF	PS		K	LSLTX
SAMEA1462277	covR	SAMEA1462277covR	intact	intact	intact	-		228	228	0	MTKKILIIEDEKNLARFVSLELQHEGYEVIVEVNGREGLETALEKEFDLILLDLMLPEMDGFEVTRRLQTEKTTYIMMMTARDSIMDVVAGLDRGADDYIVKPFAIEELLARIRAIFRRQDIESEKKVPSQGIYRDLVLNPQNRSVNRGDDEISLTKREYDLLNILMTNMNRVMTREELLSNVWKYDEAVETNVVDVYIRYLRGKIDIPGKESYIQTVRGMGYVIREK
SAMEA1462277	covS	SAMEA1462277covS	intact	intact	intact	-		500	500	0	MENQKQKQKKYKNSLPKRLSNIFFVLFFCIFSAFTLIAYSSTNYFLLKKEKQSVFQAVNIVRVRLSEVDSNFTLENLAEVLYKNDKTHLRIDDRKGSRVIRSERDITNTLDANQDIYVYNIDKQMIFTTDNEESSPGLHGPIGRVYHDHIEDQYRGFSMTQKVYSNRTGKFVGYVQVFHDLGNYYVIRARLLFWLLVVELFGTSLAYLIILITTRRFLKPLHNLHEVMRNISENPNNLNLRSDISSGDEIEELSVIFDNMLDKLETHTKLQSRFISDVSHELRTPVAIIKGHIGLLQRWGKDDSDILEESLTATAHEADRMAIMINDMLDMIRVQGSFEGHQNDMTVLEDSIETVVGNFRVLREDFIFTWQSENPKTIARIYKNHFEQALMILIDNAVK…
SAMEA1462278	rocA	SAMEA1462278rocA	pseudogene {fameshift (1228Adel)}	fameshift (1228Adel)	fameshift	1228Adel		422	416	6	MLEDFLQFLGFIFLDIIEIMLTLKLFSFVSAIPLRLKNIFYLSLSMVLFQVVFWAFFPDHFILDVVMLAQFLFFALIALYYGKSIKAKFLMFYAFFPLVSISLVKRFIVFFVMPLFGMPYSVVKHNTLLIYSITCFSIFLIYRCIQVFHFDFSTWRQYFQSHRASKLLVFTNSSMALYYLCVQGIDVMSPSLSGLATTTARSNIVLFYFILFLTLLIHLERYVKQNSIEAIVQQKEYRELINYSQHFGLLYQDIQELRQLLTTVSSRLKIGIEQNDISIVRLTYEGILNAEKNNAKDDRLDLTCLDKLQVEAIRHIVLAKLIEAKNKKLKVEVSIPNCIATFFLEVVDFTKLLSFLLDNAIEMSLETKQPCLSIAFLDQNHKLVIVIQSSTKQGQNDSQ…	GMSRPF	IVMTISQLARRFMMAF	PS		K	LSLTX
SAMEA1462278	covR	SAMEA1462278covR	intact	intact	intact	-		228	228	0	MTKKILIIEDEKNLARFVSLELQHEGYEVIVEVNGREGLETALEKEFDLILLDLMLPEMDGFEVTRRLQTEKTTYIMMMTARDSIMDVVAGLDRGADDYIVKPFAIEELLARIRAIFRRQDIESEKKVPSQGIYRDLVLNPQNRSVNRGDDEISLTKREYDLLNILMTNMNRVMTREELLSNVWKYDEAVETNVVDVYIRYLRGKIDIPGKESYIQTVRGMGYVIREK
SAMEA1462278	covS	SAMEA1462278covS	intact	intact	intact	-		500	500	0	MENQKQKQKKYKNSLPKRLSNIFFVLFFCIFSAFTLIAYSSTNYFLLKKEKQSVFQAVNIVRVRLSEVDSNFTLENLAEVLYKNDKTHLRIDDRKGSRVIRSERDITNTLDANQDIYVYNIDKQMIFTTDNEESSPGLHGPIGRVYHDHIEDQYRGFSMTQKVYSNRTGKFVGYVQVFHDLGNYYVIRARLLFWLLVVELFGTSLAYLIILITTRRFLKPLHNLHEVMRNISENPNNLNLRSDISSGDEIEELSVIFDNMLDKLETHTKLQSRFISDVSHELRTPVAIIKGHIGLLQRWGKDDSDILEESLTATAHEADRMAIMINDMLDMIRVQGSFEGHQNDMTVLEDSIETVVGNFRVLREDFIFTWQSENPKTIARIYKNHFEQALMILIDNAVK…
SAMEA1462279	covS	SAMEA1462279covS	pseudogene {fameshift (77Tdel)}	fameshift (77Tdel)	fameshift	77Tdel		45	35	10	MENQKQKQKKYKNSLPKRLSNIFFVLFSAFSLPLH	LPIVQQTISY	RKKSSQSFKL	ILLEFVFLRWTLILH	RT	QKFCTKTIKHI	ELMTERAVESLGVSAISQIL	MRIKIFMSITLINR	FLPQITKNHLLACMVLSVGCITTISKISIVGFP	HKRYILIGLENLWAMFKSFMI	AIIMSLEQDCCFGY	LLSYLAQA	PI	SS	LLRGAF	SLYTIYMK	CVISLKILII	TCAQIFRQEMKSKNCLLSLTIC	TNWRHILSCNHVLLVMSAMNYEHRLRLLKGILVSYNVGVKMTVIFLKKA	QQQRMRLTVWQS	LMIC	T	FAYKAHLRDIKMI	QFWKILLKLLLVILEF	EKILSLHGSQKIQKR	PVFIKIILSRL		FLLTML	SIPVKKRKSRLTFQ	LANKKLLLEFKIKAKEFLKKILNISLNAFIERINHVIEQVPRLD	GLACLFSSKL	MGIIYR	RLKVN	MKVQCLSYIFLWPSLKRVX
SAMEA1462279	rocA	SAMEA1462279rocA	pseudogene {fameshift (1228Adel)}	fameshift (1228Adel)	fameshift	1228Adel		422	416	6	MLEDFLQFLGFIFLDIIEIMLTLKLFSFVSAIPLRLKNIFYLSLSMVLFQVVFWAFFPDHFILDVVMLAQFLFFALIALYYGKSIKAKFLMFYAFFPLVSISLVKRFIVFFVMPLFGMPYSVVKHNTLLIYSITCFSIFLIYRCIQVFHFDFSTWRQYFQSHRASKLLVFTNSSMALYYLCVQGIDVMSPSLSGLATTTARSNIVLFYFILFLTLLIHLERYVKQNSIEAIVQQKEYRELINYSQHFGLLYQDIQELRQLLTTVSSRLKIGIEQNDISIVRLTYEGILNAEKNNAKDDRLDLTCLDKLQVEAIRHIVLAKLIEAKNKKLKVEVSIPNCIATFFLEVVDFTKLLSFLLDNAIEMSLETKQPCLSIAFLDQNHKLVIVIQSSTKQGQNDSQ…	GMSRPF	IVMTISQLARRFMMAF	PS		K	LSLTX
SAMEA1462279	covR	SAMEA1462279covR	intact	intact	intact	-		228	228	0	MTKKILIIEDEKNLARFVSLELQHEGYEVIVEVNGREGLETALEKEFDLILLDLMLPEMDGFEVTRRLQTEKTTYIMMMTARDSIMDVVAGLDRGADDYIVKPFAIEELLARIRAIFRRQDIESEKKVPSQGIYRDLVLNPQNRSVNRGDDEISLTKREYDLLNILMTNMNRVMTREELLSNVWKYDEAVETNVVDVYIRYLRGKIDIPGKESYIQTVRGMGYVIREK
SAMEA1462280	rocA	SAMEA1462280rocA	pseudogene {fameshift (1228Adel)}	fameshift (1228Adel)	fameshift	1228Adel		422	416	6	MLEDFLQFLGFIFLDIIEIMLTLKLFSFVSAIPLRLKNIFYLSLSMVLFQVVFWAFFPDHFILDVVMLAQFLFFALIALYYGKSIKAKFLMFYAFFPLVSISLVKRFIVFFVMPLFGMPYSVVKHNTLLIYSITCFSIFLIYRCIQVFHFDFSTWRQYFQSHRASKLLVFTNSSMALYYLCVQGIDVMSPSLSGLATTTARSNIVLFYFILFLTLLIHLERYVKQNSIEAIVQQKEYRELINYSQHFGLLYQDIQELRQLLTTVSSRLKIGIEQNDISIVRLTYEGILNAEKNNAKDDRLDLTCLDKLQVEAIRHIVLAKLIEAKNKKLKVEVSIPNCIATFFLEVVDFTKLLSFLLDNAIEMSLETKQPCLSIAFLDQNHKLVIVIQSSTKQGQNDSQ…	GMSRPF	IVMTISQLARRFMMAF	PS		K	LSLTX
SAMEA1462280	covR	SAMEA1462280covR	intact	intact	intact	-		228	228	0	MTKKILIIEDEKNLARFVSLELQHEGYEVIVEVNGREGLETALEKEFDLILLDLMLPEMDGFEVTRRLQTEKTTYIMMMTARDSIMDVVAGLDRGADDYIVKPFAIEELLARIRAIFRRQDIESEKKVPSQGIYRDLVLNPQNRSVNRGDDEISLTKREYDLLNILMTNMNRVMTREELLSNVWKYDEAVETNVVDVYIRYLRGKIDIPGKESYIQTVRGMGYVIREK
SAMEA1462280	covS	SAMEA1462280covS	intact	intact	intact	-		500	500	0	MENQKQKQKKYKNSLPKRLSNIFFVLFFCIFSAFTLIAYSSTNYFLLKKEKQSVFQAVNIVRVRLSEVDSNFTLENLAEVLYKNDKTHLRIDDRKGSRVIRSERDITNTLDANQDIYVYNIDKQMIFTTDNEESSPGLHGPIGRVYHDHIEDQYRGFSMTQKVYSNRTGKFVGYVQVFHDLGNYYVIRARLLFWLLVVELFGTSLAYLIILITTRRFLKPLHNLHEVMRNISENPNNLNLRSDISSGDEIEELSVIFDNMLDKLETHTKLQSRFISDVSHELRTPVAIIKGHIGLLQRWGKDDSDILEESLTATAHEADRMAIMINDMLDMIRVQGSFEGHQNDMTVLEDSIETVVGNFRVLREDFIFTWQSENPKTIARIYKNHFEQALMILIDNAVK…
SAMEA1462281	rocA	SAMEA1462281rocA	pseudogene {fameshift (1228Adel)}	fameshift (1228Adel)	fameshift	1228Adel		422	416	6	MLEDFLQFLGFIFLDIIEIMLTLKLFSFVSAIPLRLKNIFYLSLSMVLFQVVFWAFFPDHFILDVVMLAQFLFFALIALYYGKSIKAKFLMFYAFFPLVSISLVKRFIVFFVMPLFGMPYSVVKHNTLLIYSITCFSIFLIYRCIQVFHFDFSTWRQYFQSHRASKLLVFTNSSMALYYLCVQGIDVMSPSLSGLATTTARSNIVLFYFILFLTLLIHLERYVKQNSIEAIVQQKEYRELINYSQHFGLLYQDIQELRQLLTTVSSRLKIGIEQNDISIVRLTYEGILNAEKNNAKDDRLDLTCLDKLQVEAIRHIVLAKLIEAKNKKLKVEVSIPNCIATFFLEVVDFTKLLSFLLDNAIEMSLETKQPCLSIAFLDQNHKLVIVIQSSTKQGQNDSQ…	GMSRPF	IVMTISQLARRFMMAF	PS		K	LSLTX
SAMEA1462281	covR	SAMEA1462281covR	intact	intact	intact	-		228	228	0	MTKKILIIEDEKNLARFVSLELQHEGYEVIVEVNGREGLETALEKEFDLILLDLMLPEMDGFEVTRRLQTEKTTYIMMMTARDSIMDVVAGLDRGADDYIVKPFAIEELLARIRAIFRRQDIESEKKVPSQGIYRDLVLNPQNRSVNRGDDEISLTKREYDLLNILMTNMNRVMTREELLSNVWKYDEAVETNVVDVYIRYLRGKIDIPGKESYIQTVRGMGYVIREK
SAMEA1462281	covS	SAMEA1462281covS	intact	intact	intact	-		500	500	0	MENQKQKQKKYKNSLPKRLSNIFFVLFFCIFSAFTLIAYSSTNYFLLKKEKQSVFQAVNIVRVRLSEVDSNFTLENLAEVLYKNDKTHLRIDDRKGSRVIRSERDITNTLDANQDIYVYNIDKQMIFTTDNEESSPGLHGPIGRVYHDHIEDQYRGFSMTQKVYSNRTGKFVGYVQVFHDLGNYYVIRARLLFWLLVVELFGTSLAYLIILITTRRFLKPLHNLHEVMRNISENPNNLNLRSDISSGDEIEELSVIFDNMLDKLETHTKLQSRFISDVSHELRTPVAIIKGHIGLLQRWGKDDSDILEESLTATAHEADRMAIMINDMLDMIRVQGSFEGHQNDMTVLEDSIETVVGNFRVLREDFIFTWQSENPKTIARIYKNHFEQALMILIDNAVK…
SAMEA1462282	rocA	SAMEA1462282rocA	pseudogene {fameshift (1228Adel)}	fameshift (1228Adel)	fameshift	1228Adel		422	416	6	MLEDFLQFLGFIFLDIIEIMLTLKLFSFVSAIPLRLKNIFYLSLSMVLFQVVFWAFFPDHFILDVVMLAQFLFFALIALYYGKSIKAKFLMFYAFFPLVSISLVKRFIVFFVMPLFGMPYSVVKHNTLLIYSITCFSIFLIYRCIQVFHFDFSTWRQYFQSHRASKLLVFTNSSMALYYLCVQGIDVMSPSLSGLATTTARSNIVLFYFILFLTLLIHLERYVKQNSIEAIVQQKEYRELINYSQHFGLLYQDIQELRQLLTTVSSRLKIGIEQNDISIVRLTYEGILNAEKNNAKDDRLDLTCLDKLQVEAIRHIVLAKLIEAKNKKLKVEVSIPNCIATFFLEVVDFTKLLSFLLDNAIEMSLETKQPCLSIAFLDQNHKLVIVIQSSTKQGQNDSQ…	GMSRPF	IVMTISQLARRFMMAF	PS		K	LSLTX
SAMEA1462282	covR	SAMEA1462282covR	intact	intact	intact	-		228	228	0	MTKKILIIEDEKNLARFVSLELQHEGYEVIVEVNGREGLETALEKEFDLILLDLMLPEMDGFEVTRRLQTEKTTYIMMMTARDSIMDVVAGLDRGADDYIVKPFAIEELLARIRAIFRRQDIESEKKVPSQGIYRDLVLNPQNRSVNRGDDEISLTKREYDLLNILMTNMNRVMTREELLSNVWKYDEAVETNVVDVYIRYLRGKIDIPGKESYIQTVRGMGYVIREK
SAMEA1462282	covS	SAMEA1462282covS	intact	intact	intact	-		500	500	0	MENQKQKQKKYKNSLPKRLSNIFFVLFFCIFSAFTLIAYSSTNYFLLKKEKQSVFQAVNIVRVRLSEVDSNFTLENLAEVLYKNDKTHLRIDDRKGSRVIRSERDITNTLDANQDIYVYNIDKQMIFTTDNEESSPGLHGPIGRVYHDHIEDQYRGFSMTQKVYSNRTGKFVGYVQVFHDLGNYYVIRARLLFWLLVVELFGTSLAYLIILITTRRFLKPLHNLHEVMRNISENPNNLNLRSDISSGDEIEELSVIFDNMLDKLETHTKLQSRFISDVSHELRTPVAIIKGHIGLLQRWGKDDSDILEESLTATAHEADRMAIMINDMLDMIRVQGSFEGHQNDMTVLEDSIETVVGNFRVLREDFIFTWQSENPKTIARIYKNHFEQALMILIDNAVK…
SAMEA1462283	rocA	SAMEA1462283rocA	pseudogene {fameshift (1228Adel)}	fameshift (1228Adel)	fameshift	1228Adel		422	416	6	MLEDFLQFLGFIFLDIIEIMLTLKLFSFVSAIPLRLKNIFYLSLSMVLFQVVFWAFFPDHFILDVVMLAQFLFFALIALYYGKSIKAKFLMFYAFFPLVSISLVKRFIVFFVMPLFGMPYSVVKHNTLLIYSITCFSIFLIYRCIQVFHFDFSTWRQYFQSHRASKLLVFTNSSMALYYLCVQGIDVMSPSLSGLATTTARSNIVLFYFILFLTLLIHLERYVKQNSIEAIVQQKEYRELINYSQHFGLLYQDIQELRQLLTTVSSRLKIGIEQNDISIVRLTYEGILNAEKNNAKDDRLDLTCLDKLQVEAIRHIVLAKLIEAKNKKLKVEVSIPNCIATFFLEVVDFTKLLSFLLDNAIEMSLETKQPCLSIAFLDQNHKLVIVIQSSTKQGQNDSQ…	GMSRPF	IVMTISQLARRFMMAF	PS		K	LSLTX
SAMEA1462283	covR	SAMEA1462283covR	intact	intact	intact	-		228	228	0	MTKKILIIEDEKNLARFVSLELQHEGYEVIVEVNGREGLETALEKEFDLILLDLMLPEMDGFEVTRRLQTEKTTYIMMMTARDSIMDVVAGLDRGADDYIVKPFAIEELLARIRAIFRRQDIESEKKVPSQGIYRDLVLNPQNRSVNRGDDEISLTKREYDLLNILMTNMNRVMTREELLSNVWKYDEAVETNVVDVYIRYLRGKIDIPGKESYIQTVRGMGYVIREK
SAMEA1462283	covS	SAMEA1462283covS	intact	intact	intact	-		500	500	0	MENQKQKQKKYKNSLPKRLSNIFFVLFFCIFSAFTLIAYSSTNYFLLKKEKQSVFQAVNIVRVRLSEVDSNFTLENLAEVLYKNDKTHLRIDDRKGSRVIRSERDITNTLDANQDIYVYNIDKQMIFTTDNEESSPGLHGPIGRVYHDHIEDQYRGFSMTQKVYSNRTGKFVGYVQVFHDLGNYYVIRARLLFWLLVVELFGTSLAYLIILITTRRFLKPLHNLHEVMRNISENPNNLNLRSDISSGDEIEELSVIFDNMLDKLETHTKLQSRFISDVSHELRTPVAIIKGHIGLLQRWGKDDSDILEESLTATAHEADRMAIMINDMLDMIRVQGSFEGHQNDMTVLEDSIETVVGNFRVLREDFIFTWQSENPKTIARIYKNHFEQALMILIDNAVK…
SAMEA1462284	rocA	SAMEA1462284rocA	pseudogene {fameshift (1228Adel)}	fameshift (1228Adel)	fameshift	1228Adel		422	416	6	MLEDFLQFLGFIFLDIIEIMLTLKLFSFVSAIPLRLKNIFYLSLSMVLFQVVFWAFFPDHFILDVVMLAQFLFFALIALYYGKSIKAKFLMFYAFFPLVSISLVKRFIVFFVMPLFGMPYSVVKHNTLLIYSITCFSIFLIYRCIQVFHFDFSTWRQYFQSHRASKLLVFTNSSMALYYLCVQGIDVMSPSLSGLATTTARSSIVLFYFILFLTLLIHLERYVKQNSIEAIVQQKEYRELINYSQHFGLLYQDIQELRQLLTTVSSRLKIGIEQNDISIVRLTYEGILNAEKNNAKDDRLDLTCLDKLQVEAIRHIVLAKLIEAKNKKLKVEVSIPNCIATFFLEVVDFTKLLSFLLDNAIEMSLETKQPCLSIAFLDQNHKLVIVIQSSTKQGQNDSQ…	GMSRPF	IVMTISQLARRFMMAF	PS		K	LSLTX
SAMEA1462284	covR	SAMEA1462284covR	intact	intact	intact	-		228	228	0	MTKKILIIEDEKNLARFVSLELQHEGYEVIVEVNGREGLETALEKEFDLILLDLMLPEMDGFEVTRRLQTEKTTYIMMMTARDSIMDVVAGLDRGADDYIVKPFAIEELLARIRAIFRRQDIESEKKVPSQGIYRDLVLNPQNRSVNRGDDEISLTKREYDLLNILMTNMNRVMTREELLSNVWKYDEAVETNVVDVYIRYLRGKIDIPGKESYIQTVRGMGYVIREK
SAMEA1462284	covS	SAMEA1462284covS	intact	intact	intact	-		500	500	0	MENQKQKQKKYKNSLPKRLSNIFFVLFFCIFSAFTLIAYSSTNYFLLKKEKQSVFQAVNIVRVRLSEVDSNFTLENLAEVLYKNDKTHLRIDDRKGSRVIRSERDITNTLDANQDIYVYNIDKQMIFTTDNEESSPGLHGPIGRVYHDHIEDQYRGFSMTQKVYSNRTGKFVGYVQVFHDLGNYYVIRARLLFWLLVVELFGTSLAYLIILITTRRFLKPLHNLHEVMRNISENPNNLNLRSDISSGDEIEELSVIFDNMLDKLETHTKLQSRFISDVSHELRTPVAIIKGHIGLLQRWGKDDSDILEESLTATAHEADRMAIMINDMLDMIRVQGSFEGHQNDMTVLEDSIETVVGNFRVLREDFIFTWQSENPKTIARIYKNHFEQALMILIDNAVK…
SAMEA1462285	rocA	SAMEA1462285rocA	pseudogene {fameshift (1228Adel)}	fameshift (1228Adel)	fameshift	1228Adel		422	416	6	MLEDFLQFLGFIFLDIIEIMLTLKLFSFVSAIPLRLKNIFYLSLSMVLFQVVFWAFFPDHFILDVVMLAQFLFFALIALYYGKSIKAKFLMFYAFFPLVSISLVKRFIVFFVMPLFGMPYSVVKHNTLLIYSITCFSIFLIYRCIQVFHFDFSTWRQYFQSHRASKLLVFTNSSMALYYLCVQGIDVMSPSLSGLATTTARSNIVLFYFILFLTLLIHLERYVKQNSIEAIVQQKEYRELINYSQHFGLLYQDIQELRQLLTTVSSRLKIGIEQNDISIVRLTYEGILNAEKNNAKDDRLDLTCLDKLQVEAIRHIVLAKLIEAKNKKLKVEVSIPNCIATFFLEVVDFTKLLSFLLDNAIEMSLETKQPCLSIAFLDQNHKLVIVIQSSTKQGQNDSQ…	GMSRPF	IVMTISQLARRFMMAF	PS		K	LSLTX
SAMEA1462285	covR	SAMEA1462285covR	intact	intact	intact	-		228	228	0	MTKKILIIEDEKNLARFVSLELQHEGYEVIVEVNGREGLETALEKEFDLILLDLMLPEMDGFEVTRRLQTEKTTYIMMMTARDSIMDVVAGLDRGADDYIVKPFAIEELLARIRAIFRRQDIESEKKVPSQGIYRDLVLNPQNRSVNRGDDEISLTKREYDLLNILMTNMNRVMTREELLSNVWKYDEAVETNVVDVYIRYLRGKIDIPGKESYIQTVRGMGYVIREK
SAMEA1462285	covS	SAMEA1462285covS	intact	intact	intact	-		500	500	0	MENQKQKQKKYKNSLPKRLSNIFFVLFFCIFSAFTLIAYSSTNYFLLKKEKQSVFQAVNIVRVRLSEVDSNFTLENLAEVLYKNDKTHLRIDDRKGSRVIRSERDITNTLDANQDIYVYNIDKQMIFTTDNEESSPGLHGPIGRVYHDHIEDQYRGFSMTQKVYSNRTGKFVGYVQVFHDLGNYYVIRARLLFWLLVVELFGTSLAYLIILITTRRFLKPLHNLHEVMRNISENPNNLNLRSDISSGDEIEELSVIFDNMLDKLETHTKLQSRFISDVSHELRTPVAIIKGHIGLLQRWGKDDSDILEESLTATAHEADRMAIMINDMLDMIRVQGSFEGHQNDMTVLEDSIETVVGNFRVLREDFIFTWQSENPKTIARIYKNHFEQALMILIDNAVK…
SAMEA1462286	rocA	SAMEA1462286rocA	pseudogene {fameshift (1228Adel)}	fameshift (1228Adel)	fameshift	1228Adel		422	416	6	MLEDFLQFLGFIFLDIIEIMLTLKLFSFVSAIPLRLKNIFYLSLSMVLFQVVFWAFFPDHFILDVVMLAQFLFFALIALYYGKSIKAKFLMFYAFFPLVSISLVKRFIVFFVMPLFGMPYSVVKHNTLLIYSITCFSIFLIYRCIQVFHFDFSTWRQYFQSHRASKLLVFTNSSMALYYLCVQGIDVMSPSLSGLATTTARSNIVLFYFILFLTLLIHLERYVKQNSIEAIVQQKEYRELINYSQHFGLLYQDIQELRQLLTTVSSRLKIGIEQNDISIVRLTYEGILNAEKNNAKDDRLDLTCLDKLQVEAIRHIVLAKLIEAKNKKLKVEVSIPNCIATFFLEVVDFTKLLSFLLDNAIEMSLETKQPCLSIAFLDQNHKLVIVIQSSTKQGQNDSQ…	GMSRPF	IVMTISQLARRFMMAF	PS		K	LSLTX
SAMEA1462286	covR	SAMEA1462286covR	pseudogene {frameshift (199Cdel)}	frameshift (199Cdel)	frameshift	199Cdel		76	76	0	MTKKILIIEDEKNLARFVSLELQHEGYEVIVEVNGREGLETALEKEFDLILLDLMLPEMDGFEVTRVCKPKKQRIS			LRVILLWMWLQV	TAVQTTILLNRLPLKNYLPVFVLFSAVKILNLRRKCLVKAFIEI	F	IHKTVQLIVATMRFLSLNVNMICLIF		LI	IVS	HVKNYCQMFGNMMKPLRLML	MSIFVISAAKLTFQARNLISKQCVAWDTLFVRNX
SAMEA1462286	covS	SAMEA1462286covS	intact	intact	intact	-		500	500	0	MENQKQKQKKYKNSLPKRLSNIFFVLFFCIFSAFTLIAYSSTNYFLLKKEKQSVFQAVNIVRVRLSEVDSNFTLENLAEVLYKNDKTHLRIDDRKGSRVIRSERDITNTLDANQDIYVYNIDKQMIFTTDNEESSPGLHGPIGRVYHDHIEDQYRGFSMTQKVYSNRTGKFVGYVQVFHDLGNYYVIRARLLFWLLVVELFGTSLAYLIILITTRRFLKPLHNLHEVMRNISENPNNLNLRSDISSGDEIEELSVIFDNMLDKLETHTKLQSRFISDVSHELRTPVAIIKGHIGLLQRWGKDDSDILEESLTATAHEADRMAIMINDMLDMIRVQGSFEGHQNDMTVLEDSIETVVGNFRVLREDFIFTWQSENPKTIARIYKNHFEQALMILIDNAVK…
SAMEA1462287	covS	SAMEA1462287covS	pseudogene {fameshift (945GCdel)}	fameshift (945GCdel)	fameshift	945GCdel		316	315	1	MENQKQKQKKYKNSLPKRLSNIFFVLFFCIFSAFTLIAYSSTNYFLLKKEKQSVFQAVNIVRVRLSEVDSNFTLENLAEVLYKNDKTHLRIDDRKGSRVIRSERDITNTLDANQDIYVYNIDKQMIFTTDNEESSPGLHGPIGRVYHDHIEDQYRGFSMTQKVYSNRTGKFVGYVQVFHDLGNYYVIRARLLFWLLVVELFGTSLAYLIILITTRRFLKPLHNLHEVMRNISENPNNLNLRSDISSGDEIEELSVIFDNMLDKLETHTKLQSRFISDVSHELRTPVAIIKGHIGLLQRWGKDDSDILEESLTATA	G	PYGNHD		YVRHDSRTRLI	GTSK	YDSFGRFY	NCCW	F	SFKRRFYLYMAVRKSKNDSPYL	KSF	AGFDDSY	QCCEVFP	RKENRD	PFSDWQTRSYC	SSR	RRRNF	RRY	TYL	TLL	NG	IT	SNKYPGWIRDWLVYSQANCRWVSFTDEG	K	IK	RFSVYLTYSFGPV	RELX
SAMEA1462287	rocA	SAMEA1462287rocA	pseudogene {fameshift (1228Adel)}	fameshift (1228Adel)	fameshift	1228Adel		422	416	6	MLEDFLQFLGFIFLDIIEIMLTLKLFSFVSAIPLRLKNIFYLSLSMVLFQVVFWAFFPDHFILDVVMLAQFLFFALIALYYGKSIKAKFLMFYAFFPLVSISLVKRFIVFFVMPLFGMPYSVVKHNTLLIYSITCFSIFLIYRCIQVFHFDFSTWRQYFQSHRASKLLVFTNSSMALYYLCVQGIDVMSPSLSGLATTTARSNIVLFYFILFLTLLIHLERYVKQNSIEAIVQQKEYRELINYSQHFGLLYQDIQELRQLLTTVSSRLKIGIEQNDISIVRLTYEGILNAEKNNAKDDRLDLTCLDKLQVEAIRHIVLAKLIEAKNKKLKVEVSIPNCIATFFLEVVDFTKLLSFLLDNAIEMSLETKQPCLSIAFLDQNHKLVIVIQSSTKQGQNDSQ…	GMSRPF	IVMTISQLARRFMMAF	PS		K	LSLTX
SAMEA1462287	covR	SAMEA1462287covR	intact	intact	intact	-		228	228	0	MTKKILIIEDEKNLARFVSLELQHEGYEVIVEVNGREGLETALEKEFDLILLDLMLPEMDGFEVTRRLQTEKTTYIMMMTARDSIMDVVAGLDRGADDYIVKPFAIEELLARIRAIFRRQDIESEKKVPSQGIYRDLVLNPQNRSVNRGDDEISLTKREYDLLNILMTNMNRVMTREELLSNVWKYDEAVETNVVDVYIRYLRGKIDIPGKESYIQTVRGMGYVIREK
SAMEA1462288	rocA	SAMEA1462288rocA	pseudogene {fameshift (1228Adel)}	fameshift (1228Adel)	fameshift	1228Adel		422	416	6	MLEDFLQFLGFIFLDIIEIMLTLKLFSFVSAIPLRLKNIFYLSLSMVLFQVVFWAFFPDHFILDVVMLAQFLFFALIALYYGKSIKAKFLMFYAFFPLVSISLVKRFIVFFVMPLFGMPYSVVKHNTLLIYSITCFSIFLIYRCIQVFHFDFSTWRQYFQSHRASKLLVFTNSSMALYYLCVQGIDVMSPSLSGLATTTARSNIVLFYFILFLTLLIHLERYVKQNSIEAIVQQKEYRELINYSQHFGLLYQDIQELRQLLTTVSSRLKIGIEQNDISIVRLTYEGILNAEKNNAKDDRLDLTCLDKLQVEAIRHIVLAKLIEAKNKKLKVEVSIPNCIATFFLEVVDFTKLLSFLLDNAIEMSLETKQPCLSIAFLDQNHKLVIVIQSSTKQGQNDSQ…	GMSRPF	IVMTISQLARRFMMAF	PS		K	LSLTX
SAMEA1462288	covR	SAMEA1462288covR	intact	intact	intact	-		228	228	0	MTKKILIIEDEKNLARFVSLELQHEGYEVIVEVNGREGLETALEKEFDLILLDLMLPEMDGFEVTRRLQTEKTTYIMMMTARDSIMDVVAGLDRGADDYIVKPFAIEELLARIRAIFRRQDIESEKKVPSQGIYRDLVLNPQNRSVNRGDDEISLTKREYDLLNILMTNMNRVMTREELLSNVWKYDEAVETNVVDVYIRYLRGKIDIPGKESYIQTVRGMGYVIREK
SAMEA1462288	covS	SAMEA1462288covS	intact	intact	intact	-		500	500	0	MENQKQKQKKYKNSLPKRLSNIFFVLFFCIFSAFTLIAYSSTNYFLLKKEKQSVFQAVNIVRVRLSEVDSNFTLENLAEVLYKNDKTHLRIDDRKGSRVIRSERDITNTLDANQDIYVYNIDKQMIFTTDNEESSPGLHGPIGRVYHDHIEDQYRGFSMTQKVYSNRTGKFVGYVQVFHDLGNYYVIRARLLFWLLVVELFGTSLAYLIILITTRRFLKPLHNLHEVMRNISENPNNLNLRSDISSGDEIEELSVIFDNMLDKLETHTKLQSRFISDVSHELRTPVAIIKGHIGLLQRWGKDDSDILEESLTATAHEADRMAIMINDMLDMIRVQGSFEGHQNDMTVLEDSIETVVGNFRVLREDFIFTWQSENPKTIARIYKNHFEQALMILIDNAVK…
SAMEA1462289	rocA	SAMEA1462289rocA	pseudogene {fameshift (1228Adel)}	fameshift (1228Adel)	fameshift	1228Adel		422	416	6	MLEDFLQFLGFIFLDIIEIMLTLKLFSFVSAIPLRLKNIFYLSLSMVLFQVVFWAFFPDHFILDVVMLAQFLFFALIALYYGKSIKAKFLMFYAFFPLVSISLVKRFIVFFVMPLFGMPYSVVKHNTLLIYSITCFSIFLIYRCIQVFHFDFSTWRQYFQSHRASKLLVFTNSSMALYYLCVQGIDVMSPSLSGLATTTARSNIVLFYFILFLTLLIHLERYVKQNSIEAIVQQKEYRELINYSQHFGLLYQDIQELRQLLTTVSSRLKIGIEQNDISIVRLTYEGILNAEKNNAKDDRLDLTCLDKLQVEAIRHIVLAKLIEAKNKKLKVEVSIPNCIATFFLEVVDFTKLLSFLLDNAIEMSLETKQPCLSIAFLDQNHKLVIVIQSSTKQGQNDSQ…	GMSRPF	IVMTISQLARRFMMAF	PS		K	LSLTX
SAMEA1462289	covR	SAMEA1462289covR	intact	intact	intact	-		228	228	0	MTKKILIIEDEKNLARFVSLELQHEGYEVIVEVNGREGLETALEKEFDLILLDLMLPEMDGFEVTRRLQTEKTTYIMMMTARDSIMDVVAGLDRGADDYIVKPFAIEELLARIRAIFRRQDIESEKKVPSQGIYRDLVLNPQNRSVNRGDDEISLTKREYDLLNILMTNMNRVMTREELLSNVWKYDEAVETNVVDVYIRYLRGKIDIPGKESYIQTVRGMGYVIREK
[truncated: 772 more rows]
[truncated: 21 more columns]
